# Supplementary material for: The anti-cancer drugs curaxins target spatial genome organization
Source: Nat Commun. 2019 Mar 29;10:1441. doi: 10.1038/s41467-019-09500-7 (PMC6441033; doi:10.1038/s41467-019-09500-7)
Supplement: Supplementary file 4 — Supplementary Data 1 [file 41467_2019_9500_MOESM4_ESM.xlsx]

## Sheet: Лист1
chromosome	predicted enhancer start	predicted enhancer end	gene	distance between predicted enhancer and gene	FDR corrected value	P-value	Hi-C fit	Hi-C data	Experiment
chr1	700000	720000	LINC00115	-60Kb	0.00026000000000000003	6.2e-06	0.011000000000000001	0.047	Control
chr1	780000	800000	LINC00115	20Kb	6.1e-05	7.3e-07	0.0059	0.045	Control
chr1	800000	820000	LINC00115	40Kb	0.035	0.0013	0.0053	0.03	Control
chr1	700000	720000	LOC643837	-60Kb	0.00026000000000000003	6.2e-06	0.011000000000000001	0.047	Control
chr1	780000	800000	LOC643837	20Kb	6.1e-05	7.3e-07	0.0059	0.045	Control
chr1	800000	820000	LOC643837	40Kb	0.035	0.0013	0.0053	0.03	Control
chr1	760000	780000	NOC2L	-120Kb	8.3e-05	2.7000000000000004e-06	0.011000000000000001	0.047	Control
chr1	900000	920000	NOC2L	20Kb	2.7e-07	3e-09	0.0091	0.055	Control
chr1	920000	940000	NOC2L	40Kb	1e-06	2.2000000000000002e-08	0.0077	0.051	Control
chr1	1000000	1020000	NOC2L	120Kb	0.0044	0.00018999999999999998	0.0049	0.033	Control
chr1	1020000	1040000	NOC2L	140Kb	0.024	0.0016	0.0045	0.027999999999999997	Control
chr1	1040000	1060000	NOC2L	160Kb	0.0087	0.00047999999999999996	0.0042	0.03	Control
chr1	760000	780000	KLHL17	-120Kb	8.3e-05	2.7000000000000004e-06	0.011000000000000001	0.047	Control
chr1	900000	920000	KLHL17	20Kb	2.7e-07	3e-09	0.0091	0.055	Control
chr1	920000	940000	KLHL17	40Kb	1e-06	2.2000000000000002e-08	0.0077	0.051	Control
chr1	1000000	1020000	KLHL17	120Kb	0.0044	0.00018999999999999998	0.0049	0.033	Control
chr1	1020000	1040000	KLHL17	140Kb	0.024	0.0016	0.0045	0.027999999999999997	Control
chr1	1040000	1060000	KLHL17	160Kb	0.0087	0.00047999999999999996	0.0042	0.03	Control
chr1	780000	800000	PLEKHN1	-120Kb	6.9e-05	2.2e-06	0.011000000000000001	0.047	Control
chr1	920000	940000	PLEKHN1	20Kb	2e-07	2.2e-09	0.0091	0.055	Control
chr1	940000	960000	PLEKHN1	40Kb	7.7e-07	1.7e-08	0.0077	0.051	Control
chr1	1020000	1040000	PLEKHN1	120Kb	0.004	0.00016999999999999999	0.0049	0.033	Control
chr1	1040000	1060000	PLEKHN1	140Kb	0.022000000000000002	0.0014	0.0045	0.027999999999999997	Control
chr1	1060000	1080000	PLEKHN1	160Kb	0.0079	0.00043	0.0042	0.03	Control
chr1	780000	800000	C1orf170	-120Kb	6.9e-05	2.2e-06	0.011000000000000001	0.047	Control
chr1	920000	940000	C1orf170	20Kb	2e-07	2.2e-09	0.0091	0.055	Control
chr1	940000	960000	C1orf170	40Kb	7.7e-07	1.7e-08	0.0077	0.051	Control
chr1	1020000	1040000	C1orf170	120Kb	0.004	0.00016999999999999999	0.0049	0.033	Control
chr1	1040000	1060000	C1orf170	140Kb	0.022000000000000002	0.0014	0.0045	0.027999999999999997	Control
chr1	1060000	1080000	C1orf170	160Kb	0.0079	0.00043	0.0042	0.03	Control
chr1	880000	900000	C1orf159	-160Kb	0.006	0.00057	0.0053	0.03	Control
chr1	940000	960000	C1orf159	-100Kb	2.1e-07	6.5e-09	0.0077	0.051	Control
chr1	1020000	1040000	C1orf159	-20Kb	0.0	0.0	0.026000000000000002	0.19	Control
chr1	1120000	1140000	C1orf159	80Kb	4.4e-05	2.3e-06	0.0091	0.044000000000000004	Control
chr1	1140000	1160000	C1orf159	100Kb	8.5e-11	1.8000000000000002e-12	0.0077	0.06	Control
chr1	1160000	1180000	C1orf159	120Kb	2.4e-05	9.9e-07	0.0067	0.043	Control
chr1	1200000	1220000	C1orf159	160Kb	0.0024	0.00018	0.0053	0.032	Control
chr1	1240000	1260000	C1orf159	200Kb	0.0025	0.00021	0.0045	0.031	Control
chr1	1300000	1320000	C1orf159	260Kb	0.0018	0.00011	0.0031	0.031	Control
chr1	940000	960000	TNFRSF18	-200Kb	0.019	0.0012	0.0045	0.027999999999999997	Control
chr1	1020000	1040000	TNFRSF18	-120Kb	5.9000000000000006e-08	2.4e-09	0.0067	0.051	Control
chr1	1040000	1060000	TNFRSF18	-100Kb	8.000000000000001e-11	2.5000000000000003e-12	0.0077	0.06	Control
chr1	1120000	1140000	TNFRSF18	-20Kb	0.0	0.0	0.026000000000000002	0.13	Control
chr1	1160000	1180000	TNFRSF18	20Kb	0.0	0.0	0.026000000000000002	0.15	Control
chr1	1200000	1220000	TNFRSF18	60Kb	2.7000000000000002e-05	1.4e-06	0.011000000000000001	0.047	Control
chr1	940000	960000	TNFRSF4	-200Kb	0.019	0.0012	0.0045	0.027999999999999997	Control
chr1	1020000	1040000	TNFRSF4	-120Kb	5.9000000000000006e-08	2.4e-09	0.0067	0.051	Control
chr1	1040000	1060000	TNFRSF4	-100Kb	8.000000000000001e-11	2.5000000000000003e-12	0.0077	0.06	Control
chr1	1120000	1140000	TNFRSF4	-20Kb	0.0	0.0	0.026000000000000002	0.13	Control
chr1	1160000	1180000	TNFRSF4	20Kb	0.0	0.0	0.026000000000000002	0.15	Control
chr1	1200000	1220000	TNFRSF4	60Kb	2.7000000000000002e-05	1.4e-06	0.011000000000000001	0.047	Control
chr1	940000	960000	SDF4	-220Kb	0.0045	0.00033999999999999997	0.0042	0.03	Control
chr1	1020000	1040000	SDF4	-140Kb	0.018000000000000002	0.0016	0.0059	0.027999999999999997	Control
chr1	1040000	1060000	SDF4	-120Kb	2.8000000000000003e-05	1.2e-06	0.0067	0.043	Control
chr1	1120000	1140000	SDF4	-40Kb	1e-08	3.3e-10	0.015	0.062	Control
chr1	1140000	1160000	SDF4	-20Kb	0.0	0.0	0.026000000000000002	0.15	Control
chr1	1200000	1220000	SDF4	40Kb	1e-08	3.1e-10	0.015	0.063	Control
chr1	1240000	1260000	SDF4	80Kb	0.00022999999999999998	1.2e-05	0.0091	0.040999999999999995	Control
chr1	1280000	1300000	SDF4	120Kb	0.0035	0.00022999999999999998	0.0067	0.033	Control
chr1	940000	960000	B3GALT6	-220Kb	0.0045	0.00033999999999999997	0.0042	0.03	Control
chr1	1020000	1040000	B3GALT6	-140Kb	0.018000000000000002	0.0016	0.0059	0.027999999999999997	Control
chr1	1040000	1060000	B3GALT6	-120Kb	2.8000000000000003e-05	1.2e-06	0.0067	0.043	Control
chr1	1120000	1140000	B3GALT6	-40Kb	1e-08	3.3e-10	0.015	0.062	Control
chr1	1140000	1160000	B3GALT6	-20Kb	0.0	0.0	0.026000000000000002	0.15	Control
chr1	1200000	1220000	B3GALT6	40Kb	1e-08	3.1e-10	0.015	0.063	Control
chr1	1240000	1260000	B3GALT6	80Kb	0.00022999999999999998	1.2e-05	0.0091	0.040999999999999995	Control
chr1	1280000	1300000	B3GALT6	120Kb	0.0035	0.00022999999999999998	0.0067	0.033	Control
chr1	880000	900000	UBE2J2	-320Kb	0.025	0.0024	0.0019	0.024	Control
chr1	1020000	1040000	UBE2J2	-180Kb	0.0093	0.0007	0.0049	0.028999999999999998	Control
chr1	1040000	1060000	UBE2J2	-160Kb	0.0042	0.00022	0.0053	0.032	Control
chr1	1120000	1140000	UBE2J2	-80Kb	4.1e-06	8.800000000000001e-08	0.0091	0.049	Control
chr1	1140000	1160000	UBE2J2	-60Kb	4.2e-05	1.8000000000000001e-06	0.011000000000000001	0.047	Control
chr1	1160000	1180000	UBE2J2	-40Kb	4.2e-08	4.5e-10	0.015	0.063	Control
chr1	1240000	1260000	UBE2J2	40Kb	4.1e-05	1.3e-06	0.015	0.052000000000000005	Control
chr1	1280000	1300000	UBE2J2	80Kb	0.0056	0.00036	0.0091	0.035	Control
chr1	1300000	1320000	UBE2J2	100Kb	0.0093	0.0008	0.0077	0.032	Control
chr1	880000	900000	SCNN1D	-320Kb	0.025	0.0024	0.0019	0.024	Control
chr1	1020000	1040000	SCNN1D	-180Kb	0.0093	0.0007	0.0049	0.028999999999999998	Control
chr1	1040000	1060000	SCNN1D	-160Kb	0.0042	0.00022	0.0053	0.032	Control
chr1	1120000	1140000	SCNN1D	-80Kb	4.1e-06	8.800000000000001e-08	0.0091	0.049	Control
chr1	1140000	1160000	SCNN1D	-60Kb	4.2e-05	1.8000000000000001e-06	0.011000000000000001	0.047	Control
chr1	1160000	1180000	SCNN1D	-40Kb	4.2e-08	4.5e-10	0.015	0.063	Control
chr1	1240000	1260000	SCNN1D	40Kb	4.1e-05	1.3e-06	0.015	0.052000000000000005	Control
chr1	1280000	1300000	SCNN1D	80Kb	0.0056	0.00036	0.0091	0.035	Control
chr1	1300000	1320000	SCNN1D	100Kb	0.0093	0.0008	0.0077	0.032	Control
chr1	1040000	1060000	ACAP3	-200Kb	0.006	0.00032	0.0045	0.031	Control
chr1	1120000	1140000	ACAP3	-120Kb	0.037000000000000005	0.0023	0.0067	0.028999999999999998	Control
chr1	1160000	1180000	ACAP3	-80Kb	0.00044	1.9e-05	0.0091	0.040999999999999995	Control
chr1	1200000	1220000	ACAP3	-40Kb	5.7999999999999994e-05	1.9e-06	0.015	0.052000000000000005	Control
chr1	1280000	1300000	ACAP3	40Kb	1.1e-05	2.3e-07	0.015	0.055	Control
chr1	1320000	1340000	ACAP3	80Kb	4.2999999999999995e-06	4.5e-08	0.0091	0.051	Control
chr1	1040000	1060000	PUSL1	-200Kb	0.006	0.00032	0.0045	0.031	Control
chr1	1120000	1140000	PUSL1	-120Kb	0.037000000000000005	0.0023	0.0067	0.028999999999999998	Control
chr1	1160000	1180000	PUSL1	-80Kb	0.00044	1.9e-05	0.0091	0.040999999999999995	Control
chr1	1200000	1220000	PUSL1	-40Kb	5.7999999999999994e-05	1.9e-06	0.015	0.052000000000000005	Control
chr1	1280000	1300000	PUSL1	40Kb	1.1e-05	2.3e-07	0.015	0.055	Control
chr1	1320000	1340000	PUSL1	80Kb	4.2999999999999995e-06	4.5e-08	0.0091	0.051	Control
chr1	1160000	1180000	DVL1	-120Kb	0.0098	0.00041	0.0067	0.033	Control
chr1	1200000	1220000	DVL1	-80Kb	0.011000000000000001	0.00057	0.0091	0.035	Control
chr1	1240000	1260000	DVL1	-40Kb	1.3000000000000001e-05	4.2e-07	0.015	0.055	Control
chr1	1300000	1320000	DVL1	20Kb	0.0	0.0	0.026000000000000002	0.2	Control
chr1	1320000	1340000	DVL1	40Kb	4.4000000000000003e-10	9.2e-12	0.015	0.069	Control
chr1	1160000	1180000	MXRA8	-120Kb	0.0098	0.00041	0.0067	0.033	Control
chr1	1200000	1220000	MXRA8	-80Kb	0.011000000000000001	0.00057	0.0091	0.035	Control
chr1	1240000	1260000	MXRA8	-40Kb	1.3000000000000001e-05	4.2e-07	0.015	0.055	Control
chr1	1300000	1320000	MXRA8	20Kb	0.0	0.0	0.026000000000000002	0.2	Control
chr1	1320000	1340000	MXRA8	40Kb	4.4000000000000003e-10	9.2e-12	0.015	0.069	Control
chr1	1040000	1060000	AURKAIP1	-260Kb	0.0063	0.00027	0.0031	0.031	Control
chr1	1200000	1220000	AURKAIP1	-100Kb	0.024	0.0013	0.0077	0.032	Control
chr1	1280000	1300000	AURKAIP1	-20Kb	0.0	0.0	0.026000000000000002	0.2	Control
chr1	1320000	1340000	AURKAIP1	20Kb	0.0	0.0	0.026000000000000002	0.13	Control
chr1	1380000	1400000	AURKAIP1	80Kb	7.6e-05	2.4e-06	0.0091	0.046	Control
chr1	1240000	1260000	CCNL2	-80Kb	4e-06	1.2e-07	0.0091	0.051	Control
chr1	1280000	1300000	CCNL2	-40Kb	7.5e-10	1.5e-11	0.015	0.069	Control
chr1	1300000	1320000	CCNL2	-20Kb	0.0	0.0	0.026000000000000002	0.13	Control
chr1	1380000	1400000	CCNL2	60Kb	7.499999999999999e-06	3e-07	0.011000000000000001	0.052000000000000005	Control
chr1	1240000	1260000	LOC148413	-80Kb	4e-06	1.2e-07	0.0091	0.051	Control
chr1	1280000	1300000	LOC148413	-40Kb	7.5e-10	1.5e-11	0.015	0.069	Control
chr1	1300000	1320000	LOC148413	-20Kb	0.0	0.0	0.026000000000000002	0.13	Control
chr1	1380000	1400000	LOC148413	60Kb	7.499999999999999e-06	3e-07	0.011000000000000001	0.052000000000000005	Control
chr1	1300000	1320000	ATAD3C	-80Kb	0.00015	3.1e-06	0.0091	0.046	Control
chr1	1320000	1340000	ATAD3C	-60Kb	3.5e-05	3.7e-07	0.011000000000000001	0.052000000000000005	Control
chr1	1480000	1500000	ATAD3C	100Kb	0.0097	0.00031	0.0077	0.036000000000000004	Control
chr1	1540000	1560000	ATAD3C	160Kb	0.015	0.00064	0.0053	0.032	Control
chr1	1480000	1500000	SSU72	-20Kb	0.0	0.0	0.026000000000000002	0.12	Control
chr1	1520000	1540000	SSU72	20Kb	0.0	0.0	0.026000000000000002	0.14	Control
chr1	1540000	1560000	SSU72	40Kb	0.0	0.0	0.015	0.087	Control
chr1	1480000	1500000	C1orf233	-40Kb	2.2999999999999998e-08	7.000000000000001e-10	0.015	0.066	Control
chr1	1500000	1520000	C1orf233	-20Kb	0.0	0.0	0.026000000000000002	0.14	Control
chr1	1540000	1560000	C1orf233	20Kb	0.0	0.0	0.026000000000000002	0.1	Control
chr1	1380000	1400000	MIB2	-160Kb	0.031	0.0009400000000000001	0.0053	0.032	Control
chr1	1480000	1500000	MIB2	-60Kb	0.042	0.0021	0.011000000000000001	0.035	Control
chr1	1500000	1520000	MIB2	-40Kb	0.0	0.0	0.015	0.087	Control
chr1	1520000	1540000	MIB2	-20Kb	0.0	0.0	0.026000000000000002	0.1	Control
chr1	1600000	1620000	MIB2	60Kb	0.039	0.0016	0.0067	0.032	Control
chr1	1680000	1700000	NADK	-20Kb	5e-07	1e-08	0.054000000000000006	0.1	Control
chr1	1720000	1740000	NADK	20Kb	1.1e-07	1.1e-09	0.054000000000000006	0.11	Control
chr1	2000000	2020000	PRKCZ	20Kb	1.1e-05	1.1e-07	0.054000000000000006	0.1	Control
chr1	2280000	2300000	C1orf86	140Kb	0.032	0.00063	0.012	0.038	Control
chr1	2300000	2320000	C1orf86	160Kb	0.0083	8.1e-05	0.011000000000000001	0.042	Control
chr1	2120000	2140000	MORN1	-200Kb	0.013000000000000001	0.00013000000000000002	0.0091	0.039	Control
chr1	2120000	2140000	LOC100129534	-160Kb	0.031	0.00064	0.011000000000000001	0.039	Control
chr1	2140000	2160000	LOC100129534	-140Kb	0.040999999999999995	0.0012	0.012	0.038	Control
chr1	2260000	2280000	LOC100129534	-20Kb	2.1e-11	2.1e-13	0.054000000000000006	0.12	Control
chr1	2120000	2140000	RER1	-200Kb	0.013000000000000001	0.00013000000000000002	0.0091	0.039	Control
chr1	2360000	2380000	PEX10	20Kb	0.0036	7.4e-05	0.054000000000000006	0.085	Control
chr1	2440000	2460000	PEX10	100Kb	0.013999999999999999	0.00043	0.016	0.043	Control
chr1	2460000	2480000	PEX10	120Kb	0.0028	2.8999999999999997e-05	0.013999999999999999	0.046	Control
chr1	2380000	2400000	PLCH2	-20Kb	3.7e-05	3.7e-07	0.054000000000000006	0.094	Control
chr1	2340000	2360000	PANK4	-100Kb	0.018000000000000002	0.00045999999999999996	0.016	0.043	Control
chr1	2380000	2400000	PANK4	-60Kb	0.018000000000000002	0.00067	0.023	0.049	Control
chr1	2400000	2420000	PANK4	-40Kb	0.032	0.0016	0.032	0.055999999999999994	Control
chr1	2420000	2440000	PANK4	-20Kb	0.018000000000000002	0.00073	0.054000000000000006	0.08	Control
chr1	2460000	2480000	PANK4	20Kb	1.1e-05	1.1e-07	0.054000000000000006	0.096	Control
chr1	2340000	2360000	HES5	-120Kb	0.0016	3.1e-05	0.013999999999999999	0.046	Control
chr1	2420000	2440000	HES5	-40Kb	0.02	0.0006	0.032	0.057999999999999996	Control
chr1	2440000	2460000	HES5	-20Kb	1.2e-05	1.1e-07	0.054000000000000006	0.096	Control
chr1	2900000	2920000	ACTRT2	-20Kb	0.0036	3.6e-05	0.053	0.083	Control
chr1	3380000	3400000	ARHGEF16	20Kb	0.013999999999999999	0.00027	0.044000000000000004	0.068	Control
chr1	3400000	3420000	ARHGEF16	40Kb	0.0079	7.900000000000001e-05	0.024	0.051	Control
chr1	3400000	3420000	MEGF6	-120Kb	0.00025	7.699999999999999e-06	0.016	0.045	Control
chr1	3460000	3480000	MEGF6	-60Kb	1.8e-05	3.7e-07	0.017	0.05	Control
chr1	3480000	3500000	MEGF6	-40Kb	2.2e-09	2.2e-11	0.024	0.069	Control
chr1	3400000	3420000	MIR551A	-60Kb	0.011000000000000001	0.00022	0.017	0.040999999999999995	Control
chr1	3520000	3540000	MIR551A	60Kb	5.5e-05	5.4e-07	0.017	0.05	Control
chr1	3560000	3580000	TPRG1L	20Kb	0.011000000000000001	0.00011	0.044000000000000004	0.068	Control
chr1	3540000	3560000	WRAP73	-20Kb	0.0053	0.00011	0.044000000000000004	0.068	Control
chr1	3580000	3600000	WRAP73	20Kb	0.0042	4.1e-05	0.044000000000000004	0.07	Control
chr1	3640000	3660000	WRAP73	80Kb	0.049	0.0014	0.013000000000000001	0.033	Control
chr1	3540000	3560000	TP73	-20Kb	0.0053	0.00011	0.044000000000000004	0.068	Control
chr1	3580000	3600000	TP73	20Kb	0.0042	4.1e-05	0.044000000000000004	0.07	Control
chr1	3640000	3660000	TP73	80Kb	0.049	0.0014	0.013000000000000001	0.033	Control
chr1	3640000	3660000	TP73-AS1	-20Kb	8.8e-09	8.6e-11	0.044000000000000004	0.085	Control
chr1	3640000	3660000	CCDC27	-20Kb	8.8e-09	8.6e-11	0.044000000000000004	0.085	Control
chr1	3700000	3720000	SMIM1	20Kb	0.0007599999999999999	7.499999999999999e-06	0.044000000000000004	0.071	Control
chr1	3680000	3700000	LRRC47	-20Kb	0.00064	6.3e-06	0.044000000000000004	0.071	Control
chr1	3740000	3760000	CEP104	-20Kb	0.018000000000000002	0.00036	0.044000000000000004	0.065	Control
chr1	3780000	3800000	CEP104	20Kb	0.018000000000000002	0.00027	0.044000000000000004	0.065	Control
chr1	3740000	3760000	DFFB	-20Kb	0.018000000000000002	0.00036	0.044000000000000004	0.065	Control
chr1	3780000	3800000	DFFB	20Kb	0.018000000000000002	0.00027	0.044000000000000004	0.065	Control
chr1	3820000	3840000	LOC728716	-180Kb	0.00013000000000000002	1.2e-06	0.0037	0.032	Control
chr1	4720000	4740000	AJAP1	20Kb	0.0042	4.1e-05	0.04	0.055999999999999994	Control
chr1	5600000	5620000	MIR4417	-20Kb	3.9e-10	3.8e-12	0.047	0.073	Control
chr1	6160000	6180000	CHD5	-80Kb	9e-05	8.8e-07	0.018000000000000002	0.04	Control
chr1	6160000	6180000	RPL22	-80Kb	9e-05	8.8e-07	0.018000000000000002	0.04	Control
chr1	6280000	6300000	RNF207	20Kb	2.2e-06	2.2000000000000002e-08	0.061	0.087	Control
chr1	6260000	6280000	ICMT	-20Kb	2.4e-06	2.2999999999999998e-08	0.061	0.087	Control
chr1	6400000	6420000	HES3	100Kb	0.00018	1.9e-06	0.015	0.036000000000000004	Control
chr1	6340000	6360000	GPR153	20Kb	7.099999999999999e-05	1e-06	0.061	0.083	Control
chr1	6380000	6400000	GPR153	60Kb	7.099999999999999e-05	1.4e-06	0.023	0.045	Control
chr1	6400000	6420000	ACOT7	-40Kb	0.024	0.00047000000000000004	0.033	0.049	Control
chr1	6420000	6440000	ACOT7	-20Kb	5.7999999999999997e-08	5.599999999999999e-10	0.061	0.09	Control
chr1	6400000	6420000	HES2	-60Kb	7.5e-07	7.5e-09	0.023	0.05	Control
chr1	6400000	6420000	ESPN	-80Kb	0.0036	3.6e-05	0.018000000000000002	0.036000000000000004	Control
chr1	6400000	6420000	MIR4252	-80Kb	0.0036	3.6e-05	0.018000000000000002	0.036000000000000004	Control
chr1	6540000	6560000	TNFRSF25	20Kb	0.00033999999999999997	3.4e-06	0.061	0.08199999999999999	Control
chr1	6540000	6560000	PLEKHG5	-40Kb	0.04	0.00044	0.033	0.049	Control
chr1	6560000	6580000	PLEKHG5	-20Kb	0.04	0.00078	0.061	0.076	Control
chr1	6560000	6580000	NOL9	-40Kb	5.7999999999999994e-05	5.7e-07	0.033	0.055999999999999994	Control
chr1	6560000	6580000	TAS1R1	-40Kb	5.7999999999999994e-05	5.7e-07	0.033	0.055999999999999994	Control
chr1	6620000	6640000	ZBTB48	-20Kb	4e-07	3.8e-09	0.061	0.08900000000000001	Control
chr1	6680000	6700000	KLHL21	20Kb	0.0	0.0	0.061	0.1	Control
chr1	6680000	6700000	PHF13	20Kb	0.0	0.0	0.061	0.1	Control
chr1	6660000	6680000	THAP3	-20Kb	0.0	0.0	0.061	0.1	Control
chr1	8380000	8400000	TNFRSF9	380Kb	0.015	0.00015	0.0032	0.02	Control
chr1	7860000	7880000	PARK7	-160Kb	0.0042	0.00016999999999999999	0.013000000000000001	0.03	Control
chr1	8360000	8380000	PARK7	340Kb	1.1e-06	2.2000000000000002e-08	0.0032	0.028999999999999998	Control
chr1	8380000	8400000	PARK7	360Kb	4.8e-05	1.5e-06	0.0035	0.026000000000000002	Control
chr1	8400000	8420000	PARK7	380Kb	8.5e-08	8.800000000000001e-10	0.0032	0.032	Control
chr1	8440000	8460000	PARK7	420Kb	0.028999999999999998	0.0015	0.0028	0.017	Control
chr1	8120000	8140000	ERRFI1	40Kb	0.012	0.0004	0.033	0.048	Control
chr1	8240000	8260000	ERRFI1	160Kb	0.011000000000000001	0.00023999999999999998	0.013000000000000001	0.03	Control
chr1	8360000	8380000	ERRFI1	280Kb	0.0009199999999999999	1e-05	0.0046	0.025	Control
chr1	8400000	8420000	ERRFI1	320Kb	0.021	0.0009199999999999999	0.0041	0.019	Control
chr1	8040000	8060000	SLC45A1	-340Kb	0.0039	3.9e-05	0.0038	0.037000000000000005	Control
chr1	10360000	10380000	KIF1B	100Kb	0.0036	3.5e-05	0.015	0.03	Control
chr1	12360000	12380000	DHRS3	-300Kb	0.045	0.0019	0.0075	0.02	Control
chr1	12380000	12400000	DHRS3	-280Kb	0.033	0.001	0.0079	0.022000000000000002	Control
chr1	12440000	12460000	DHRS3	-220Kb	0.00041	4.2999999999999995e-06	0.0095	0.03	Control
chr1	12460000	12480000	DHRS3	-200Kb	0.0022	4.6e-05	0.01	0.027999999999999997	Control
chr1	12340000	12360000	AADACL4	-360Kb	0.011000000000000001	0.00022	0.0065	0.022000000000000002	Control
chr1	12360000	12380000	AADACL4	-340Kb	7.9e-10	8.300000000000001e-12	0.0068	0.038	Control
chr1	12380000	12400000	AADACL4	-320Kb	0.025	0.0013	0.0071	0.021	Control
chr1	12400000	12420000	AADACL4	-300Kb	0.011000000000000001	0.00033999999999999997	0.0075	0.023	Control
chr1	12460000	12480000	AADACL4	-240Kb	0.017	0.0007099999999999999	0.0089	0.023	Control
chr1	12360000	12380000	AADACL3	-400Kb	0.013999999999999999	0.00043	0.006	0.021	Control
chr1	12720000	12740000	AADACL3	-40Kb	0.0096	0.00018999999999999998	0.035	0.051	Control
chr1	12780000	12800000	AADACL3	20Kb	1.1e-14	1.1000000000000001e-16	0.06	0.098	Control
chr1	12780000	12800000	C1orf158	-20Kb	2.1e-05	4.2e-07	0.06	0.083	Control
chr1	12820000	12840000	C1orf158	20Kb	1.9e-07	1.9e-09	0.06	0.087	Control
chr1	12740000	12760000	PRAMEF12	-80Kb	0.019	0.0004	0.021	0.036000000000000004	Control
chr1	12800000	12820000	PRAMEF12	-20Kb	4e-07	4.1999999999999996e-09	0.06	0.087	Control
chr1	13800000	13820000	LRRC38	-40Kb	0.046	0.0014	0.013000000000000001	0.049	Control
chr1	13820000	13840000	LRRC38	-20Kb	5.3e-07	5.2e-09	0.023	0.09300000000000001	Control
chr1	13860000	13880000	LRRC38	20Kb	0.0052	0.0001	0.023	0.069	Control
chr1	13920000	13940000	PDPN	20Kb	0.0018	1.8e-05	0.023	0.07400000000000001	Control
chr1	16040000	16060000	AGMAT	140Kb	0.012	0.00011999999999999999	0.011000000000000001	0.033	Control
chr1	16140000	16160000	UQCRHL	20Kb	0.043	0.0027	0.052000000000000005	0.07	Control
chr1	16240000	16260000	UQCRHL	120Kb	0.0091	0.00018999999999999998	0.0092	0.033	Control
chr1	16260000	16280000	UQCRHL	140Kb	0.038	0.002	0.0079	0.027000000000000003	Control
chr1	16280000	16300000	UQCRHL	160Kb	0.013999999999999999	0.00058	0.006999999999999999	0.028999999999999998	Control
chr1	16300000	16320000	UQCRHL	180Kb	0.0097	0.00031	0.0062	0.028999999999999998	Control
chr1	16320000	16340000	UQCRHL	200Kb	0.0009	9.5e-06	0.0056	0.034	Control
chr1	16120000	16140000	ZBTB17	-180Kb	0.011000000000000001	0.00022	0.0062	0.028999999999999998	Control
chr1	16140000	16160000	ZBTB17	-160Kb	0.031	0.0009699999999999999	0.006999999999999999	0.027000000000000003	Control
chr1	16320000	16340000	ZBTB17	20Kb	0.0013	1.3000000000000001e-05	0.052000000000000005	0.079	Control
chr1	16120000	16140000	C1orf64	-200Kb	0.00031	6.5000000000000004e-06	0.0056	0.034	Control
chr1	16300000	16320000	C1orf64	-20Kb	0.00047000000000000004	1.4999999999999999e-05	0.052000000000000005	0.079	Control
chr1	16340000	16360000	C1orf64	20Kb	1.2e-06	1.3e-08	0.052000000000000005	0.08800000000000001	Control
chr1	16520000	16540000	C1orf64	200Kb	0.0029	0.00011999999999999999	0.0056	0.03	Control
chr1	16140000	16160000	HSPB7	-200Kb	0.0051	0.0001	0.0056	0.03	Control
chr1	16320000	16340000	HSPB7	-20Kb	1.4e-06	1.4e-08	0.052000000000000005	0.08800000000000001	Control
chr1	16380000	16400000	HSPB7	40Kb	0.026000000000000002	0.00078	0.027000000000000003	0.047	Control
chr1	16140000	16160000	CLCNKA	-200Kb	0.0051	0.0001	0.0056	0.03	Control
chr1	16320000	16340000	CLCNKA	-20Kb	1.4e-06	1.4e-08	0.052000000000000005	0.08800000000000001	Control
chr1	16380000	16400000	CLCNKA	40Kb	0.026000000000000002	0.00078	0.027000000000000003	0.047	Control
chr1	16420000	16440000	FAM131C	20Kb	6.2e-05	2e-06	0.052000000000000005	0.08199999999999999	Control
chr1	16440000	16460000	FAM131C	40Kb	7.2e-05	3.1e-06	0.027000000000000003	0.055999999999999994	Control
chr1	16460000	16480000	FAM131C	60Kb	0.006	0.00045	0.018000000000000002	0.04	Control
chr1	16480000	16500000	FAM131C	80Kb	0.0009199999999999999	4.9e-05	0.013999999999999999	0.039	Control
chr1	16500000	16520000	FAM131C	100Kb	1.4000000000000001e-05	2.9e-07	0.011000000000000001	0.044000000000000004	Control
chr1	16520000	16540000	FAM131C	120Kb	0.019	0.0016	0.0092	0.027999999999999997	Control
chr1	16540000	16560000	FAM131C	140Kb	0.0055	0.00035	0.0079	0.03	Control
chr1	16560000	16580000	FAM131C	160Kb	1.4000000000000001e-05	2e-07	0.006999999999999999	0.04	Control
chr1	16400000	16420000	EPHA2	-80Kb	0.0041	4.1e-05	0.013999999999999999	0.039	Control
chr1	16420000	16440000	EPHA2	-60Kb	0.012	0.00023999999999999998	0.018000000000000002	0.040999999999999995	Control
chr1	16320000	16340000	ARHGEF19	-200Kb	0.0056	0.00011999999999999999	0.0056	0.03	Control
chr1	16400000	16420000	ARHGEF19	-120Kb	0.045	0.0015	0.0092	0.027999999999999997	Control
chr1	16540000	16560000	ARHGEF19	20Kb	1.2e-07	1.2e-09	0.052000000000000005	0.091	Control
chr1	16560000	16580000	ARHGEF19	40Kb	0.045	0.0019	0.027000000000000003	0.045	Control
chr1	16380000	16400000	RSG1	-180Kb	0.032	0.0014	0.0062	0.026000000000000002	Control
chr1	16400000	16420000	RSG1	-160Kb	1.9e-05	2.1e-07	0.006999999999999999	0.04	Control
chr1	16520000	16540000	RSG1	-40Kb	0.038	0.0021	0.027000000000000003	0.045	Control
chr1	16540000	16560000	RSG1	-20Kb	0.01	0.00022	0.052000000000000005	0.075	Control
chr1	16660000	16680000	RSG1	100Kb	0.032	0.0012	0.011000000000000001	0.031	Control
chr1	16560000	16580000	FBXO42	-100Kb	0.03	0.0012	0.011000000000000001	0.031	Control
chr1	16580000	16600000	FBXO42	-80Kb	0.00055	5.6e-06	0.013999999999999999	0.042	Control
chr1	16620000	16640000	FBXO42	-40Kb	0.0012	2.5e-05	0.027000000000000003	0.053	Control
chr1	16640000	16660000	FBXO42	-20Kb	0.0026	7.900000000000001e-05	0.052000000000000005	0.076	Control
chr1	16720000	16740000	SPATA21	-40Kb	0.0005099999999999999	1.4999999999999999e-05	0.027000000000000003	0.054000000000000006	Control
chr1	16740000	16760000	SPATA21	-20Kb	7.7e-12	1.5e-13	0.052000000000000005	0.1	Control
chr1	16780000	16800000	SPATA21	20Kb	0.0	0.0	0.052000000000000005	0.11	Control
chr1	16720000	16740000	NECAP2	-40Kb	0.0005099999999999999	1.4999999999999999e-05	0.027000000000000003	0.054000000000000006	Control
chr1	16740000	16760000	NECAP2	-20Kb	7.7e-12	1.5e-13	0.052000000000000005	0.1	Control
chr1	16780000	16800000	NECAP2	20Kb	0.0	0.0	0.052000000000000005	0.11	Control
chr1	17200000	17220000	CROCCP2	260Kb	0.0016	1.6e-05	0.0019	0.03	Control
chr1	17040000	17060000	MST1P2	80Kb	0.0033	3.3e-05	0.013999999999999999	0.04	Control
chr1	16960000	16980000	ESPNP	-80Kb	0.0017	3.3e-05	0.013999999999999999	0.04	Control
chr1	17200000	17220000	ESPNP	160Kb	0.0011	1.1e-05	0.0036	0.032	Control
chr1	17260000	17280000	CROCC	20Kb	0.044000000000000004	0.00043	0.061	0.08199999999999999	Control
chr1	17280000	17300000	MFAP2	-20Kb	4.5000000000000005e-13	4.4e-15	0.061	0.11	Control
chr1	17320000	17340000	MFAP2	20Kb	1.5e-08	3e-10	0.061	0.1	Control
chr1	17300000	17320000	ATP13A2	-20Kb	2.7e-08	2.7000000000000005e-10	0.061	0.1	Control
chr1	17340000	17360000	ATP13A2	20Kb	8.599999999999999e-06	1.7e-07	0.061	0.09300000000000001	Control
chr1	17560000	17580000	PADI2	120Kb	5.8e-07	5.9e-09	0.015	0.049	Control
chr1	17500000	17520000	PADI1	-20Kb	0.0005	4.9000000000000005e-06	0.061	0.086	Control
chr1	17440000	17460000	PADI3	-120Kb	2e-07	1.9e-09	0.015	0.049	Control
chr1	17460000	17480000	PADI3	-100Kb	0.02	0.0004	0.017	0.036000000000000004	Control
chr1	17980000	18000000	ACTL8	-100Kb	0.049	0.00047000000000000004	0.013999999999999999	0.027999999999999997	Control
chr1	17980000	18000000	IGSF21	-440Kb	0.027999999999999997	0.00027	0.0039	0.016	Control
chr1	18920000	18940000	TAS1R2	-260Kb	0.011000000000000001	0.00011	0.0061	0.019	Control
chr1	19380000	19400000	TAS1R2	200Kb	0.027999999999999997	0.00055	0.0095	0.021	Control
chr1	19340000	19360000	ALDH4A1	120Kb	0.033	0.0021	0.013999999999999999	0.025	Control
chr1	19360000	19380000	ALDH4A1	140Kb	0.00053	2.2e-05	0.017	0.032	Control
chr1	19380000	19400000	ALDH4A1	160Kb	0.0003	9.5e-06	0.013999999999999999	0.028999999999999998	Control
chr1	19400000	19420000	ALDH4A1	180Kb	1.4e-06	1.8e-08	0.011000000000000001	0.031	Control
chr1	19420000	19440000	ALDH4A1	200Kb	1.4e-06	2.8999999999999998e-08	0.0095	0.028999999999999998	Control
chr1	19460000	19480000	ALDH4A1	240Kb	0.017	0.00088	0.006999999999999999	0.018000000000000002	Control
chr1	18920000	18940000	MIR4695	-280Kb	0.0019	7e-05	0.0054	0.019	Control
chr1	19380000	19400000	MIR4695	180Kb	0.0019	8e-05	0.011000000000000001	0.025	Control
chr1	19400000	19420000	MIR4695	200Kb	1.1e-06	1.2e-08	0.0095	0.03	Control
chr1	19420000	19440000	MIR4695	220Kb	4.4e-05	9.1e-07	0.0081	0.025	Control
chr1	19440000	19460000	MIR4695	240Kb	0.0049	0.00026000000000000003	0.006999999999999999	0.019	Control
chr1	19240000	19260000	IFFO2	-40Kb	4.7000000000000006e-12	4.7e-14	0.035	0.062	Control
chr1	19300000	19320000	IFFO2	20Kb	0.0022	6.7e-05	0.062	0.075	Control
chr1	19360000	19380000	IFFO2	80Kb	0.013999999999999999	0.00073	0.02	0.032	Control
chr1	19380000	19400000	IFFO2	100Kb	0.013999999999999999	0.00057	0.017	0.028999999999999998	Control
chr1	19400000	19420000	IFFO2	120Kb	5.4e-09	1.1000000000000001e-10	0.013999999999999999	0.038	Control
chr1	19480000	19500000	UBR4	-40Kb	0.0007	1.4000000000000001e-05	0.035	0.051	Control
chr1	19500000	19520000	UBR4	-20Kb	1.9e-06	1.8999999999999998e-08	0.062	0.08199999999999999	Control
chr1	19620000	19640000	AKR7L	20Kb	0.0011	1.1e-05	0.062	0.084	Control
chr1	19620000	19640000	AKR7A3	20Kb	0.0011	1.1e-05	0.062	0.084	Control
chr1	19600000	19620000	LOC100506730	-20Kb	0.0012	1.1e-05	0.062	0.084	Control
chr1	19600000	19620000	AKR7A2	-20Kb	0.0012	1.1e-05	0.062	0.084	Control
chr1	19600000	19620000	PQLC2	-20Kb	0.0012	1.1e-05	0.062	0.084	Control
chr1	19660000	19680000	NBL1	-300Kb	0.0082	8.6e-05	0.0059	0.026000000000000002	Control
chr1	19680000	19700000	NBL1	-280Kb	0.027999999999999997	0.00059	0.0073	0.025	Control
chr1	19660000	19680000	C1orf151-NBL1	-320Kb	0.012	0.00011999999999999999	0.0053	0.025	Control
chr1	19660000	19680000	HTR6	-320Kb	0.012	0.00011999999999999999	0.0053	0.025	Control
chr1	20280000	20300000	PLA2G2E	40Kb	0.045	0.0018	0.032	0.048	Control
chr1	20360000	20380000	PLA2G2E	120Kb	0.045	0.0014	0.013999999999999999	0.03	Control
chr1	20460000	20480000	PLA2G2E	220Kb	0.00079	8.1e-06	0.0082	0.031	Control
chr1	20480000	20500000	PLA2G2E	240Kb	0.023	0.00047000000000000004	0.0071	0.025	Control
chr1	20240000	20260000	PLA2G2F	-220Kb	0.00057	5.7000000000000005e-06	0.0082	0.031	Control
chr1	20620000	20640000	VWA5B1	20Kb	0.048	0.00047000000000000004	0.059000000000000004	0.076	Control
chr1	20520000	20540000	CAMK2N1	-280Kb	0.039	0.0012	0.0053	0.022000000000000002	Control
chr1	20560000	20580000	CAMK2N1	-240Kb	0.0064	0.00013000000000000002	0.0065	0.026000000000000002	Control
chr1	20680000	20700000	CAMK2N1	-120Kb	0.0013	1.3000000000000001e-05	0.013999999999999999	0.037000000000000005	Control
chr1	20960000	20980000	FAM43B	100Kb	6.500000000000001e-05	6.4e-07	0.017	0.043	Control
chr1	20940000	20960000	CDA	40Kb	0.011000000000000001	0.00011	0.034	0.054000000000000006	Control
chr1	20840000	20860000	PINK1	-100Kb	0.046	0.0014	0.017	0.033	Control
chr1	20900000	20920000	PINK1	-40Kb	0.0059	0.00011999999999999999	0.034	0.054000000000000006	Control
chr1	20920000	20940000	PINK1	-20Kb	0.0059	5.9e-05	0.059000000000000004	0.08	Control
chr1	21020000	21040000	KIF17	-20Kb	0.00049	4.8e-06	0.059000000000000004	0.083	Control
chr1	21020000	21040000	SH2D5	-20Kb	0.00049	4.8e-06	0.059000000000000004	0.083	Control
chr1	21560000	21580000	ECE1	-100Kb	4.1e-06	8e-08	0.015	0.039	Control
chr1	21580000	21600000	ECE1	-80Kb	7.6e-07	7.4e-09	0.018000000000000002	0.044000000000000004	Control
chr1	21880000	21900000	NBPF3	120Kb	0.03	0.00029	0.013000000000000001	0.028999999999999998	Control
chr1	21800000	21820000	ALPL	-20Kb	0.011000000000000001	0.00011999999999999999	0.055	0.07200000000000001	Control
chr1	22020000	22040000	USP48	-80Kb	0.0015	1.4999999999999999e-05	0.018000000000000002	0.037000000000000005	Control
chr1	22220000	22240000	HSPG2	-40Kb	0.04	0.00084	0.033	0.048	Control
chr1	22240000	22260000	HSPG2	-20Kb	0.03	0.00031	0.065	0.081	Control
chr1	22400000	22420000	CDC42	40Kb	0.039	0.00037999999999999997	0.033	0.049	Control
chr1	23960000	23980000	ID3	80Kb	0.04	0.00039	0.019	0.047	Control
chr1	24200000	24220000	FUCA1	20Kb	0.00088	8.7e-06	0.062	0.098	Control
chr1	24200000	24220000	CNR2	-20Kb	0.015	0.00015	0.062	0.092	Control
chr1	24240000	24260000	CNR2	20Kb	0.027000000000000003	0.00053	0.062	0.08900000000000001	Control
chr1	24480000	24500000	IFNLR1	-20Kb	0.011000000000000001	0.00011	0.063	0.09300000000000001	Control
chr1	24660000	24680000	LOC284632	140Kb	0.0037	0.00011999999999999999	0.013000000000000001	0.032	Control
chr1	24680000	24700000	LOC284632	160Kb	0.034	0.0014	0.011000000000000001	0.027000000000000003	Control
chr1	24700000	24720000	LOC284632	180Kb	2.9e-12	3e-14	0.01	0.049	Control
chr1	24720000	24740000	LOC284632	200Kb	0.00065	1.4000000000000001e-05	0.0095	0.031	Control
chr1	25300000	25320000	RUNX3	20Kb	0.00016999999999999999	1.7e-06	0.052000000000000005	0.078	Control
chr1	25680000	25700000	TMEM50A	20Kb	0.0	0.0	0.055999999999999994	0.15	Control
chr1	26520000	26540000	CNKSR1	20Kb	0.00054	5.2e-06	0.055999999999999994	0.095	Control
chr1	26520000	26540000	CATSPER4	20Kb	0.00054	5.2e-06	0.055999999999999994	0.095	Control
chr1	28420000	28440000	PTAFR	-100Kb	0.024	0.00023999999999999998	0.015	0.043	Control
chr1	28800000	28820000	RCC1	-20Kb	0.034	0.00033	0.064	0.091	Control
chr1	28800000	28820000	SNHG3	-20Kb	0.034	0.00033	0.064	0.091	Control
chr1	28880000	28900000	SNHG12	-20Kb	0.013000000000000001	0.00013000000000000002	0.064	0.09300000000000001	Control
chr1	28880000	28900000	SNORD99	-20Kb	0.013000000000000001	0.00013000000000000002	0.064	0.09300000000000001	Control
chr1	28880000	28900000	SNORA61	-20Kb	0.013000000000000001	0.00013000000000000002	0.064	0.09300000000000001	Control
chr1	28880000	28900000	SNORA44	-20Kb	0.013000000000000001	0.00013000000000000002	0.064	0.09300000000000001	Control
chr1	28880000	28900000	SNORA16A	-20Kb	0.013000000000000001	0.00013000000000000002	0.064	0.09300000000000001	Control
chr1	28880000	28900000	RAB42	-20Kb	0.013000000000000001	0.00013000000000000002	0.064	0.09300000000000001	Control
chr1	31200000	31220000	LAPTM5	-20Kb	4e-10	7.9e-12	0.057	0.081	Control
chr1	31240000	31260000	LAPTM5	20Kb	0.0	0.0	0.057	0.091	Control
chr1	31220000	31240000	MIR4420	20Kb	7.3e-10	7.3e-12	0.057	0.081	Control
chr1	31240000	31260000	MIR4420	40Kb	0.033	0.00065	0.033	0.044000000000000004	Control
chr1	31400000	31420000	MIR4420	200Kb	0.048	0.0014	0.0076	0.019	Control
chr1	31240000	31260000	SDC3	-140Kb	0.0	0.0	0.015	0.05	Control
chr1	31260000	31280000	SDC3	-120Kb	0.0	0.0	0.013999999999999999	0.057	Control
chr1	31280000	31300000	SDC3	-100Kb	4e-06	1.2e-07	0.016	0.034	Control
chr1	31300000	31320000	SDC3	-80Kb	0.035	0.0015	0.019	0.03	Control
chr1	31400000	31420000	SNORD103B	-20Kb	0.033	0.00033	0.057	0.069	Control
chr1	31740000	31760000	SNRNP40	-20Kb	2.2e-07	2.2e-09	0.057	0.079	Control
chr1	31740000	31760000	ZCCHC17	-20Kb	2.2e-07	2.2e-09	0.057	0.079	Control
chr1	32000000	32020000	LOC284551	20Kb	2.6e-06	2.5e-08	0.061	0.081	Control
chr1	32020000	32040000	TINAGL1	-20Kb	0.00025	2.5e-06	0.061	0.078	Control
chr1	32060000	32080000	TINAGL1	20Kb	0.0021	4.1e-05	0.061	0.075	Control
chr1	32020000	32040000	HCRTR1	-60Kb	8.6e-05	8.4e-07	0.026000000000000002	0.045	Control
chr1	32240000	32260000	PEF1	140Kb	0.025	0.00025	0.016	0.028999999999999998	Control
chr1	32120000	32140000	COL16A1	-40Kb	3.3e-08	3.2000000000000003e-10	0.036000000000000004	0.059000000000000004	Control
chr1	32120000	32140000	BAI2	-100Kb	0.00067	6.6e-06	0.018000000000000002	0.035	Control
chr1	32200000	32220000	BAI2	-20Kb	0.0019	3.8e-05	0.061	0.076	Control
chr1	32120000	32140000	MIR4254	-100Kb	0.00067	6.6e-06	0.018000000000000002	0.035	Control
chr1	32200000	32220000	MIR4254	-20Kb	0.0019	3.8e-05	0.061	0.076	Control
chr1	32300000	32320000	SPOCD1	20Kb	0.0047	0.00018999999999999998	0.061	0.07400000000000001	Control
chr1	32360000	32380000	SPOCD1	80Kb	6.1e-05	6.1e-07	0.021	0.039	Control
chr1	32420000	32440000	SPOCD1	140Kb	0.0035	7e-05	0.016	0.03	Control
chr1	32440000	32460000	SPOCD1	160Kb	0.0047	0.00018	0.013000000000000001	0.026000000000000002	Control
chr1	32440000	32460000	KHDRBS1	-20Kb	0.036000000000000004	0.00033999999999999997	0.061	0.073	Control
chr1	32260000	32280000	TMEM39B	-260Kb	0.0055	5.4000000000000005e-05	0.0062	0.021	Control
chr1	32580000	32600000	TXLNA	-60Kb	0.0048	7.5e-05	0.024	0.039	Control
chr1	32860000	32880000	TXLNA	220Kb	0.0048	9.8e-05	0.008	0.022000000000000002	Control
chr1	32840000	32860000	CCDC28B	180Kb	0.00014	1.4e-06	0.011000000000000001	0.028999999999999998	Control
chr1	32840000	32860000	IQCC	180Kb	0.00014	1.4e-06	0.011000000000000001	0.028999999999999998	Control
chr1	32840000	32860000	DCDC2B	180Kb	0.00014	1.4e-06	0.011000000000000001	0.028999999999999998	Control
chr1	32780000	32800000	TMEM234	100Kb	0.0035	7.2e-05	0.016	0.03	Control
chr1	32800000	32820000	TMEM234	120Kb	0.0035	4e-05	0.013999999999999999	0.027999999999999997	Control
chr1	32820000	32840000	TMEM234	140Kb	0.018000000000000002	0.00057	0.017	0.03	Control
chr1	32780000	32800000	EIF3I	100Kb	0.0035	7.2e-05	0.016	0.03	Control
chr1	32800000	32820000	EIF3I	120Kb	0.0035	4e-05	0.013999999999999999	0.027999999999999997	Control
chr1	32820000	32840000	EIF3I	140Kb	0.018000000000000002	0.00057	0.017	0.03	Control
chr1	32720000	32740000	MTMR9LP	20Kb	7.9e-10	8e-12	0.061	0.086	Control
chr1	32740000	32760000	MTMR9LP	40Kb	0.0013	3.7e-05	0.034	0.049	Control
chr1	32760000	32780000	MTMR9LP	60Kb	0.0013	4e-05	0.024	0.039	Control
chr1	32720000	32740000	FAM167B	20Kb	7.9e-10	8e-12	0.061	0.086	Control
chr1	32740000	32760000	FAM167B	40Kb	0.0013	3.7e-05	0.034	0.049	Control
chr1	32760000	32780000	FAM167B	60Kb	0.0013	4e-05	0.024	0.039	Control
chr1	32720000	32740000	LCK	20Kb	7.9e-10	8e-12	0.061	0.086	Control
chr1	32740000	32760000	LCK	40Kb	0.0013	3.7e-05	0.034	0.049	Control
chr1	32760000	32780000	LCK	60Kb	0.0013	4e-05	0.024	0.039	Control
chr1	32700000	32720000	HDAC1	-40Kb	0.0021	4.1e-05	0.034	0.049	Control
chr1	32720000	32740000	HDAC1	-20Kb	7.2e-11	7.099999999999999e-13	0.061	0.08800000000000001	Control
chr1	32680000	32700000	MARCKSL1	-120Kb	0.0042	4.1e-05	0.013999999999999999	0.027999999999999997	Control
chr1	32680000	32700000	FAM229A	-140Kb	0.03	0.00059	0.017	0.03	Control
chr1	32840000	32860000	FAM229A	20Kb	4.5e-12	4.5000000000000004e-14	0.061	0.08900000000000001	Control
chr1	32680000	32700000	TSSK3	-140Kb	0.03	0.00059	0.017	0.03	Control
chr1	32840000	32860000	TSSK3	20Kb	4.5e-12	4.5000000000000004e-14	0.061	0.08900000000000001	Control
chr1	32640000	32660000	BSDC1	-220Kb	0.0099	9.7e-05	0.008	0.022000000000000002	Control
chr1	32900000	32920000	ZBTB8B	-20Kb	0.019	0.00037999999999999997	0.061	0.07400000000000001	Control
chr1	32940000	32960000	ZBTB8B	20Kb	0.0056	5.6999999999999996e-05	0.061	0.076	Control
chr1	33220000	33240000	SYNC	60Kb	0.00011999999999999999	2.5e-06	0.024	0.040999999999999995	Control
chr1	33240000	33260000	SYNC	80Kb	2.2e-05	2.3e-07	0.019	0.038	Control
chr1	33180000	33200000	KIAA1522	-20Kb	9.000000000000001e-07	1.8e-08	0.061	0.08199999999999999	Control
chr1	33220000	33240000	KIAA1522	20Kb	0.0	0.0	0.061	0.1	Control
chr1	33300000	33320000	YARS	20Kb	9e-08	8.900000000000001e-10	0.061	0.083	Control
chr1	33300000	33320000	S100PBP	20Kb	9e-08	8.900000000000001e-10	0.061	0.083	Control
chr1	33520000	33540000	FNDC5	200Kb	0.033	0.0006900000000000001	0.0071	0.019	Control
chr1	33540000	33560000	FNDC5	220Kb	0.013999999999999999	0.00014	0.0065	0.02	Control
chr1	33360000	33380000	HPCA	20Kb	0.00032	9.800000000000001e-06	0.054000000000000006	0.07	Control
chr1	33460000	33480000	HPCA	120Kb	0.0011	4.7e-05	0.013000000000000001	0.027000000000000003	Control
chr1	33520000	33540000	HPCA	180Kb	1e-06	1e-08	0.011000000000000001	0.031	Control
chr1	33540000	33560000	HPCA	200Kb	1.2e-06	2.4e-08	0.0092	0.028999999999999998	Control
chr1	33340000	33360000	TMEM54	-20Kb	0.0009400000000000001	9.699999999999999e-06	0.054000000000000006	0.07	Control
chr1	33460000	33480000	TMEM54	100Kb	0.0016	3.2e-05	0.015	0.028999999999999998	Control
chr1	33480000	33500000	TMEM54	120Kb	0.025	0.001	0.013000000000000001	0.024	Control
chr1	33500000	33520000	TMEM54	140Kb	0.025	0.00088	0.017	0.027999999999999997	Control
chr1	33540000	33560000	TMEM54	180Kb	0.044000000000000004	0.0022	0.011000000000000001	0.021	Control
chr1	33400000	33420000	RNF19B	-20Kb	0.0055	0.00016	0.054000000000000006	0.067	Control
chr1	33440000	33460000	RNF19B	20Kb	0.00073	8.599999999999999e-06	0.054000000000000006	0.07	Control
chr1	33460000	33480000	RNF19B	40Kb	0.00073	1.4000000000000001e-05	0.031	0.046	Control
chr1	33360000	33380000	AK2	-140Kb	0.04	0.00084	0.017	0.027999999999999997	Control
chr1	33380000	33400000	AK2	-120Kb	0.00022	2.3e-06	0.013000000000000001	0.028999999999999998	Control
chr1	33300000	33320000	ADC	-240Kb	0.0023	9.7e-05	0.0059	0.019	Control
chr1	33320000	33340000	ADC	-220Kb	0.0017	5.3e-05	0.0065	0.02	Control
chr1	33340000	33360000	ADC	-200Kb	2.4e-07	2.6e-09	0.0092	0.028999999999999998	Control
chr1	33360000	33380000	ADC	-180Kb	0.019	0.0012	0.011000000000000001	0.021	Control
chr1	33380000	33400000	ADC	-160Kb	0.0088	0.00047000000000000004	0.013000000000000001	0.025	Control
chr1	33520000	33540000	ADC	-20Kb	0.001	2.2e-05	0.054000000000000006	0.068	Control
chr1	33620000	33640000	TRIM62	-20Kb	0.0029	5.9e-05	0.054000000000000006	0.067	Control
chr1	33660000	33680000	TRIM62	20Kb	1.1e-13	1.1e-15	0.054000000000000006	0.081	Control
chr1	33700000	33720000	ZNF362	-20Kb	1.9e-10	1.9e-12	0.054000000000000006	0.077	Control
chr1	33860000	33880000	PHC2	20Kb	0.0044	8.7e-05	0.054000000000000006	0.067	Control
chr1	33880000	33900000	PHC2	40Kb	0.016	0.00045999999999999996	0.031	0.042	Control
chr1	33920000	33940000	PHC2	80Kb	2.1e-07	2.0999999999999998e-09	0.018000000000000002	0.037000000000000005	Control
chr1	33840000	33860000	ZSCAN20	-80Kb	0.019	0.0002	0.018000000000000002	0.037000000000000005	Control
chr1	35560000	35580000	ZMYM6	80Kb	0.011000000000000001	0.00011	0.017	0.044000000000000004	Control
chr1	36180000	36200000	KIAA0319L	160Kb	0.037000000000000005	0.00036	0.012	0.033	Control
chr1	36180000	36200000	NCDN	160Kb	0.037000000000000005	0.00036	0.012	0.033	Control
chr1	36180000	36200000	TFAP2E	160Kb	0.037000000000000005	0.00036	0.012	0.033	Control
chr1	36020000	36040000	C1orf216	-160Kb	0.018000000000000002	0.00037	0.012	0.033	Control
chr1	36040000	36060000	C1orf216	-140Kb	0.018000000000000002	0.00033999999999999997	0.013999999999999999	0.035	Control
chr1	36200000	36220000	CLSPN	-20Kb	0.0043	4.2e-05	0.057999999999999996	0.081	Control
chr1	36360000	36380000	AGO3	-20Kb	0.02	0.00018999999999999998	0.057999999999999996	0.079	Control
chr1	36580000	36600000	COL8A2	20Kb	9.4e-05	1.3e-06	0.059000000000000004	0.087	Control
chr1	36640000	36660000	COL8A2	80Kb	9.4e-05	1.9e-06	0.019	0.046	Control
chr1	36640000	36660000	TRAPPC3	20Kb	0.0021	2e-05	0.059000000000000004	0.083	Control
chr1	36640000	36660000	MAP7D1	20Kb	0.0021	2e-05	0.059000000000000004	0.083	Control
chr1	36660000	36680000	THRAP3	-20Kb	9.2e-05	9.000000000000001e-07	0.059000000000000004	0.086	Control
chr1	36860000	36880000	EVA1B	80Kb	0.028999999999999998	0.00058	0.019	0.037000000000000005	Control
chr1	36880000	36900000	EVA1B	100Kb	0.028999999999999998	0.00033	0.015	0.035	Control
chr1	36780000	36800000	LSM10	-80Kb	0.049	0.00064	0.019	0.037000000000000005	Control
chr1	36800000	36820000	LSM10	-60Kb	0.049	0.0009699999999999999	0.024	0.040999999999999995	Control
chr1	37640000	37660000	MIR4255	20Kb	0.002	2e-05	0.051	0.067	Control
chr1	40060000	40080000	PABPC4	20Kb	0.02	0.00018999999999999998	0.078	0.1	Control
chr1	40580000	40600000	COL9A2	-200Kb	0.026000000000000002	0.0005099999999999999	0.01	0.028999999999999998	Control
chr1	40600000	40620000	COL9A2	-180Kb	0.0074	7.4e-05	0.012	0.034	Control
chr1	41080000	41100000	RIMS3	-40Kb	0.01	0.0002	0.034	0.054000000000000006	Control
chr1	41100000	41120000	RIMS3	-20Kb	4.2e-07	4.0999999999999995e-09	0.06	0.092	Control
chr1	41400000	41420000	CITED4	80Kb	6.2e-07	6.1e-09	0.019	0.047	Control
chr1	41420000	41440000	CITED4	100Kb	0.0026	5.2000000000000004e-05	0.016	0.035	Control
chr1	41720000	41740000	SCMH1	20Kb	0.024	0.00022999999999999998	0.049	0.065	Control
chr1	42040000	42060000	GUCA2B	-560Kb	0.00047000000000000004	4.8e-06	0.0036	0.019	Control
chr1	43160000	43180000	YBX1	20Kb	0.0058	5.6000000000000006e-05	0.053	0.07400000000000001	Control
chr1	43580000	43600000	EBNA1BP2	-40Kb	0.046	0.00044	0.034	0.053	Control
chr1	43580000	43600000	WDR65	-40Kb	0.046	0.00044	0.034	0.053	Control
chr1	43740000	43760000	TMEM125	20Kb	1e-05	9.8e-08	0.059000000000000004	0.08900000000000001	Control
chr1	43720000	43740000	C1orf210	-20Kb	1e-05	9.9e-08	0.059000000000000004	0.08900000000000001	Control
chr1	43760000	43780000	C1orf210	20Kb	8.9e-05	1.7e-06	0.059000000000000004	0.086	Control
chr1	43700000	43720000	TIE1	-60Kb	0.013999999999999999	0.00027	0.025	0.045	Control
chr1	43740000	43760000	TIE1	-20Kb	0.00016999999999999999	1.7e-06	0.059000000000000004	0.086	Control
chr1	43700000	43720000	MPL	-100Kb	0.00053	5.2e-06	0.016	0.042	Control
chr1	43680000	43700000	MED8	-160Kb	0.002	2.1e-05	0.013999999999999999	0.037000000000000005	Control
chr1	43860000	43880000	MED8	20Kb	0.002	3.9e-05	0.059000000000000004	0.08199999999999999	Control
chr1	43680000	43700000	SZT2	-160Kb	0.002	2.1e-05	0.013999999999999999	0.037000000000000005	Control
chr1	43860000	43880000	SZT2	20Kb	0.002	3.9e-05	0.059000000000000004	0.08199999999999999	Control
chr1	43880000	43900000	HYI	-20Kb	0.035	0.0007099999999999999	0.059000000000000004	0.078	Control
chr1	43920000	43940000	HYI	20Kb	9.000000000000001e-07	9.1e-09	0.059000000000000004	0.092	Control
chr1	44040000	44060000	KDM4A	-60Kb	0.017	0.00016999999999999999	0.024	0.045	Control
chr1	44200000	44220000	IPO13	-200Kb	0.012	0.00023999999999999998	0.0089	0.028999999999999998	Control
chr1	44220000	44240000	IPO13	-180Kb	0.0002	2.1000000000000002e-06	0.01	0.037000000000000005	Control
chr1	44460000	44480000	SLC6A9	-20Kb	2e-05	1.9e-07	0.062	0.092	Control
chr1	45220000	45240000	KIF2C	20Kb	4.2999999999999995e-06	4.0999999999999997e-08	0.062	0.13	Control
chr1	46480000	46500000	TSPAN1	-160Kb	0.042	0.00084	0.0091	0.03	Control
chr1	46500000	46520000	TSPAN1	-140Kb	5.2000000000000004e-05	5.1e-07	0.01	0.042	Control
chr1	46500000	46520000	POMGNT1	-180Kb	0.01	9.9e-05	0.0082	0.033	Control
chr1	46500000	46520000	LURAP1	-160Kb	0.0009	8.900000000000001e-06	0.0091	0.037000000000000005	Control
chr1	46740000	46760000	LRRC41	-20Kb	1.6e-06	1.5e-08	0.055999999999999994	0.09300000000000001	Control
chr1	46740000	46760000	UQCRH	-20Kb	1.6e-06	1.5e-08	0.055999999999999994	0.09300000000000001	Control
chr1	46820000	46840000	FAAH	-20Kb	7.4e-05	7.2e-07	0.055999999999999994	0.08800000000000001	Control
chr1	46880000	46900000	MKNK1-AS1	-120Kb	0.024	0.00049	0.012	0.033	Control
chr1	46900000	46920000	MKNK1-AS1	-100Kb	4.9e-08	4.8e-10	0.013999999999999999	0.054000000000000006	Control
chr1	46880000	46900000	KNCN	-120Kb	0.024	0.00049	0.012	0.033	Control
chr1	46900000	46920000	KNCN	-100Kb	4.9e-08	4.8e-10	0.013999999999999999	0.054000000000000006	Control
chr1	47240000	47260000	CYP4B1	-20Kb	0.0052	0.0001	0.055999999999999994	0.08	Control
chr1	47280000	47300000	CYP4B1	20Kb	1.1e-06	1e-08	0.055999999999999994	0.09300000000000001	Control
chr1	47320000	47340000	CYP4X1	-160Kb	4.2e-05	4.3e-07	0.0091	0.035	Control
chr1	47560000	47580000	CYP4X1	80Kb	0.00027	5.6e-06	0.0045	0.027999999999999997	Control
chr1	47740000	47760000	STIL	-20Kb	1.1e-14	1.1000000000000001e-16	0.049	0.092	Control
chr1	47860000	47880000	FOXE3	-20Kb	0.024	0.00022999999999999998	0.049	0.067	Control
chr1	48480000	48500000	TRABD2B	20Kb	0.013000000000000001	0.00013000000000000002	0.046	0.06	Control
chr1	51680000	51700000	RNF11	-20Kb	0.0036	7.099999999999999e-05	0.052000000000000005	0.063	Control
chr1	51720000	51740000	RNF11	20Kb	0.00037	3.7000000000000006e-06	0.052000000000000005	0.065	Control
chr1	51780000	51800000	TTC39A	-20Kb	7.7e-05	8.3e-07	0.052000000000000005	0.067	Control
chr1	51820000	51840000	TTC39A	20Kb	0.027999999999999997	0.0006	0.052000000000000005	0.062	Control
chr1	55200000	55220000	PARS2	-20Kb	0.0034	3.3e-05	0.06	0.092	Control
chr1	55400000	55420000	TMEM61	-40Kb	0.028999999999999998	0.00028	0.028999999999999998	0.055999999999999994	Control
chr1	55380000	55400000	BSND	-80Kb	0.024	0.00049	0.017	0.043	Control
chr1	55400000	55420000	BSND	-60Kb	0.024	0.00035	0.021	0.048	Control
chr1	55520000	55540000	PCSK9	20Kb	0.0017	1.7e-05	0.051	0.083	Control
chr1	57300000	57320000	C8B	-120Kb	0.0057	0.00011	0.011000000000000001	0.024	Control
chr1	57400000	57420000	C8B	-20Kb	0.01	0.00031	0.048	0.06	Control
chr1	57480000	57500000	C8B	60Kb	0.005	5e-05	0.019	0.033	Control
chr1	59080000	59100000	OMA1	80Kb	0.0075	0.00015	0.016	0.026000000000000002	Control
chr1	59100000	59120000	OMA1	100Kb	0.0048	4.9e-05	0.013000000000000001	0.025	Control
chr1	59060000	59080000	TACSTD2	20Kb	1.5e-08	1.5e-10	0.045	0.063	Control
chr1	59080000	59100000	TACSTD2	40Kb	3.2e-05	6.5e-07	0.027000000000000003	0.04	Control
chr1	59100000	59120000	TACSTD2	60Kb	0.00014	4.1e-06	0.02	0.032	Control
chr1	59180000	59200000	MYSM1	20Kb	5.6000000000000005e-09	5.5e-11	0.045	0.064	Control
chr1	59520000	59540000	JUN	280Kb	0.0025	5.6000000000000006e-05	0.0055	0.017	Control
chr1	59600000	59620000	JUN	360Kb	2.4e-06	2.7e-08	0.0044	0.021	Control
chr1	59520000	59540000	LOC100131060	280Kb	0.0025	5.6000000000000006e-05	0.0055	0.017	Control
chr1	59600000	59620000	LOC100131060	360Kb	2.4e-06	2.7e-08	0.0044	0.021	Control
chr1	59240000	59260000	HSD52	-360Kb	7.9e-06	8.4e-08	0.0044	0.021	Control
chr1	60140000	60160000	FGGY	380Kb	0.034	0.00033999999999999997	0.0059	0.016	Control
chr1	60160000	60180000	FGGY	400Kb	0.046	0.0009199999999999999	0.0055	0.015	Control
chr1	60240000	60260000	HOOK1	-40Kb	0.047	0.00093	0.026000000000000002	0.035	Control
chr1	60300000	60320000	HOOK1	20Kb	9.000000000000001e-07	8.9e-09	0.045	0.061	Control
chr1	62160000	62180000	TM2D1	-20Kb	0.0052	0.0001	0.05	0.063	Control
chr1	62200000	62220000	TM2D1	20Kb	0.003	2.9999999999999997e-05	0.05	0.064	Control
chr1	62180000	62200000	INADL	-20Kb	0.0038	3.7e-05	0.05	0.064	Control
chr1	62640000	62660000	L1TD1	-20Kb	0.00066	1.3000000000000001e-05	0.048	0.063	Control
chr1	62860000	62880000	L1TD1	200Kb	0.00021	2e-06	0.0083	0.025	Control
chr1	64200000	64220000	ROR1	-20Kb	0.0023	2.3e-05	0.048	0.069	Control
chr1	65340000	65360000	JAK1	-80Kb	0.027999999999999997	0.00028	0.012	0.02	Control
chr1	65400000	65420000	JAK1	-20Kb	0.027999999999999997	0.00055	0.037000000000000005	0.045	Control
chr1	65660000	65680000	MIR3671	140Kb	0.01	0.0001	0.0088	0.018000000000000002	Control
chr1	65680000	65700000	MIR3671	160Kb	0.012	0.00022999999999999998	0.0074	0.016	Control
chr1	65660000	65680000	MIR101-1	140Kb	0.01	0.0001	0.0088	0.018000000000000002	Control
chr1	65680000	65700000	MIR101-1	160Kb	0.012	0.00022999999999999998	0.0074	0.016	Control
chr1	67460000	67480000	C1orf141	-140Kb	0.00044	4.2999999999999995e-06	0.012	0.036000000000000004	Control
chr1	68000000	68020000	GADD45A	-140Kb	0.02	0.0004	0.011000000000000001	0.028999999999999998	Control
chr1	68020000	68040000	GADD45A	-120Kb	0.004	4e-05	0.013000000000000001	0.034	Control
chr1	68260000	68280000	GNG12	-20Kb	0.0072	7e-05	0.059000000000000004	0.079	Control
chr1	68260000	68280000	GNG12-AS1	-20Kb	0.0072	7e-05	0.059000000000000004	0.079	Control
chr1	68580000	68600000	RPE65	-320Kb	0.019	0.0002	0.0032	0.015	Control
chr1	68940000	68960000	DEPDC1	-20Kb	0.0005	4.9000000000000005e-06	0.046	0.06	Control
chr1	69020000	69040000	DEPDC1	60Kb	0.016	0.00031	0.019	0.03	Control
chr1	72320000	72340000	NEGR1-IT1	20Kb	0.045	0.00045	0.036000000000000004	0.049	Control
chr1	75140000	75160000	C1orf173	20Kb	0.0096	9.300000000000001e-05	0.040999999999999995	0.053	Control
chr1	78560000	78580000	DNAJB4	100Kb	0.0011	1.1e-05	0.01	0.026000000000000002	Control
chr1	84580000	84600000	MIR548AP	220Kb	0.0048	4.8e-05	0.0064	0.024	Control
chr1	85180000	85200000	C1orf180	80Kb	0.035	0.00033999999999999997	0.018000000000000002	0.033	Control
chr1	85760000	85780000	DDAH1	-280Kb	0.00042	4.2000000000000004e-06	0.0062	0.027000000000000003	Control
chr1	85780000	85800000	DDAH1	-260Kb	0.0039	7.8e-05	0.0069	0.025	Control
chr1	86140000	86160000	DDAH1	100Kb	0.0093	0.00028	0.013000000000000001	0.028999999999999998	Control
chr1	85760000	85780000	CYR61	-280Kb	0.00042	4.2000000000000004e-06	0.0062	0.027000000000000003	Control
chr1	85780000	85800000	CYR61	-260Kb	0.0039	7.8e-05	0.0069	0.025	Control
chr1	86140000	86160000	CYR61	100Kb	0.0093	0.00028	0.013000000000000001	0.028999999999999998	Control
chr1	86900000	86920000	CLCA1	-20Kb	0.00014	1.4e-06	0.046	0.067	Control
chr1	87020000	87040000	CLCA4	20Kb	0.0033	3.3e-05	0.046	0.06	Control
chr1	87060000	87080000	CLCA4	60Kb	0.040999999999999995	0.0008300000000000001	0.019	0.03	Control
chr1	87100000	87120000	CLCA4	100Kb	0.044000000000000004	0.0013	0.012	0.023	Control
chr1	86960000	86980000	SH3GLB1	-200Kb	0.0016	1.7e-05	0.0075	0.022000000000000002	Control
chr1	87420000	87440000	SEP15	40Kb	0.036000000000000004	0.00035	0.027000000000000003	0.039	Control
chr1	87420000	87440000	HS2ST1	40Kb	0.036000000000000004	0.00035	0.027000000000000003	0.039	Control
chr1	87580000	87600000	LMO4	-200Kb	0.026000000000000002	0.00025	0.0078	0.019	Control
chr1	87840000	87860000	LOC100505768	20Kb	0.019	0.00018999999999999998	0.048	0.059000000000000004	Control
chr1	89880000	89900000	GBP4	220Kb	0.04	0.00039	0.0075	0.021	Control
chr1	89460000	89480000	GBP6	-360Kb	0.0013	1.3000000000000001e-05	0.0043	0.022000000000000002	Control
chr1	89900000	89920000	GBP6	80Kb	0.033	0.00067	0.018000000000000002	0.031	Control
chr1	89840000	89860000	GBP1P1	-20Kb	3.4e-06	3.4e-08	0.048	0.071	Control
chr1	90040000	90060000	LRRC8B	60Kb	0.0013	1.3000000000000001e-05	0.022000000000000002	0.04	Control
chr1	90220000	90240000	FLJ27354	140Kb	0.038	0.00037	0.015	0.028999999999999998	Control
chr1	90220000	90240000	LRRC8C	140Kb	0.038	0.00037	0.015	0.028999999999999998	Control
chr1	90440000	90460000	LRRC8D	160Kb	0.0039	4e-05	0.011000000000000001	0.027000000000000003	Control
chr1	92380000	92400000	CDC7	420Kb	5.6999999999999996e-05	5.9e-07	0.0043	0.023	Control
chr1	92460000	92480000	C1orf146	-220Kb	0.0018	1.8e-05	0.0071	0.019	Control
chr1	92600000	92620000	C1orf146	-80Kb	0.0076	0.00015	0.013999999999999999	0.025	Control
chr1	92660000	92680000	C1orf146	-20Kb	0.02	0.00063	0.043	0.052000000000000005	Control
chr1	92440000	92460000	GLMN	-320Kb	0.016	0.00066	0.0049	0.013999999999999999	Control
chr1	92460000	92480000	GLMN	-300Kb	1.4999999999999999e-05	3.2e-07	0.0052	0.019	Control
chr1	93060000	93080000	GLMN	300Kb	0.00025	7.9e-06	0.0052	0.018000000000000002	Control
chr1	93080000	93100000	GLMN	320Kb	2.1000000000000002e-06	2.2000000000000002e-08	0.006	0.022000000000000002	Control
chr1	92440000	92460000	RPAP2	-320Kb	0.016	0.00066	0.0049	0.013999999999999999	Control
chr1	92460000	92480000	RPAP2	-300Kb	1.4999999999999999e-05	3.2e-07	0.0052	0.019	Control
chr1	93060000	93080000	RPAP2	300Kb	0.00025	7.9e-06	0.0052	0.018000000000000002	Control
chr1	93080000	93100000	RPAP2	320Kb	2.1000000000000002e-06	2.2000000000000002e-08	0.006	0.022000000000000002	Control
chr1	92920000	92940000	GFI1	-20Kb	0.00075	1.4999999999999999e-05	0.043	0.055	Control
chr1	93080000	93100000	GFI1	140Kb	0.00075	1.4000000000000001e-05	0.009000000000000001	0.021	Control
chr1	93200000	93220000	RPL5	-80Kb	2.6000000000000002e-05	2.6e-07	0.016	0.031	Control
chr1	93260000	93280000	RPL5	-20Kb	0.0041	8.1e-05	0.049	0.059000000000000004	Control
chr1	93300000	93320000	FAM69A	-120Kb	0.0026	6.4e-05	0.012	0.024	Control
chr1	93320000	93340000	FAM69A	-100Kb	3.4e-13	3.4e-15	0.013999999999999999	0.038	Control
chr1	93340000	93360000	FAM69A	-80Kb	0.0026	8e-05	0.016	0.027999999999999997	Control
chr1	93440000	93460000	FAM69A	20Kb	0.042	0.0017	0.049	0.057999999999999996	Control
chr1	93420000	93440000	SNORD21	120Kb	0.0023	2.3e-05	0.012	0.024	Control
chr1	93420000	93440000	SNORA66	120Kb	0.0023	2.3e-05	0.012	0.024	Control
chr1	93620000	93640000	TMED5	-20Kb	0.0045	4.4e-05	0.049	0.061	Control
chr1	93620000	93640000	CCDC18	-20Kb	0.0045	4.4e-05	0.049	0.061	Control
chr1	94300000	94320000	FNBP1L	400Kb	0.015	0.00015	0.0028	0.024	Control
chr1	93900000	93920000	BCAR3	-400Kb	0.018000000000000002	0.00018	0.0028	0.024	Control
chr1	93900000	93920000	MIR760	-400Kb	0.018000000000000002	0.00018	0.0028	0.024	Control
chr1	98920000	98940000	LOC729987	260Kb	0.019	0.0002	0.0056	0.017	Control
chr1	99480000	99500000	LPPR5	20Kb	0.013000000000000001	0.00013000000000000002	0.049	0.063	Control
chr1	99480000	99500000	LOC100129620	20Kb	0.013000000000000001	0.00013000000000000002	0.049	0.063	Control
chr1	99740000	99760000	LPPR4	20Kb	3.2e-07	3.2e-09	0.049	0.07	Control
chr1	99640000	99660000	MIR548D1	-520Kb	0.00018	1e-05	0.0042	0.017	Control
chr1	99660000	99680000	MIR548D1	-500Kb	0.02	0.0023	0.0046	0.013000000000000001	Control
chr1	99780000	99800000	MIR548D1	-380Kb	0.00088	7e-05	0.0057	0.017	Control
chr1	99860000	99880000	MIR548D1	-300Kb	9.7e-08	2.2e-09	0.0068	0.024	Control
chr1	99900000	99920000	MIR548D1	-260Kb	0.037000000000000005	0.005	0.0055	0.013000000000000001	Control
chr1	99920000	99940000	MIR548D1	-240Kb	0.00021	1.4000000000000001e-05	0.0063	0.019	Control
chr1	99940000	99960000	MIR548D1	-220Kb	8e-08	9.1e-10	0.0072	0.025	Control
chr1	99960000	99980000	MIR548D1	-200Kb	2.9999999999999997e-05	1.3e-06	0.0083	0.022000000000000002	Control
chr1	99980000	100000000	MIR548D1	-180Kb	6.1e-06	2.1e-07	0.0097	0.025	Control
chr1	100000000	100020000	MIR548D1	-160Kb	0.013999999999999999	0.0014	0.012	0.021	Control
chr1	100040000	100060000	MIR548D1	-120Kb	0.02	0.0025	0.011000000000000001	0.019	Control
chr1	100140000	100160000	MIR548D1	-20Kb	0.013000000000000001	0.0012	0.051	0.06	Control
chr1	99640000	99660000	MIR548AA1	-520Kb	0.00018	1e-05	0.0042	0.017	Control
chr1	99660000	99680000	MIR548AA1	-500Kb	0.02	0.0023	0.0046	0.013000000000000001	Control
chr1	99780000	99800000	MIR548AA1	-380Kb	0.00088	7e-05	0.0057	0.017	Control
chr1	99860000	99880000	MIR548AA1	-300Kb	9.7e-08	2.2e-09	0.0068	0.024	Control
chr1	99900000	99920000	MIR548AA1	-260Kb	0.037000000000000005	0.005	0.0055	0.013000000000000001	Control
chr1	99920000	99940000	MIR548AA1	-240Kb	0.00021	1.4000000000000001e-05	0.0063	0.019	Control
chr1	99940000	99960000	MIR548AA1	-220Kb	8e-08	9.1e-10	0.0072	0.025	Control
chr1	99960000	99980000	MIR548AA1	-200Kb	2.9999999999999997e-05	1.3e-06	0.0083	0.022000000000000002	Control
chr1	99980000	100000000	MIR548AA1	-180Kb	6.1e-06	2.1e-07	0.0097	0.025	Control
chr1	100000000	100020000	MIR548AA1	-160Kb	0.013999999999999999	0.0014	0.012	0.021	Control
chr1	100040000	100060000	MIR548AA1	-120Kb	0.02	0.0025	0.011000000000000001	0.019	Control
chr1	100140000	100160000	MIR548AA1	-20Kb	0.013000000000000001	0.0012	0.051	0.06	Control
chr1	100280000	100300000	AGL	-20Kb	0.00022	2.2e-06	0.051	0.065	Control
chr1	100340000	100360000	AGL	40Kb	0.012	0.00037	0.027999999999999997	0.039	Control
chr1	100480000	100500000	AGL	180Kb	0.012	0.00033999999999999997	0.0097	0.02	Control
chr1	100280000	100300000	HIAT1	-220Kb	0.00029	2.8999999999999998e-06	0.0072	0.022000000000000002	Control
chr1	100560000	100580000	HIAT1	60Kb	0.028999999999999998	0.00058	0.02	0.031	Control
chr1	100720000	100740000	DBT	20Kb	0.013999999999999999	0.00014	0.051	0.068	Control
chr1	100700000	100720000	RTCA	-20Kb	0.0074	0.00015	0.051	0.068	Control
chr1	100740000	100760000	RTCA	20Kb	0.00078	7.6e-06	0.051	0.07200000000000001	Control
chr1	100720000	100740000	MIR553	-20Kb	0.0009199999999999999	8.8e-06	0.051	0.07200000000000001	Control
chr1	101120000	101140000	LOC100128787	20Kb	6.1e-05	6.1e-07	0.055	0.077	Control
chr1	104000000	104020000	RNPC3	-60Kb	0.0097	0.0003	0.0047	0.022000000000000002	Control
chr1	104040000	104060000	RNPC3	-20Kb	0.01	0.00041	0.017	0.034	Control
chr1	104080000	104100000	RNPC3	20Kb	0.0	0.0	0.017	0.08	Control
chr1	104100000	104120000	RNPC3	40Kb	1.7e-05	3.5e-07	0.0073	0.033	Control
chr1	104000000	104020000	AMY2B	-80Kb	0.0023	9.7e-05	0.0019	0.017	Control
chr1	104060000	104080000	AMY2B	-20Kb	0.0	0.0	0.017	0.08	Control
chr1	104100000	104120000	AMY2B	20Kb	0.0	0.0	0.017	0.057	Control
chr1	104120000	104140000	AMY2B	40Kb	5.7999999999999997e-08	1.9e-09	0.0073	0.031	Control
chr1	104020000	104040000	ACTG1P4	-80Kb	0.027999999999999997	0.0011	0.0019	0.013999999999999999	Control
chr1	104060000	104080000	ACTG1P4	-40Kb	3.9e-09	8.000000000000001e-11	0.0073	0.033	Control
chr1	104080000	104100000	ACTG1P4	-20Kb	0.0	0.0	0.017	0.057	Control
chr1	104120000	104140000	ACTG1P4	20Kb	0.0012	3.6e-05	0.017	0.033	Control
chr1	107680000	107700000	PRMT6	100Kb	0.036000000000000004	0.00036	0.013000000000000001	0.022000000000000002	Control
chr1	108520000	108540000	VAV3	20Kb	0.0023	2.3e-05	0.045	0.066	Control
chr1	108520000	108540000	VAV3-AS1	20Kb	0.0023	2.3e-05	0.045	0.066	Control
chr1	109040000	109060000	FAM102B	-60Kb	0.0047	4.6e-05	0.018000000000000002	0.047	Control
chr1	109260000	109280000	FNDC7	20Kb	0.00022999999999999998	2.2e-06	0.049	0.083	Control
chr1	109360000	109380000	AKNAD1	-40Kb	0.048	0.00095	0.026000000000000002	0.05	Control
chr1	109380000	109400000	AKNAD1	-20Kb	0.00072	7.1e-06	0.049	0.08199999999999999	Control
chr1	109400000	109420000	SRG7	20Kb	0.00073	7.2000000000000005e-06	0.049	0.08199999999999999	Control
chr1	109360000	109380000	GPSM2	-40Kb	0.048	0.00095	0.026000000000000002	0.05	Control
chr1	109380000	109400000	GPSM2	-20Kb	0.00072	7.1e-06	0.049	0.08199999999999999	Control
chr1	109760000	109780000	CELSR2	-20Kb	0.012	0.00011999999999999999	0.06	0.087	Control
chr1	109800000	109820000	SORT1	-140Kb	0.0032	3.2e-05	0.013000000000000001	0.040999999999999995	Control
chr1	110060000	110080000	AMIGO1	20Kb	0.0009699999999999999	9.4e-06	0.06	0.09	Control
chr1	110200000	110220000	GSTM4	20Kb	0.00015	1.5e-06	0.06	0.099	Control
chr1	110280000	110300000	GSTM4	100Kb	0.00054	1.6e-05	0.017	0.051	Control
chr1	110300000	110320000	GSTM4	120Kb	0.00045999999999999996	9.2e-06	0.013999999999999999	0.05	Control
chr1	110180000	110200000	GSTM2	-20Kb	0.00015	1.5e-06	0.06	0.099	Control
chr1	110180000	110200000	GSTM3	-100Kb	0.00086	1.7e-05	0.017	0.051	Control
chr1	110260000	110280000	GSTM3	-20Kb	0.0007700000000000001	7.699999999999999e-06	0.06	0.096	Control
chr1	110300000	110320000	GSTM3	20Kb	0.044000000000000004	0.0013	0.06	0.085	Control
chr1	110180000	110200000	EPS8L3	-120Kb	0.001	1e-05	0.013999999999999999	0.05	Control
chr1	110280000	110300000	EPS8L3	-20Kb	0.045	0.0014	0.06	0.085	Control
chr1	110520000	110540000	EPS8L3	220Kb	0.017	0.00035	0.0087	0.037000000000000005	Control
chr1	110300000	110320000	AHCYL1	-220Kb	0.033	0.00033999999999999997	0.0087	0.037000000000000005	Control
chr1	110320000	110340000	AHCYL1	-200Kb	0.039	0.00078	0.009000000000000001	0.035	Control
chr1	110620000	110640000	ALX3	20Kb	0.013000000000000001	0.00011999999999999999	0.067	0.098	Control
chr1	110840000	110860000	KCNC4	100Kb	1.9e-11	1.9e-13	0.018000000000000002	0.067	Control
chr1	111140000	111160000	KCNA10	80Kb	0.042	0.00042	0.017	0.047	Control
chr1	113140000	113160000	CTTNBP2NL	220Kb	0.013000000000000001	0.00013000000000000002	0.0064	0.025	Control
chr1	113320000	113340000	FAM19A3	60Kb	0.0096	0.00018999999999999998	0.018000000000000002	0.036000000000000004	Control
chr1	113340000	113360000	FAM19A3	80Kb	7.8e-14	7.8e-16	0.013999999999999999	0.055	Control
chr1	113280000	113300000	LRIG2	-320Kb	0.039	0.0021	0.0034	0.011000000000000001	Control
chr1	113340000	113360000	LRIG2	-260Kb	0.022000000000000002	0.0009199999999999999	0.0044	0.013000000000000001	Control
chr1	113360000	113380000	LRIG2	-240Kb	6.2e-07	6.6e-09	0.0049	0.021	Control
chr1	113400000	113420000	LRIG2	-200Kb	0.0019	4.1e-05	0.0069	0.018000000000000002	Control
chr1	113420000	113440000	LRIG2	-180Kb	0.022000000000000002	0.0009199999999999999	0.008	0.017	Control
chr1	113720000	113740000	LOC643441	-20Kb	0.015	0.00015	0.042	0.052000000000000005	Control
chr1	114320000	114340000	PHTF1	20Kb	1.6e-07	1.6e-09	0.042	0.057	Control
chr1	114380000	114400000	PTPN22	-20Kb	0.00014	1.4e-06	0.042	0.053	Control
chr1	114400000	114420000	AP4B1-AS1	20Kb	0.00015	1.5e-06	0.042	0.053	Control
chr1	114420000	114440000	AP4B1-AS1	40Kb	0.046	0.00091	0.024	0.031	Control
chr1	114440000	114460000	AP4B1-AS1	60Kb	0.049	0.0015	0.017	0.024	Control
chr1	114360000	114380000	BCL2L15	-60Kb	0.00047999999999999996	4.7e-06	0.017	0.027999999999999997	Control
chr1	114380000	114400000	BCL2L15	-40Kb	0.043	0.00084	0.024	0.031	Control
chr1	114360000	114380000	AP4B1	-80Kb	0.0003	3e-06	0.013999999999999999	0.024	Control
chr1	114380000	114400000	AP4B1	-60Kb	0.043	0.0013	0.017	0.024	Control
chr1	114460000	114480000	AP4B1	20Kb	0.034	0.00067	0.042	0.049	Control
chr1	114360000	114380000	DCLRE1B	-80Kb	0.0003	3e-06	0.013999999999999999	0.024	Control
chr1	114380000	114400000	DCLRE1B	-60Kb	0.043	0.0013	0.017	0.024	Control
chr1	114460000	114480000	DCLRE1B	20Kb	0.034	0.00067	0.042	0.049	Control
chr1	114620000	114640000	OLFML3	100Kb	0.00016	4.2000000000000004e-06	0.011000000000000001	0.022000000000000002	Control
chr1	114640000	114660000	OLFML3	120Kb	0.00059	3.3e-05	0.0098	0.019	Control
chr1	114660000	114680000	OLFML3	140Kb	0.032	0.0039	0.011000000000000001	0.017	Control
chr1	114680000	114700000	OLFML3	160Kb	0.00016	7.400000000000001e-06	0.0091	0.019	Control
chr1	114700000	114720000	OLFML3	180Kb	0.0014	9.4e-05	0.0077	0.016	Control
chr1	114720000	114740000	OLFML3	200Kb	0.0075	0.00067	0.0067	0.013999999999999999	Control
chr1	114740000	114760000	OLFML3	220Kb	0.039	0.0052	0.0059	0.012	Control
chr1	114780000	114800000	OLFML3	260Kb	0.02	0.0023	0.0046	0.011000000000000001	Control
chr1	114800000	114820000	OLFML3	280Kb	0.00016	5.5e-06	0.0042	0.015	Control
chr1	114820000	114840000	OLFML3	300Kb	0.00016	3.2e-06	0.0038	0.013999999999999999	Control
chr1	114840000	114860000	OLFML3	320Kb	0.0014	0.00011	0.0035	0.012	Control
chr1	114860000	114880000	OLFML3	340Kb	0.0091	0.0009199999999999999	0.0032	0.01	Control
chr1	114520000	114540000	SYT6	-160Kb	0.00047999999999999996	5e-06	0.0091	0.019	Control
chr1	114800000	114820000	SYT6	120Kb	0.013000000000000001	0.00028	0.0098	0.018000000000000002	Control
chr1	114980000	115000000	TRIM33	-60Kb	0.008	0.00016	0.018000000000000002	0.026000000000000002	Control
chr1	115020000	115040000	TRIM33	-20Kb	3.3e-09	3.2e-11	0.043	0.057999999999999996	Control
chr1	114880000	114900000	BCAS2	-240Kb	0.0045	4.5e-05	0.0056	0.015	Control
chr1	114880000	114900000	DENND2C	-320Kb	0.0015	4.5e-05	0.0043	0.013000000000000001	Control
chr1	115180000	115200000	DENND2C	-20Kb	0.00082	1.7e-05	0.043	0.053	Control
chr1	115220000	115240000	DENND2C	20Kb	4.1e-05	4.2e-07	0.043	0.055	Control
chr1	114900000	114920000	AMPD1	-320Kb	0.044000000000000004	0.0014	0.0043	0.011000000000000001	Control
chr1	115200000	115220000	AMPD1	-20Kb	3.7e-05	3.8e-07	0.043	0.055	Control
chr1	115240000	115260000	AMPD1	20Kb	0.00021	4.4e-06	0.043	0.054000000000000006	Control
chr1	115220000	115240000	NRAS	-20Kb	0.00054	5.3e-06	0.043	0.054000000000000006	Control
chr1	115340000	115360000	SIKE1	20Kb	0.012	0.00011	0.043	0.052000000000000005	Control
chr1	117640000	117660000	TTF2	40Kb	0.0035	3.6e-05	0.03	0.047	Control
chr1	117820000	117840000	TTF2	220Kb	0.03	0.00062	0.0077	0.021	Control
chr1	117640000	117660000	MIR942	20Kb	7.5e-05	7.4e-07	0.053	0.073	Control
chr1	117640000	117660000	TRIM45	-20Kb	4.1999999999999996e-09	4.3e-11	0.053	0.08	Control
chr1	117700000	117720000	VTCN1	-40Kb	7.7e-07	7.8e-09	0.03	0.053	Control
chr1	117720000	117740000	VTCN1	-20Kb	5.0999999999999995e-06	1e-07	0.053	0.07400000000000001	Control
chr1	117820000	117840000	VTCN1	80Kb	0.038	0.0011	0.017	0.03	Control
chr1	118020000	118040000	MAN1A2	120Kb	0.023	0.00022	0.012	0.027000000000000003	Control
chr1	118440000	118460000	GDAP2	-20Kb	6.5e-10	6.4e-12	0.053	0.075	Control
chr1	118480000	118500000	GDAP2	20Kb	0.00018	3.6000000000000003e-06	0.053	0.068	Control
chr1	118440000	118460000	WDR3	-20Kb	6.5e-10	6.4e-12	0.053	0.075	Control
chr1	118480000	118500000	WDR3	20Kb	0.00018	3.6000000000000003e-06	0.053	0.068	Control
chr1	119820000	119840000	HAO2	-80Kb	0.0065	6.500000000000001e-05	0.015	0.037000000000000005	Control
chr1	119960000	119980000	HSD3B2	20Kb	0.03	0.0003	0.061	0.08	Control
chr1	120080000	120100000	LINC00622	-60Kb	0.016	0.00033	0.021	0.039	Control
chr1	120200000	120220000	LINC00622	60Kb	0.036000000000000004	0.0018	0.021	0.036000000000000004	Control
chr1	120220000	120240000	LINC00622	80Kb	0.036000000000000004	0.0016	0.015	0.032	Control
chr1	120240000	120260000	LINC00622	100Kb	0.036000000000000004	0.0019	0.012	0.027999999999999997	Control
chr1	120340000	120360000	LINC00622	200Kb	0.012	0.00013000000000000002	0.0062	0.026000000000000002	Control
chr1	120160000	120180000	ZNF697	-20Kb	2.3e-05	2.2e-07	0.061	0.08900000000000001	Control
chr1	120200000	120220000	ZNF697	20Kb	0.00056	1.1e-05	0.061	0.084	Control
chr1	120160000	120180000	PHGDH	-80Kb	0.027000000000000003	0.00027	0.015	0.034	Control
chr1	120280000	120300000	HMGCS2	-20Kb	0.025	0.0005200000000000001	0.061	0.079	Control
chr1	120320000	120340000	HMGCS2	20Kb	0.0009599999999999999	9.800000000000001e-06	0.061	0.084	Control
chr1	120420000	120440000	HMGCS2	120Kb	0.035	0.0011	0.01	0.027000000000000003	Control
chr1	120140000	120160000	REG4	-200Kb	0.0049	0.0001	0.0062	0.026000000000000002	Control
chr1	120280000	120300000	REG4	-60Kb	0.045	0.0034	0.021	0.035	Control
chr1	120300000	120320000	REG4	-40Kb	0.045	0.0026	0.031	0.046	Control
chr1	120320000	120340000	REG4	-20Kb	0.0095	0.00041	0.061	0.079	Control
chr1	120360000	120380000	REG4	20Kb	0.0049	7.3e-05	0.061	0.08199999999999999	Control
chr1	120400000	120420000	REG4	60Kb	0.045	0.003	0.021	0.035	Control
chr1	120420000	120440000	REG4	80Kb	0.0054	0.00018	0.015	0.035	Control
chr1	120360000	120380000	NBPF7	-20Kb	0.0	0.0	0.061	0.12	Control
chr1	120280000	120300000	ADAM30	-140Kb	0.037000000000000005	0.004	0.0088	0.023	Control
chr1	120300000	120320000	ADAM30	-120Kb	0.016	0.001	0.01	0.027000000000000003	Control
chr1	120340000	120360000	ADAM30	-80Kb	0.003	0.00016	0.015	0.035	Control
chr1	120360000	120380000	ADAM30	-60Kb	0.024	0.002	0.021	0.036000000000000004	Control
chr1	120400000	120420000	ADAM30	-20Kb	0.017	0.0013	0.061	0.077	Control
chr1	120440000	120460000	ADAM30	20Kb	4.0999999999999996e-14	4.4000000000000005e-16	0.061	0.1	Control
chr1	120460000	120480000	ADAM30	40Kb	1.1e-07	2.4e-09	0.031	0.062	Control
chr1	120480000	120500000	ADAM30	60Kb	1.9e-07	6.2e-09	0.021	0.051	Control
chr1	120500000	120520000	ADAM30	80Kb	0.034	0.0034	0.015	0.03	Control
chr1	120520000	120540000	ADAM30	100Kb	0.0024	0.0001	0.012	0.032	Control
chr1	145380000	145400000	HFE2	-20Kb	9.9e-06	3.1e-07	0.026000000000000002	0.07400000000000001	Control
chr1	145420000	145440000	HFE2	20Kb	5.8e-10	6.0999999999999995e-12	0.026000000000000002	0.092	Control
chr1	145440000	145460000	HFE2	40Kb	0.0004	1.9e-05	0.013000000000000001	0.053	Control
chr1	145460000	145480000	HFE2	60Kb	3.3e-07	7e-09	0.0083	0.064	Control
chr1	145500000	145520000	HFE2	100Kb	0.011000000000000001	0.0008	0.009000000000000001	0.04	Control
chr1	145520000	145540000	HFE2	120Kb	0.024	0.002	0.0052	0.033	Control
chr1	145560000	145580000	HFE2	160Kb	0.00099	6.3e-05	0.0022	0.04	Control
chr1	145580000	145600000	HFE2	180Kb	0.0004	2.1e-05	0.0016	0.040999999999999995	Control
chr1	145380000	145400000	TXNIP	-40Kb	0.0041	0.00035	0.013000000000000001	0.046	Control
chr1	145400000	145420000	TXNIP	-20Kb	2.9e-10	6.3e-12	0.026000000000000002	0.092	Control
chr1	145440000	145460000	TXNIP	20Kb	0.0	0.0	0.026000000000000002	0.16	Control
chr1	145460000	145480000	TXNIP	40Kb	1.2e-07	3.8e-09	0.013000000000000001	0.069	Control
chr1	145480000	145500000	TXNIP	60Kb	0.0018	0.00013000000000000002	0.0083	0.044000000000000004	Control
chr1	145500000	145520000	TXNIP	80Kb	0.031	0.0034	0.0062	0.032	Control
chr1	145520000	145540000	TXNIP	100Kb	0.011000000000000001	0.001	0.009000000000000001	0.039	Control
chr1	145540000	145560000	TXNIP	120Kb	0.0015	9.7e-05	0.0052	0.042	Control
chr1	145560000	145580000	TXNIP	140Kb	0.00063	3.4e-05	0.0033	0.042	Control
chr1	145580000	145600000	TXNIP	160Kb	1.9e-06	8e-08	0.0022	0.053	Control
chr1	145400000	145420000	POLR3GL	-60Kb	1.4e-07	7.6e-09	0.0083	0.064	Control
chr1	145420000	145440000	POLR3GL	-40Kb	9.300000000000001e-08	4e-09	0.013000000000000001	0.069	Control
chr1	145440000	145460000	POLR3GL	-20Kb	0.0	0.0	0.026000000000000002	0.11	Control
chr1	145480000	145500000	POLR3GL	20Kb	6.999999999999999e-13	1.5e-14	0.026000000000000002	0.1	Control
chr1	145500000	145520000	POLR3GL	40Kb	1.5e-11	4.7e-13	0.013000000000000001	0.08199999999999999	Control
chr1	145540000	145560000	POLR3GL	80Kb	0.002	0.00013000000000000002	0.0062	0.042	Control
chr1	145400000	145420000	ANKRD34A	-60Kb	1.4e-07	7.6e-09	0.0083	0.064	Control
chr1	145420000	145440000	ANKRD34A	-40Kb	9.300000000000001e-08	4e-09	0.013000000000000001	0.069	Control
chr1	145440000	145460000	ANKRD34A	-20Kb	0.0	0.0	0.026000000000000002	0.11	Control
chr1	145480000	145500000	ANKRD34A	20Kb	6.999999999999999e-13	1.5e-14	0.026000000000000002	0.1	Control
chr1	145500000	145520000	ANKRD34A	40Kb	1.5e-11	4.7e-13	0.013000000000000001	0.08199999999999999	Control
chr1	145540000	145560000	ANKRD34A	80Kb	0.002	0.00013000000000000002	0.0062	0.042	Control
chr1	145400000	145420000	LIX1L	-60Kb	1.4e-07	7.6e-09	0.0083	0.064	Control
chr1	145420000	145440000	LIX1L	-40Kb	9.300000000000001e-08	4e-09	0.013000000000000001	0.069	Control
chr1	145440000	145460000	LIX1L	-20Kb	0.0	0.0	0.026000000000000002	0.11	Control
chr1	145480000	145500000	LIX1L	20Kb	6.999999999999999e-13	1.5e-14	0.026000000000000002	0.1	Control
chr1	145500000	145520000	LIX1L	40Kb	1.5e-11	4.7e-13	0.013000000000000001	0.08199999999999999	Control
chr1	145540000	145560000	LIX1L	80Kb	0.002	0.00013000000000000002	0.0062	0.042	Control
chr1	145400000	145420000	RBM8A	-100Kb	0.011000000000000001	0.00082	0.009000000000000001	0.04	Control
chr1	145420000	145440000	RBM8A	-80Kb	0.04	0.0034	0.0062	0.032	Control
chr1	145440000	145460000	RBM8A	-60Kb	0.0075	0.0004	0.0083	0.040999999999999995	Control
chr1	145460000	145480000	RBM8A	-40Kb	2.2999999999999998e-11	5e-13	0.013000000000000001	0.08199999999999999	Control
chr1	145480000	145500000	RBM8A	-20Kb	0.0	0.0	0.026000000000000002	0.16	Control
chr1	145520000	145540000	RBM8A	20Kb	8.5e-07	2.7e-08	0.026000000000000002	0.079	Control
chr1	145540000	145560000	RBM8A	40Kb	0.0014	6.1e-05	0.013000000000000001	0.05	Control
chr1	145560000	145580000	RBM8A	60Kb	0.01	0.00065	0.0083	0.04	Control
chr1	145400000	145420000	GNRHR2	-100Kb	0.011000000000000001	0.00082	0.009000000000000001	0.04	Control
chr1	145420000	145440000	GNRHR2	-80Kb	0.04	0.0034	0.0062	0.032	Control
chr1	145440000	145460000	GNRHR2	-60Kb	0.0075	0.0004	0.0083	0.040999999999999995	Control
chr1	145460000	145480000	GNRHR2	-40Kb	2.2999999999999998e-11	5e-13	0.013000000000000001	0.08199999999999999	Control
chr1	145480000	145500000	GNRHR2	-20Kb	0.0	0.0	0.026000000000000002	0.16	Control
chr1	145520000	145540000	GNRHR2	20Kb	8.5e-07	2.7e-08	0.026000000000000002	0.079	Control
chr1	145540000	145560000	GNRHR2	40Kb	0.0014	6.1e-05	0.013000000000000001	0.05	Control
chr1	145560000	145580000	GNRHR2	60Kb	0.01	0.00065	0.0083	0.04	Control
chr1	145400000	145420000	PEX11B	-100Kb	0.011000000000000001	0.00082	0.009000000000000001	0.04	Control
chr1	145420000	145440000	PEX11B	-80Kb	0.04	0.0034	0.0062	0.032	Control
chr1	145440000	145460000	PEX11B	-60Kb	0.0075	0.0004	0.0083	0.040999999999999995	Control
chr1	145460000	145480000	PEX11B	-40Kb	2.2999999999999998e-11	5e-13	0.013000000000000001	0.08199999999999999	Control
chr1	145480000	145500000	PEX11B	-20Kb	0.0	0.0	0.026000000000000002	0.16	Control
chr1	145520000	145540000	PEX11B	20Kb	8.5e-07	2.7e-08	0.026000000000000002	0.079	Control
chr1	145540000	145560000	PEX11B	40Kb	0.0014	6.1e-05	0.013000000000000001	0.05	Control
chr1	145560000	145580000	PEX11B	60Kb	0.01	0.00065	0.0083	0.04	Control
chr1	145400000	145420000	ITGA10	-120Kb	0.027999999999999997	0.0021	0.0052	0.033	Control
chr1	145420000	145440000	ITGA10	-100Kb	0.017	0.0011	0.009000000000000001	0.039	Control
chr1	145440000	145460000	ITGA10	-80Kb	0.0025	8e-05	0.0062	0.043	Control
chr1	145460000	145480000	ITGA10	-60Kb	0.045	0.0038	0.0083	0.034	Control
chr1	145480000	145500000	ITGA10	-40Kb	0.0043	0.00018	0.013000000000000001	0.047	Control
chr1	145500000	145520000	ITGA10	-20Kb	1.3e-06	2.8e-08	0.026000000000000002	0.079	Control
chr1	145540000	145560000	ITGA10	20Kb	0.0	0.0	0.026000000000000002	0.11	Control
chr1	145580000	145600000	ITGA10	60Kb	0.0043	0.00022999999999999998	0.0083	0.043	Control
chr1	145420000	145440000	ANKRD35	-120Kb	0.0024	0.0001	0.0052	0.042	Control
chr1	145440000	145460000	ANKRD35	-100Kb	0.0059	0.0005	0.009000000000000001	0.040999999999999995	Control
chr1	145460000	145480000	ANKRD35	-80Kb	0.0026	0.00014	0.0062	0.042	Control
chr1	145480000	145500000	ANKRD35	-60Kb	0.0044	0.00033	0.0083	0.042	Control
chr1	145500000	145520000	ANKRD35	-40Kb	0.002	6.3e-05	0.013000000000000001	0.05	Control
chr1	145520000	145540000	ANKRD35	-20Kb	0.0	0.0	0.026000000000000002	0.11	Control
chr1	145560000	145580000	ANKRD35	20Kb	0.0	0.0	0.026000000000000002	0.12	Control
chr1	145580000	145600000	ANKRD35	40Kb	0.0044	0.0003	0.013000000000000001	0.046	Control
chr1	145400000	145420000	PIAS3	-160Kb	0.0017	7.2e-05	0.0022	0.04	Control
chr1	145420000	145440000	PIAS3	-140Kb	0.0012	3.8e-05	0.0033	0.042	Control
chr1	145500000	145520000	PIAS3	-60Kb	0.013000000000000001	0.0006900000000000001	0.0083	0.04	Control
chr1	145540000	145560000	PIAS3	-20Kb	0.0	0.0	0.026000000000000002	0.12	Control
chr1	145580000	145600000	PIAS3	20Kb	0.0	0.0	0.026000000000000002	0.12	Control
chr1	145400000	145420000	NUDT17	-180Kb	0.00088	2.8999999999999997e-05	0.0016	0.040999999999999995	Control
chr1	145420000	145440000	NUDT17	-160Kb	5.9e-06	1.3e-07	0.0022	0.053	Control
chr1	145480000	145500000	NUDT17	-100Kb	0.032	0.0029	0.009000000000000001	0.036000000000000004	Control
chr1	145520000	145540000	NUDT17	-60Kb	0.0062	0.00027	0.0083	0.043	Control
chr1	145540000	145560000	NUDT17	-40Kb	0.0063	0.00035	0.013000000000000001	0.046	Control
chr1	145560000	145580000	NUDT17	-20Kb	0.0	0.0	0.026000000000000002	0.12	Control
chr1	145620000	145640000	NUDT17	40Kb	0.032	0.0032	0.013000000000000001	0.04	Control
chr1	145640000	145660000	NUDT17	60Kb	0.025	0.0019	0.0083	0.037000000000000005	Control
chr1	145660000	145680000	NUDT17	80Kb	0.021	0.0014	0.0062	0.036000000000000004	Control
chr1	145640000	145660000	CD160	-60Kb	0.00036	1.4999999999999999e-05	0.0083	0.051	Control
chr1	145660000	145680000	CD160	-40Kb	0.00036	1.3000000000000001e-05	0.013000000000000001	0.055999999999999994	Control
chr1	145680000	145700000	CD160	-20Kb	0.0	0.0	0.026000000000000002	0.16	Control
chr1	145720000	145740000	CD160	20Kb	2.1e-07	4.3e-09	0.026000000000000002	0.085	Control
chr1	145640000	145660000	PDZK1	-80Kb	0.0049	0.00015	0.0062	0.044000000000000004	Control
chr1	145660000	145680000	PDZK1	-60Kb	0.018000000000000002	0.0007099999999999999	0.0083	0.040999999999999995	Control
chr1	145680000	145700000	PDZK1	-40Kb	0.00023999999999999998	4.7e-06	0.013000000000000001	0.057999999999999996	Control
chr1	145700000	145720000	PDZK1	-20Kb	4.5e-07	4.5e-09	0.026000000000000002	0.085	Control
chr1	146560000	146580000	LOC728989	60Kb	0.005	5e-05	0.013000000000000001	0.047	Control
chr1	146580000	146600000	LOC728989	80Kb	0.006	0.00011999999999999999	0.01	0.042	Control
chr1	146620000	146640000	PRKAB2	-20Kb	2.2000000000000002e-08	4.5e-10	0.033	0.08199999999999999	Control
chr1	146660000	146680000	PRKAB2	20Kb	2.2000000000000002e-08	4.5e-10	0.033	0.08199999999999999	Control
chr1	146680000	146700000	PRKAB2	40Kb	2.1e-07	6.6e-09	0.018000000000000002	0.064	Control
chr1	146620000	146640000	PDIA3P	-20Kb	2.2000000000000002e-08	4.5e-10	0.033	0.08199999999999999	Control
chr1	146660000	146680000	PDIA3P	20Kb	2.2000000000000002e-08	4.5e-10	0.033	0.08199999999999999	Control
chr1	146680000	146700000	PDIA3P	40Kb	2.1e-07	6.6e-09	0.018000000000000002	0.064	Control
chr1	146560000	146580000	FMO5	-120Kb	0.016	0.00081	0.0071	0.031	Control
chr1	146580000	146600000	FMO5	-100Kb	0.0049	0.00015	0.0083	0.036000000000000004	Control
chr1	146600000	146620000	FMO5	-80Kb	0.0056	0.00022999999999999998	0.01	0.037000000000000005	Control
chr1	146620000	146640000	FMO5	-60Kb	0.03	0.0019	0.013000000000000001	0.035	Control
chr1	146640000	146660000	FMO5	-40Kb	4.5999999999999995e-08	9.4e-10	0.018000000000000002	0.064	Control
chr1	146660000	146680000	FMO5	-20Kb	1.1e-12	1.2e-14	0.033	0.091	Control
chr1	146960000	146980000	LINC00624	-20Kb	0.0038	0.00011999999999999999	0.033	0.06	Control
chr1	147000000	147020000	LINC00624	20Kb	0.0024	4.8e-05	0.033	0.062	Control
chr1	147020000	147040000	LINC00624	40Kb	0.0023	2.3e-05	0.018000000000000002	0.048	Control
chr1	147040000	147060000	LINC00624	60Kb	0.015	0.00062	0.013000000000000001	0.037000000000000005	Control
chr1	146940000	146960000	BCL9	-60Kb	0.03	0.0012	0.013000000000000001	0.035	Control
chr1	146980000	147000000	BCL9	-20Kb	0.0016	4.9e-05	0.033	0.062	Control
chr1	147020000	147040000	BCL9	20Kb	5.9e-10	6.0999999999999995e-12	0.033	0.083	Control
chr1	147040000	147060000	BCL9	40Kb	0.0016	4.9e-05	0.018000000000000002	0.047	Control
chr1	147100000	147120000	ACP6	-40Kb	0.025	0.0007599999999999999	0.018000000000000002	0.042	Control
chr1	147120000	147140000	ACP6	-20Kb	5.5e-05	1.1e-06	0.033	0.068	Control
chr1	147160000	147180000	ACP6	20Kb	5.5e-05	7.3e-07	0.033	0.069	Control
chr1	147200000	147220000	GJA5	-40Kb	0.0015	9.9e-05	0.018000000000000002	0.046	Control
chr1	147220000	147240000	GJA5	-20Kb	0.00011999999999999999	5.2e-06	0.033	0.066	Control
chr1	147260000	147280000	GJA5	20Kb	5.1e-10	5.5e-12	0.033	0.084	Control
chr1	147280000	147300000	GJA5	40Kb	2.7000000000000004e-06	8.7e-08	0.018000000000000002	0.057999999999999996	Control
chr1	147320000	147340000	GJA5	80Kb	2.4e-06	5.0999999999999993e-08	0.01	0.05	Control
chr1	147360000	147380000	GJA5	120Kb	0.0011	5.9e-05	0.0071	0.036000000000000004	Control
chr1	147160000	147180000	GJA8	-200Kb	0.035	0.0031	0.0046	0.025	Control
chr1	147180000	147200000	GJA8	-180Kb	1.9e-05	4.2e-07	0.005	0.042	Control
chr1	147200000	147220000	GJA8	-160Kb	0.013000000000000001	0.00086	0.0055	0.028999999999999998	Control
chr1	147240000	147260000	GJA8	-120Kb	0.0013	5.9e-05	0.0071	0.036000000000000004	Control
chr1	147260000	147280000	GJA8	-100Kb	0.0025	0.00014	0.0083	0.036000000000000004	Control
chr1	147280000	147300000	GJA8	-80Kb	0.033	0.0025	0.01	0.031	Control
chr1	147340000	147360000	GJA8	-20Kb	0.00042	1.4000000000000001e-05	0.033	0.064	Control
chr1	147380000	147400000	GJA8	20Kb	0.0	0.0	0.033	0.099	Control
chr1	149880000	149900000	BOLA1	20Kb	0.0	0.0	0.067	0.17	Control
chr1	149860000	149880000	SV2A	-20Kb	0.0	0.0	0.067	0.17	Control
chr1	150000000	150020000	SF3B4	100Kb	0.044000000000000004	0.00044	0.016	0.040999999999999995	Control
chr1	150000000	150020000	MTMR11	100Kb	0.044000000000000004	0.00044	0.016	0.040999999999999995	Control
chr1	149860000	149880000	VPS45	-160Kb	0.033	0.0013	0.013999999999999999	0.036000000000000004	Control
chr1	149920000	149940000	VPS45	-100Kb	0.00084	8.400000000000001e-06	0.016	0.048	Control
chr1	149940000	149960000	VPS45	-80Kb	0.01	0.0002	0.019	0.046	Control
chr1	149960000	149980000	VPS45	-60Kb	0.033	0.0012	0.025	0.048	Control
chr1	150040000	150060000	PLEKHO1	-80Kb	1.3000000000000001e-05	1.4e-07	0.019	0.055	Control
chr1	150240000	150260000	CA14	20Kb	2.2e-07	2.2e-09	0.067	0.1	Control
chr1	150220000	150240000	APH1A	-20Kb	2e-07	2e-09	0.067	0.1	Control
chr1	150220000	150240000	C1orf54	-20Kb	2e-07	2e-09	0.067	0.1	Control
chr1	150220000	150240000	C1orf51	-20Kb	2e-07	2e-09	0.067	0.1	Control
chr1	150300000	150320000	PRPF3	20Kb	2.5e-06	2.5e-08	0.067	0.1	Control
chr1	150300000	150320000	RPRD2	-20Kb	0.0	0.0	0.067	0.12	Control
chr1	150460000	150480000	ECM1	-20Kb	0.0061	6.1e-05	0.067	0.09	Control
chr1	150460000	150480000	LINC00568	-20Kb	0.0061	6.1e-05	0.067	0.09	Control
chr1	150580000	150600000	MCL1	40Kb	1.2e-09	1.1999999999999999e-11	0.036000000000000004	0.077	Control
chr1	150620000	150640000	ENSA	20Kb	1.2e-05	1.3e-07	0.054000000000000006	0.085	Control
chr1	150680000	150700000	ENSA	80Kb	0.011000000000000001	0.00022999999999999998	0.015	0.036000000000000004	Control
chr1	150720000	150740000	ENSA	120Kb	0.048	0.0015	0.01	0.027999999999999997	Control
chr1	150620000	150640000	GOLPH3L	-40Kb	0.0008900000000000001	2.7000000000000002e-05	0.027999999999999997	0.053	Control
chr1	150680000	150700000	GOLPH3L	20Kb	0.00032	6.4e-06	0.054000000000000006	0.081	Control
chr1	150720000	150740000	GOLPH3L	60Kb	2.4e-05	2.5e-07	0.019	0.051	Control
chr1	150600000	150620000	HORMAD1	-80Kb	0.0085	0.00026000000000000003	0.015	0.036000000000000004	Control
chr1	150620000	150640000	HORMAD1	-60Kb	0.024	0.001	0.019	0.039	Control
chr1	150660000	150680000	HORMAD1	-20Kb	0.00033999999999999997	6.900000000000001e-06	0.054000000000000006	0.081	Control
chr1	150700000	150720000	HORMAD1	20Kb	5e-06	5.0999999999999993e-08	0.054000000000000006	0.087	Control
chr1	150740000	150760000	HORMAD1	60Kb	0.046	0.0024	0.019	0.037000000000000005	Control
chr1	150660000	150680000	CTSS	-60Kb	3.5e-05	3.5e-07	0.019	0.051	Control
chr1	150700000	150720000	CTSS	-20Kb	0.00041	8.2e-06	0.054000000000000006	0.081	Control
chr1	151060000	151080000	TNFAIP8L2	-60Kb	0.001	1e-05	0.019	0.042	Control
chr1	151060000	151080000	LYSMD1	-60Kb	0.001	1e-05	0.019	0.042	Control
chr1	151060000	151080000	SCNM1	-60Kb	0.001	1e-05	0.019	0.042	Control
chr1	151660000	151680000	CELF3	-20Kb	0.03	0.0003	0.057	0.084	Control
chr1	151660000	151680000	RIIAD1	-20Kb	0.03	0.0003	0.057	0.084	Control
chr1	151700000	151720000	MRPL9	-20Kb	0.00022	2.3e-06	0.057	0.094	Control
chr1	151700000	151720000	OAZ3	-20Kb	0.00022	2.3e-06	0.057	0.094	Control
chr1	151780000	151800000	TDRKH	20Kb	4.0999999999999995e-09	4.0000000000000004e-11	0.057	0.11	Control
chr1	151780000	151800000	LINGO4	20Kb	4.0999999999999995e-09	4.0000000000000004e-11	0.057	0.11	Control
chr1	151780000	151800000	RORC	-20Kb	0.011000000000000001	0.00011	0.057	0.086	Control
chr1	151780000	151800000	C2CD4D	-20Kb	0.011000000000000001	0.00011	0.057	0.086	Control
chr1	151780000	151800000	LOC100132111	-20Kb	0.011000000000000001	0.00011	0.057	0.086	Control
chr1	151900000	151920000	S100A10	-60Kb	0.00037999999999999997	7.6e-06	0.024	0.059000000000000004	Control
chr1	151940000	151960000	S100A10	-20Kb	1.9e-05	1.9e-07	0.057	0.098	Control
chr1	153380000	153400000	PGLYRP4	60Kb	0.012	0.00037	0.026000000000000002	0.040999999999999995	Control
chr1	153420000	153440000	PGLYRP4	100Kb	0.00011	1.1e-06	0.018000000000000002	0.038	Control
chr1	153440000	153460000	PGLYRP4	120Kb	0.0023	4.7e-05	0.015	0.032	Control
chr1	153380000	153400000	S100A9	60Kb	0.012	0.00037	0.026000000000000002	0.040999999999999995	Control
chr1	153420000	153440000	S100A9	100Kb	0.00011	1.1e-06	0.018000000000000002	0.038	Control
chr1	153440000	153460000	S100A9	120Kb	0.0023	4.7e-05	0.015	0.032	Control
chr1	153360000	153380000	S100A12	20Kb	0.0001	1e-06	0.062	0.08199999999999999	Control
chr1	153400000	153420000	S100A12	60Kb	0.028999999999999998	0.0012	0.026000000000000002	0.04	Control
chr1	153420000	153440000	S100A12	80Kb	0.013000000000000001	0.0004	0.021	0.036000000000000004	Control
chr1	153460000	153480000	S100A12	120Kb	0.0002	4e-06	0.015	0.035	Control
chr1	153340000	153360000	S100A8	-20Kb	0.00011	1.1e-06	0.062	0.08199999999999999	Control
chr1	153320000	153340000	S100A7A	-60Kb	0.012	0.00037	0.026000000000000002	0.040999999999999995	Control
chr1	153400000	153420000	S100A7A	20Kb	7.4e-13	7.3e-15	0.062	0.095	Control
chr1	153420000	153440000	S100A7A	40Kb	0.012	0.00033999999999999997	0.036000000000000004	0.051	Control
chr1	153380000	153400000	S100A7L2	-20Kb	7.3e-13	7.3e-15	0.062	0.095	Control
chr1	153320000	153340000	S100A7	-100Kb	0.00011999999999999999	1.2e-06	0.018000000000000002	0.038	Control
chr1	153340000	153360000	S100A7	-80Kb	0.013999999999999999	0.00042	0.021	0.036000000000000004	Control
chr1	153380000	153400000	S100A7	-40Kb	0.013999999999999999	0.00035	0.036000000000000004	0.051	Control
chr1	153520000	153540000	S100A6	20Kb	0.0	0.0	0.062	0.11	Control
chr1	153520000	153540000	S100A5	20Kb	0.0	0.0	0.062	0.11	Control
chr1	153520000	153540000	S100A4	20Kb	0.0	0.0	0.062	0.11	Control
chr1	153500000	153520000	S100A3	-20Kb	0.0	0.0	0.062	0.11	Control
chr1	153500000	153520000	S100A2	-20Kb	0.0	0.0	0.062	0.11	Control
chr1	153480000	153500000	S100A16	-100Kb	0.0031	6.2e-05	0.018000000000000002	0.033	Control
chr1	153540000	153560000	S100A16	-40Kb	1.1e-09	1.1e-11	0.036000000000000004	0.063	Control
chr1	153480000	153500000	S100A14	-100Kb	0.0031	6.2e-05	0.018000000000000002	0.033	Control
chr1	153540000	153560000	S100A14	-40Kb	1.1e-09	1.1e-11	0.036000000000000004	0.063	Control
chr1	153480000	153500000	S100A13	-120Kb	0.012	0.00011999999999999999	0.015	0.03	Control
chr1	153480000	153500000	S100A1	-120Kb	0.012	0.00011999999999999999	0.015	0.03	Control
chr1	153480000	153500000	CHTOP	-120Kb	0.012	0.00011999999999999999	0.015	0.03	Control
chr1	153720000	153740000	ILF2	80Kb	1.4000000000000001e-05	3e-07	0.021	0.042	Control
chr1	153740000	153760000	ILF2	100Kb	2.4e-07	2.5e-09	0.018000000000000002	0.042	Control
chr1	153920000	153940000	ILF2	280Kb	0.049	0.0015	0.0044	0.017	Control
chr1	153720000	153740000	NPR1	80Kb	1.4000000000000001e-05	3e-07	0.021	0.042	Control
chr1	153740000	153760000	NPR1	100Kb	2.4e-07	2.5e-09	0.018000000000000002	0.042	Control
chr1	153920000	153940000	NPR1	280Kb	0.049	0.0015	0.0044	0.017	Control
chr1	155920000	155940000	ARHGEF2	-20Kb	0.045	0.00043	0.07200000000000001	0.11	Control
chr1	157680000	157700000	FCRL3	20Kb	0.0077	7.6e-05	0.053	0.067	Control
chr1	157760000	157780000	FCRL1	-20Kb	0.0023	2.2e-05	0.053	0.068	Control
chr1	157980000	158000000	KIRREL	20Kb	0.00016999999999999999	8.5e-06	0.051	0.066	Control
chr1	158000000	158020000	KIRREL	40Kb	2.2999999999999998e-08	7.000000000000001e-10	0.03	0.051	Control
chr1	158020000	158040000	KIRREL	60Kb	3.3e-06	1.3e-07	0.022000000000000002	0.04	Control
chr1	158040000	158060000	KIRREL	80Kb	9.8e-12	9.9e-14	0.017	0.044000000000000004	Control
chr1	158060000	158080000	KIRREL	100Kb	1.2e-09	2.2999999999999998e-11	0.015	0.038	Control
chr1	158080000	158100000	KIRREL	120Kb	0.0028	0.00016999999999999999	0.016	0.027999999999999997	Control
chr1	157920000	157940000	LOC646268	-180Kb	0.022000000000000002	0.00044	0.009000000000000001	0.021	Control
chr1	157940000	157960000	LOC646268	-160Kb	0.022000000000000002	0.00026000000000000003	0.011000000000000001	0.023	Control
chr1	158200000	158220000	CD1A	-20Kb	4.5000000000000004e-14	4.4000000000000005e-16	0.051	0.077	Control
chr1	158280000	158300000	CD1B	-20Kb	1.9e-05	1.9e-07	0.051	0.067	Control
chr1	159840000	159860000	C1orf204	20Kb	0.022000000000000002	0.00021	0.049	0.08199999999999999	Control
chr1	159840000	159860000	VSIG8	20Kb	0.022000000000000002	0.00021	0.049	0.08199999999999999	Control
chr1	159960000	159980000	IGSF9	60Kb	0.018000000000000002	0.00016999999999999999	0.022000000000000002	0.055999999999999994	Control
chr1	160320000	160340000	VANGL2	-40Kb	0.031	0.0003	0.034	0.047	Control
chr1	160460000	160480000	SLAMF6	-20Kb	2.2999999999999998e-08	2.3e-10	0.057	0.085	Control
chr1	160940000	160960000	CD48	260Kb	0.046	0.00047000000000000004	0.0056	0.023	Control
chr1	160740000	160760000	LY9	-20Kb	0.031	0.00031	0.059000000000000004	0.077	Control
chr1	160800000	160820000	ITLN2	-120Kb	0.0051	5e-05	0.013999999999999999	0.035	Control
chr1	161060000	161080000	ARHGAP30	40Kb	0.00013000000000000002	1.3e-06	0.034	0.06	Control
chr1	161060000	161080000	PVRL4	20Kb	0.023	0.00022999999999999998	0.059000000000000004	0.078	Control
chr1	160960000	160980000	KLHDC9	-100Kb	0.036000000000000004	0.0011	0.017	0.033	Control
chr1	161020000	161040000	KLHDC9	-40Kb	0.00011999999999999999	1.2e-06	0.034	0.06	Control
chr1	161040000	161060000	KLHDC9	-20Kb	0.011000000000000001	0.00022	0.059000000000000004	0.078	Control
chr1	161100000	161120000	PFDN2	20Kb	9e-06	8.9e-08	0.059000000000000004	0.087	Control
chr1	161100000	161120000	NIT1	20Kb	9e-06	8.9e-08	0.059000000000000004	0.087	Control
chr1	161080000	161100000	DEDD	-20Kb	8.900000000000001e-06	8.7e-08	0.059000000000000004	0.087	Control
chr1	161140000	161160000	ADAMTS4	-20Kb	0.026000000000000002	0.00081	0.059000000000000004	0.076	Control
chr1	161340000	161360000	ADAMTS4	180Kb	2.8000000000000003e-09	2.8999999999999997e-11	0.012	0.048	Control
chr1	161360000	161380000	ADAMTS4	200Kb	0.026000000000000002	0.00081	0.0094	0.027000000000000003	Control
chr1	161380000	161400000	ADAMTS4	220Kb	0.046	0.0019	0.0078	0.024	Control
chr1	161140000	161160000	NDUFS2	-20Kb	0.026000000000000002	0.00081	0.059000000000000004	0.076	Control
chr1	161340000	161360000	NDUFS2	180Kb	2.8000000000000003e-09	2.8999999999999997e-11	0.012	0.048	Control
chr1	161360000	161380000	NDUFS2	200Kb	0.026000000000000002	0.00081	0.0094	0.027000000000000003	Control
chr1	161380000	161400000	NDUFS2	220Kb	0.046	0.0019	0.0078	0.024	Control
chr1	161320000	161340000	FCER1G	140Kb	0.036000000000000004	0.001	0.019	0.036000000000000004	Control
chr1	161340000	161360000	FCER1G	160Kb	0.0033	3.4e-05	0.015	0.037000000000000005	Control
chr1	161360000	161380000	FCER1G	180Kb	0.036000000000000004	0.0011	0.012	0.027999999999999997	Control
chr1	161320000	161340000	APOA2	140Kb	0.036000000000000004	0.001	0.019	0.036000000000000004	Control
chr1	161340000	161360000	APOA2	160Kb	0.0033	3.4e-05	0.015	0.037000000000000005	Control
chr1	161360000	161380000	APOA2	180Kb	0.036000000000000004	0.0011	0.012	0.027999999999999997	Control
chr1	161320000	161340000	TOMM40L	140Kb	0.036000000000000004	0.001	0.019	0.036000000000000004	Control
chr1	161340000	161360000	TOMM40L	160Kb	0.0033	3.4e-05	0.015	0.037000000000000005	Control
chr1	161360000	161380000	TOMM40L	180Kb	0.036000000000000004	0.0011	0.012	0.027999999999999997	Control
chr1	161320000	161340000	MIR5187	140Kb	0.036000000000000004	0.001	0.019	0.036000000000000004	Control
chr1	161340000	161360000	MIR5187	160Kb	0.0033	3.4e-05	0.015	0.037000000000000005	Control
chr1	161360000	161380000	MIR5187	180Kb	0.036000000000000004	0.0011	0.012	0.027999999999999997	Control
chr1	161240000	161260000	NR1I3	40Kb	0.0031	6.3e-05	0.034	0.055	Control
chr1	161260000	161280000	NR1I3	60Kb	0.0015	1.4999999999999999e-05	0.025	0.048	Control
chr1	161320000	161340000	NR1I3	120Kb	0.0064	0.00018999999999999998	0.013999999999999999	0.034	Control
chr1	161240000	161260000	PCP4L1	20Kb	0.00035	3.5000000000000004e-06	0.059000000000000004	0.084	Control
chr1	161260000	161280000	PCP4L1	40Kb	0.03	0.00091	0.034	0.051	Control
chr1	161280000	161300000	PCP4L1	60Kb	0.0089	0.00018	0.025	0.045	Control
chr1	161200000	161220000	MPZ	-60Kb	0.0018	1.8e-05	0.025	0.048	Control
chr1	161220000	161240000	MPZ	-40Kb	0.032	0.00099	0.034	0.051	Control
chr1	161280000	161300000	MPZ	20Kb	0.032	0.0009	0.059000000000000004	0.076	Control
chr1	161220000	161240000	SDHC	-60Kb	0.021	0.0002	0.025	0.045	Control
chr1	161260000	161280000	SDHC	-20Kb	0.046	0.00091	0.059000000000000004	0.076	Control
chr1	161180000	161200000	C1orf192	-140Kb	0.043	0.0013	0.019	0.036000000000000004	Control
chr1	161200000	161220000	C1orf192	-120Kb	0.023	0.00023999999999999998	0.013999999999999999	0.034	Control
chr1	161240000	161260000	C1orf192	-80Kb	0.043	0.0014	0.02	0.036000000000000004	Control
chr1	161440000	161460000	FCGR2A	-20Kb	0.0	0.0	0.059000000000000004	0.17	Control
chr1	161660000	161680000	FCGR2A	200Kb	0.016	0.00049	0.0049	0.023	Control
chr1	161700000	161720000	FCGR2A	240Kb	0.00018	3.5000000000000004e-06	0.0045	0.03	Control
chr1	161660000	161680000	RPL31P11	20Kb	0.0	0.0	0.051	0.13	Control
chr1	161680000	161700000	RPL31P11	40Kb	6.9e-11	1.3999999999999999e-12	0.027000000000000003	0.066	Control
chr1	161700000	161720000	RPL31P11	60Kb	0.00031	9.1e-06	0.019	0.043	Control
chr1	161460000	161480000	FCRLA	-200Kb	0.012	0.00047000000000000004	0.0049	0.023	Control
chr1	161640000	161660000	FCRLA	-20Kb	0.0	0.0	0.051	0.13	Control
chr1	161680000	161700000	FCRLA	20Kb	0.0	0.0	0.051	0.11	Control
chr1	161700000	161720000	FCRLA	40Kb	2.1e-11	6.3e-13	0.027000000000000003	0.067	Control
chr1	161440000	161460000	FCRLB	-240Kb	0.022000000000000002	0.00088	0.0045	0.022000000000000002	Control
chr1	161640000	161660000	FCRLB	-40Kb	6.100000000000001e-11	1.2e-12	0.027000000000000003	0.066	Control
chr1	161660000	161680000	FCRLB	-20Kb	0.0	0.0	0.051	0.11	Control
chr1	161700000	161720000	FCRLB	20Kb	8.900000000000001e-06	2.7e-07	0.051	0.079	Control
chr1	161440000	161460000	DUSP12	-260Kb	4.2000000000000004e-06	8.5e-08	0.0043	0.033	Control
chr1	161460000	161480000	DUSP12	-240Kb	7.099999999999999e-05	2.8999999999999998e-06	0.0045	0.03	Control
chr1	161640000	161660000	DUSP12	-60Kb	0.00016	8e-06	0.019	0.043	Control
chr1	161660000	161680000	DUSP12	-40Kb	4.7999999999999996e-11	4.8e-13	0.027000000000000003	0.067	Control
chr1	161680000	161700000	DUSP12	-20Kb	7.8e-06	2.4e-07	0.051	0.079	Control
chr1	161740000	161760000	ATF6	20Kb	0.00086	8.8e-06	0.051	0.075	Control
chr1	162000000	162020000	ATF6	280Kb	0.01	0.00021	0.0046	0.024	Control
chr1	161760000	161780000	OLFML2B	-220Kb	0.027999999999999997	0.0003	0.0058	0.025	Control
chr1	161780000	161800000	OLFML2B	-200Kb	0.027999999999999997	0.00058	0.0063	0.025	Control
chr1	162220000	162240000	NOS1AP	200Kb	0.0021	4.3e-05	0.0063	0.028999999999999998	Control
chr1	162240000	162260000	NOS1AP	220Kb	0.0008	8.400000000000001e-06	0.0089	0.034	Control
chr1	162500000	162520000	UHMK1	40Kb	0.03	0.0003	0.028999999999999998	0.047	Control
chr1	162720000	162740000	DDR2	120Kb	0.00093	9.4e-06	0.013000000000000001	0.033	Control
chr1	162740000	162760000	DDR2	140Kb	0.005	0.0001	0.011000000000000001	0.027999999999999997	Control
chr1	162840000	162860000	C1orf110	20Kb	0.0041	0.00026000000000000003	0.033	0.046	Control
chr1	163020000	163040000	C1orf110	200Kb	1.4999999999999999e-05	4e-07	0.0062	0.025	Control
chr1	163120000	163140000	C1orf110	300Kb	0.0041	0.00029	0.0046	0.018000000000000002	Control
chr1	163140000	163160000	C1orf110	320Kb	1.4999999999999999e-05	3.7e-07	0.0044	0.023	Control
chr1	163160000	163180000	C1orf110	340Kb	0.018000000000000002	0.0017	0.0042	0.015	Control
chr1	163240000	163260000	C1orf110	420Kb	0.0041	0.00022	0.0036	0.017	Control
chr1	163260000	163280000	C1orf110	440Kb	0.009000000000000001	0.00073	0.0035	0.015	Control
chr1	163280000	163300000	C1orf110	460Kb	1.4999999999999999e-05	5.3e-07	0.0034	0.022000000000000002	Control
chr1	162820000	162840000	RGS4	-200Kb	5.7000000000000005e-06	1.2e-07	0.0062	0.025	Control
chr1	162840000	162860000	RGS4	-180Kb	5.7000000000000005e-06	6.3e-08	0.0087	0.027999999999999997	Control
chr1	162820000	162840000	RGS5	-460Kb	2.2e-05	2.3e-07	0.0034	0.022000000000000002	Control
chr1	162840000	162860000	RGS5	-440Kb	0.0088	0.00026000000000000003	0.0024	0.015	Control
chr1	163140000	163160000	RGS5	-140Kb	0.0088	0.00028	0.011000000000000001	0.023	Control
chr1	162820000	162840000	NUF2	-460Kb	2.2e-05	2.3e-07	0.0034	0.022000000000000002	Control
chr1	162840000	162860000	NUF2	-440Kb	0.0088	0.00026000000000000003	0.0024	0.015	Control
chr1	163140000	163160000	NUF2	-140Kb	0.0088	0.00028	0.011000000000000001	0.023	Control
chr1	164640000	164660000	LOC100505795	-100Kb	0.0015	1.4999999999999999e-05	0.013999999999999999	0.028999999999999998	Control
chr1	164720000	164740000	LOC100505795	-20Kb	0.045	0.00088	0.053	0.064	Control
chr1	165420000	165440000	RXRG	20Kb	4.5e-06	4.5e-08	0.051	0.071	Control
chr1	165220000	165240000	LOC400794	-320Kb	0.016	0.00065	0.0042	0.016	Control
chr1	165340000	165360000	LOC400794	-200Kb	0.00011999999999999999	3.8e-06	0.0084	0.025	Control
chr1	165360000	165380000	LOC400794	-180Kb	3.3e-05	3.4e-07	0.0098	0.028999999999999998	Control
chr1	165380000	165400000	LOC400794	-160Kb	3.3e-05	6.8e-07	0.012	0.03	Control
chr1	165440000	165460000	LOC400794	-100Kb	0.016	0.00084	0.013999999999999999	0.026000000000000002	Control
chr1	165860000	165880000	ALDH9A1	200Kb	0.02	0.00018999999999999998	0.0078	0.021	Control
chr1	165860000	165880000	LOC440700	200Kb	0.02	0.00018999999999999998	0.0078	0.021	Control
chr1	165700000	165720000	TMCO1	-20Kb	0.006999999999999999	0.00014	0.055999999999999994	0.07	Control
chr1	165860000	165880000	TMCO1	140Kb	0.006999999999999999	0.00011	0.011000000000000001	0.024	Control
chr1	165680000	165700000	UCK2	-100Kb	0.042	0.0012	0.013999999999999999	0.025	Control
chr1	165740000	165760000	UCK2	-40Kb	0.025	0.00025	0.031	0.044000000000000004	Control
chr1	165840000	165860000	UCK2	60Kb	0.042	0.0008900000000000001	0.022000000000000002	0.034	Control
chr1	167020000	167040000	TADA1	180Kb	0.0022	2.2e-05	0.01	0.024	Control
chr1	166920000	166940000	ILDR2	-20Kb	0.00014	1.4e-06	0.049	0.064	Control
chr1	166980000	167000000	ILDR2	40Kb	0.032	0.00064	0.027999999999999997	0.039	Control
chr1	166920000	166940000	MAEL	-20Kb	0.00014	1.4e-06	0.049	0.064	Control
chr1	166980000	167000000	MAEL	40Kb	0.032	0.00064	0.027999999999999997	0.039	Control
chr1	167060000	167080000	GPA33	20Kb	0.043	0.0028	0.049	0.057999999999999996	Control
chr1	167080000	167100000	GPA33	40Kb	2.8e-06	3e-08	0.027999999999999997	0.046	Control
chr1	167160000	167180000	GPA33	120Kb	0.034	0.0019	0.012	0.022000000000000002	Control
chr1	167280000	167300000	GPA33	240Kb	0.034	0.0016	0.0045	0.013999999999999999	Control
chr1	167400000	167420000	GPA33	360Kb	0.034	0.0012	0.0035	0.013999999999999999	Control
chr1	167480000	167500000	GPA33	440Kb	0.02	0.00043	0.0027	0.013999999999999999	Control
chr1	166880000	166900000	POU2F1	-300Kb	0.038	0.0039	0.0046	0.013000000000000001	Control
chr1	167020000	167040000	POU2F1	-160Kb	0.0011	3.9e-05	0.012	0.025	Control
chr1	167080000	167100000	POU2F1	-100Kb	0.013999999999999999	0.0011	0.013999999999999999	0.024	Control
chr1	167200000	167220000	POU2F1	20Kb	0.0	0.0	0.013999999999999999	0.044000000000000004	Control
chr1	167220000	167240000	POU2F1	40Kb	6.9e-07	1.6e-08	0.01	0.027999999999999997	Control
chr1	167280000	167300000	POU2F1	100Kb	0.019	0.0017	0.0068	0.016	Control
chr1	167340000	167360000	POU2F1	160Kb	0.0025	0.00015	0.0054	0.017	Control
chr1	167380000	167400000	POU2F1	200Kb	0.0025	0.00013000000000000002	0.0049	0.017	Control
chr1	167400000	167420000	POU2F1	220Kb	0.013000000000000001	0.00088	0.0047	0.015	Control
chr1	167040000	167060000	CD247	-440Kb	0.027999999999999997	0.00033	0.0027	0.013999999999999999	Control
chr1	167400000	167420000	CD247	-80Kb	0.027999999999999997	0.0007	0.017	0.027999999999999997	Control
chr1	167420000	167440000	CD247	-60Kb	0.027999999999999997	0.00086	0.022000000000000002	0.032	Control
chr1	167640000	167660000	CREG1	120Kb	0.00037999999999999997	3.8e-06	0.016	0.03	Control
chr1	167560000	167580000	RCSD1	-20Kb	1.6e-05	3.3e-07	0.051	0.068	Control
chr1	167620000	167640000	RCSD1	40Kb	0.0021	6.500000000000001e-05	0.03	0.042	Control
chr1	167640000	167660000	RCSD1	60Kb	1.1000000000000001e-10	1.1e-12	0.022000000000000002	0.044000000000000004	Control
chr1	167660000	167680000	RCSD1	80Kb	0.0079	0.00032	0.017	0.027999999999999997	Control
chr1	167900000	167920000	ADCY10	20Kb	0.0	0.0	0.013999999999999999	0.06	Control
chr1	167860000	167880000	MPC2	-40Kb	0.0063	0.00013000000000000002	0.01	0.027000000000000003	Control
chr1	167880000	167900000	MPC2	-20Kb	0.0	0.0	0.013999999999999999	0.06	Control
chr1	167860000	167880000	DCAF6	-40Kb	0.0063	0.00013000000000000002	0.01	0.027000000000000003	Control
chr1	167880000	167900000	DCAF6	-20Kb	0.0	0.0	0.013999999999999999	0.06	Control
chr1	168080000	168100000	GPR161	-20Kb	0.0016	1.4999999999999999e-05	0.051	0.07	Control
chr1	170080000	170100000	METTL11B	-20Kb	0.0018	1.8e-05	0.040999999999999995	0.059000000000000004	Control
chr1	170600000	170620000	PRRX1	-20Kb	0.027000000000000003	0.00027	0.040999999999999995	0.057	Control
chr1	171080000	171100000	FMO3	20Kb	0.0046	4.5e-05	0.048	0.066	Control
chr1	171080000	171100000	MIR1295A	20Kb	0.0046	4.5e-05	0.048	0.066	Control
chr1	171080000	171100000	MIR1295B	20Kb	0.0046	4.5e-05	0.048	0.066	Control
chr1	171220000	171240000	FMO1	20Kb	0.023	0.00036	0.048	0.06	Control
chr1	171300000	171320000	FMO1	100Kb	0.023	0.00047000000000000004	0.013999999999999999	0.026000000000000002	Control
chr1	171200000	171220000	TOP1P1	-100Kb	0.049	0.00047000000000000004	0.013999999999999999	0.026000000000000002	Control
chr1	171420000	171440000	PRRC2C	-20Kb	0.015	0.00014	0.048	0.061	Control
chr1	171660000	171680000	MYOC	40Kb	0.0035	4.1e-05	0.028999999999999998	0.044000000000000004	Control
chr1	171680000	171700000	MYOC	60Kb	0.0035	7.099999999999999e-05	0.021	0.035	Control
chr1	171720000	171740000	METTL13	-20Kb	4.1e-05	4e-07	0.051	0.07	Control
chr1	171880000	171900000	DNM3	80Kb	0.016	0.00016	0.016	0.03	Control
chr1	171960000	171980000	C1orf105	-420Kb	0.012	0.00035	0.0067	0.021	Control
chr1	171980000	172000000	C1orf105	-400Kb	0.017	0.0006900000000000001	0.0069	0.02	Control
chr1	172000000	172020000	C1orf105	-380Kb	0.0017	1.7e-05	0.0072	0.025	Control
chr1	172040000	172060000	C1orf105	-340Kb	0.0075	0.00015	0.0078	0.023	Control
chr1	172680000	172700000	PIGC	280Kb	0.0017	1.8e-05	0.0041	0.022000000000000002	Control
chr1	172600000	172620000	FASLG	-20Kb	7.7e-11	7.6e-13	0.045	0.07	Control
chr1	172700000	172720000	TNFSF4	-460Kb	0.0017	5.3e-05	0.0049	0.019	Control
chr1	172740000	172760000	TNFSF4	-420Kb	0.0017	5.2000000000000004e-05	0.0057	0.02	Control
chr1	172780000	172800000	TNFSF4	-380Kb	1.8e-05	1.8e-07	0.0067	0.025	Control
chr1	173460000	173480000	LOC100506023	20Kb	0.0012	1.2e-05	0.048	0.063	Control
chr1	173460000	173480000	PRDX6	20Kb	0.0012	1.2e-05	0.048	0.063	Control
chr1	173840000	173860000	SERPINC1	-40Kb	0.00013000000000000002	4e-06	0.027999999999999997	0.043	Control
chr1	173860000	173880000	SERPINC1	-20Kb	1.3e-07	1.4000000000000001e-09	0.05	0.07	Control
chr1	173900000	173920000	SERPINC1	20Kb	0.00011	2.3e-06	0.05	0.066	Control
chr1	174000000	174020000	SERPINC1	120Kb	0.037000000000000005	0.0019	0.011000000000000001	0.021	Control
chr1	174040000	174060000	SERPINC1	160Kb	0.009000000000000001	0.00036	0.011000000000000001	0.022000000000000002	Control
chr1	173940000	173960000	RC3H1	-20Kb	4.7e-06	4.5999999999999995e-08	0.05	0.067	Control
chr1	175060000	175080000	TNN	40Kb	0.013999999999999999	0.00014	0.027999999999999997	0.05	Control
chr1	175140000	175160000	KIAA0040	-20Kb	0.027999999999999997	0.00027	0.049	0.07	Control
chr1	176340000	176360000	PAPPA2	-80Kb	0.0041	4e-05	0.016	0.027999999999999997	Control
chr1	176860000	176880000	MIR488	-120Kb	0.0011	1.1e-05	0.012	0.024	Control
chr1	176960000	176980000	MIR488	-20Kb	0.048	0.0015	0.046	0.055	Control
chr1	177100000	177120000	MIR488	120Kb	0.0065	0.00013000000000000002	0.012	0.023	Control
chr1	177160000	177180000	FAM5B	20Kb	8.3e-05	8.1e-07	0.046	0.06	Control
chr1	178240000	178260000	SEC16B	320Kb	0.037000000000000005	0.00039	0.0036	0.013999999999999999	Control
chr1	177980000	178000000	LOC730102	-20Kb	0.019	0.00039	0.046	0.057	Control
chr1	178200000	178220000	LOC730102	200Kb	0.04	0.0016	0.0086	0.018000000000000002	Control
chr1	178240000	178260000	LOC730102	240Kb	0.024	0.00075	0.0061	0.017	Control
chr1	178260000	178280000	LOC730102	260Kb	1.3e-07	1.3e-09	0.0053	0.025	Control
chr1	178100000	178120000	RASAL2-AS1	40Kb	0.043	0.00043	0.027000000000000003	0.038	Control
chr1	178100000	178120000	RASAL2	40Kb	0.043	0.00043	0.027000000000000003	0.038	Control
chr1	180220000	180240000	LHX4	40Kb	0.038	0.00037999999999999997	0.03	0.043	Control
chr1	180380000	180400000	MIR3121	-20Kb	0.0027	2.6000000000000002e-05	0.054000000000000006	0.069	Control
chr1	181120000	181140000	MR1	120Kb	0.019	0.00018999999999999998	0.012	0.025	Control
chr1	181080000	181100000	IER5	40Kb	0.013999999999999999	0.00043	0.027999999999999997	0.040999999999999995	Control
chr1	181100000	181120000	IER5	60Kb	4.5e-06	4.5e-08	0.02	0.040999999999999995	Control
chr1	181120000	181140000	IER5	80Kb	0.011000000000000001	0.00022999999999999998	0.016	0.03	Control
chr1	181260000	181280000	GM140	60Kb	0.034	0.00033999999999999997	0.02	0.033	Control
chr1	182740000	182760000	RGS16	180Kb	0.0014	1.4000000000000001e-05	0.0099	0.040999999999999995	Control
chr1	182560000	182580000	NPL	-180Kb	0.0014	1.4000000000000001e-05	0.0099	0.040999999999999995	Control
chr1	183400000	183420000	NMNAT2	20Kb	0.036000000000000004	0.00035	0.052000000000000005	0.068	Control
chr1	183460000	183480000	SMG7-AS1	20Kb	0.00057	5.6e-06	0.052000000000000005	0.073	Control
chr1	183500000	183520000	SMG7-AS1	60Kb	0.023	0.00044	0.022000000000000002	0.038	Control
chr1	183460000	183480000	SMG7	20Kb	0.00057	5.6e-06	0.052000000000000005	0.073	Control
chr1	183500000	183520000	SMG7	60Kb	0.023	0.00044	0.022000000000000002	0.038	Control
chr1	183860000	183880000	APOBEC4	240Kb	0.00047000000000000004	4.8e-06	0.0077	0.028999999999999998	Control
chr1	183880000	183900000	APOBEC4	260Kb	0.033	0.00067	0.0072	0.022000000000000002	Control
chr1	184740000	184760000	FAM129A	-200Kb	0.049	0.0023	0.0071	0.016	Control
chr1	184760000	184780000	FAM129A	-180Kb	0.0	0.0	0.0078	0.037000000000000005	Control
chr1	184780000	184800000	FAM129A	-160Kb	1.5e-09	3.0999999999999996e-11	0.0086	0.028999999999999998	Control
chr1	184800000	184820000	FAM129A	-140Kb	0.0005099999999999999	1.6e-05	0.0096	0.022000000000000002	Control
chr1	184820000	184840000	FAM129A	-120Kb	0.049	0.0026	0.011000000000000001	0.02	Control
chr1	185300000	185320000	IVNS1ABP	20Kb	0.00058	1.3000000000000001e-05	0.048	0.06	Control
chr1	185480000	185500000	IVNS1ABP	200Kb	0.031	0.002	0.0078	0.017	Control
chr1	185500000	185520000	IVNS1ABP	220Kb	0.00058	7.400000000000001e-06	0.0068	0.02	Control
chr1	185520000	185540000	IVNS1ABP	240Kb	0.0027	0.00011999999999999999	0.0061	0.017	Control
chr1	185540000	185560000	IVNS1ABP	260Kb	0.009000000000000001	0.00049	0.0055	0.015	Control
chr1	185560000	185580000	IVNS1ABP	280Kb	0.001	3.4e-05	0.0049	0.017	Control
chr1	185620000	185640000	IVNS1ABP	340Kb	0.031	0.0024	0.0038	0.012	Control
chr1	185280000	185300000	LOC100288079	-20Kb	0.00091	1.4000000000000001e-05	0.048	0.06	Control
chr1	185500000	185520000	LOC100288079	200Kb	0.022000000000000002	0.00067	0.0078	0.018000000000000002	Control
chr1	185540000	185560000	LOC100288079	240Kb	0.00091	1.9e-05	0.0061	0.019	Control
chr1	185560000	185580000	LOC100288079	260Kb	0.038	0.0016	0.0055	0.013999999999999999	Control
chr1	192440000	192460000	RGS1	-100Kb	6.4e-12	6.7e-14	0.012	0.031	Control
chr1	192460000	192480000	RGS1	-80Kb	0.0024	7.5e-05	0.015	0.024	Control
chr1	192480000	192500000	RGS1	-60Kb	1.4e-08	2.7999999999999996e-10	0.018000000000000002	0.034	Control
chr1	192880000	192900000	RGS2	120Kb	0.0034	0.00015	0.011000000000000001	0.02	Control
chr1	192920000	192940000	RGS2	160Kb	0.0095	0.0005200000000000001	0.0086	0.017	Control
chr1	192960000	192980000	RGS2	200Kb	1.3e-08	2.9e-10	0.0068	0.023	Control
chr1	192980000	193000000	RGS2	220Kb	0.0	0.0	0.006	0.028999999999999998	Control
chr1	193000000	193020000	RGS2	240Kb	0.0014	4.6e-05	0.0053	0.015	Control
chr1	193060000	193080000	RGS2	300Kb	0.033	0.0022	0.0039	0.011000000000000001	Control
chr1	192460000	192480000	UCHL5	-560Kb	0.05	0.0015	0.0024	0.01	Control
chr1	193040000	193060000	UCHL5	20Kb	8.1e-08	8.1e-10	0.043	0.059000000000000004	Control
chr1	193060000	193080000	UCHL5	40Kb	0.0069	0.00014	0.025	0.035	Control
chr1	192460000	192480000	TROVE2	-560Kb	0.05	0.0015	0.0024	0.01	Control
chr1	193040000	193060000	TROVE2	20Kb	8.1e-08	8.1e-10	0.043	0.059000000000000004	Control
chr1	193060000	193080000	TROVE2	40Kb	0.0069	0.00014	0.025	0.035	Control
chr1	193020000	193040000	GLRX2	-40Kb	0.0043	0.00013000000000000002	0.025	0.035	Control
chr1	193040000	193060000	GLRX2	-20Kb	0.0	0.0	0.043	0.07200000000000001	Control
chr1	193080000	193100000	GLRX2	20Kb	2.6000000000000002e-05	5.2e-07	0.043	0.055999999999999994	Control
chr1	193060000	193080000	CDC73	-20Kb	4.8e-05	4.7e-07	0.043	0.055999999999999994	Control
chr1	193320000	193340000	B3GALT2	180Kb	0.02	0.0002	0.0078	0.017	Control
chr1	196780000	196800000	CFHR3	40Kb	0.037000000000000005	0.00036	0.024	0.037000000000000005	Control
chr1	196740000	196760000	CFHR1	-40Kb	0.018000000000000002	0.00037	0.024	0.037000000000000005	Control
chr1	196900000	196920000	CFHR1	120Kb	7.8e-07	8.1e-09	0.0062	0.027999999999999997	Control
chr1	196920000	196940000	CFHR1	140Kb	0.043	0.0013	0.0058	0.017	Control
chr1	196940000	196960000	CFHR1	160Kb	0.044000000000000004	0.0018	0.0054	0.017	Control
chr1	196780000	196800000	CFHR2	-120Kb	1.6e-06	1.6e-08	0.0062	0.027999999999999997	Control
chr1	197080000	197100000	ASPM	-20Kb	1.3e-06	1.3e-08	0.036000000000000004	0.054000000000000006	Control
chr1	197660000	197680000	DENND1B	-80Kb	0.0053	5.3e-05	0.015	0.027000000000000003	Control
chr1	197620000	197640000	C1orf53	-240Kb	0.0016	1.7e-05	0.0057	0.017	Control
chr1	197640000	197660000	C1orf53	-220Kb	0.0038	7.8e-05	0.0067	0.017	Control
chr1	197660000	197680000	C1orf53	-200Kb	0.0084	0.00026000000000000003	0.0072	0.017	Control
chr1	197580000	197600000	LHX9	-300Kb	0.009000000000000001	0.00018999999999999998	0.0047	0.015	Control
chr1	197640000	197660000	LHX9	-240Kb	0.0069	7.4e-05	0.0062	0.017	Control
chr1	197780000	197800000	LHX9	-100Kb	0.011000000000000001	0.00035	0.012	0.022000000000000002	Control
chr1	197900000	197920000	LHX9	20Kb	0.013999999999999999	0.00061	0.044000000000000004	0.053	Control
chr1	198320000	198340000	NEK7	200Kb	0.00066	6.8e-06	0.0072	0.019	Control
chr1	198420000	198440000	NEK7	300Kb	0.04	0.0008300000000000001	0.0065	0.015	Control
chr1	198600000	198620000	ATP6V1G3	100Kb	2e-05	2e-07	0.012	0.026000000000000002	Control
chr1	198440000	198460000	PTPRC	-160Kb	0.005	0.00026000000000000003	0.01	0.02	Control
chr1	198500000	198520000	PTPRC	-100Kb	7.000000000000001e-06	2.1e-07	0.012	0.026000000000000002	Control
chr1	198540000	198560000	PTPRC	-60Kb	0.0015	5.9999999999999995e-05	0.018000000000000002	0.028999999999999998	Control
chr1	198580000	198600000	PTPRC	-20Kb	6.2e-13	6.3e-15	0.045	0.067	Control
chr1	198620000	198640000	PTPRC	20Kb	7.7e-07	1.6e-08	0.045	0.061	Control
chr1	198920000	198940000	LOC100131234	20Kb	5.1e-07	5.1e-09	0.045	0.061	Control
chr1	200600000	200620000	DDX59	-20Kb	5.2e-06	5.0999999999999993e-08	0.049	0.09699999999999999	Control
chr1	201220000	201240000	PKP1	-20Kb	7.3e-07	7.3e-09	0.046	0.063	Control
chr1	201360000	201380000	TNNT2	20Kb	0.00014	1.4e-06	0.046	0.06	Control
chr1	201340000	201360000	LAD1	-20Kb	0.00011999999999999999	2.4e-06	0.046	0.06	Control
chr1	201380000	201400000	LAD1	20Kb	7.5e-05	7.4e-07	0.046	0.061	Control
chr1	201360000	201380000	TNNI1	-20Kb	0.00011999999999999999	1.1e-06	0.046	0.061	Control
chr1	201740000	201760000	MIR5191	60Kb	0.00011	1.1e-06	0.018000000000000002	0.037000000000000005	Control
chr1	201520000	201540000	RNU6-79	-240Kb	0.02	0.0004	0.0084	0.022000000000000002	Control
chr1	201660000	201680000	RNU6-79	-100Kb	2.8999999999999997e-05	2.9e-07	0.012	0.032	Control
chr1	201520000	201540000	MIR1231	-240Kb	0.02	0.0004	0.0084	0.022000000000000002	Control
chr1	201660000	201680000	MIR1231	-100Kb	2.8999999999999997e-05	2.9e-07	0.012	0.032	Control
chr1	201820000	201840000	SHISA4	-20Kb	0.01	0.0002	0.042	0.057	Control
chr1	201940000	201960000	SHISA4	100Kb	0.00037999999999999997	3.7000000000000006e-06	0.012	0.03	Control
chr1	201860000	201880000	LMOD1	-40Kb	0.0019	1.9e-05	0.024	0.040999999999999995	Control
chr1	201880000	201900000	LMOD1	-20Kb	0.03	0.00059	0.042	0.055999999999999994	Control
chr1	201860000	201880000	TIMM17A	-60Kb	9.8e-09	9.7e-11	0.018000000000000002	0.044000000000000004	Control
chr1	201880000	201900000	TIMM17A	-40Kb	0.0032	6.3e-05	0.024	0.04	Control
chr1	201840000	201860000	RNPEP	-100Kb	0.00023999999999999998	3.8e-06	0.012	0.03	Control
chr1	201860000	201880000	RNPEP	-80Kb	0.00023999999999999998	4.7e-06	0.013999999999999999	0.032	Control
chr1	202080000	202100000	ELF3	120Kb	0.0072	7.099999999999999e-05	0.01	0.026000000000000002	Control
chr1	201960000	201980000	GPR37L1	-120Kb	0.0086	8.4e-05	0.01	0.026000000000000002	Control
chr1	201980000	202000000	GPR37L1	-100Kb	0.013000000000000001	0.00025	0.012	0.026000000000000002	Control
chr1	202120000	202140000	ARL8A	20Kb	5e-05	4.9e-07	0.042	0.063	Control
chr1	202100000	202120000	PTPN7	-20Kb	2.4e-05	4.7e-07	0.042	0.063	Control
chr1	202140000	202160000	PTPN7	20Kb	1.6e-06	1.6e-08	0.042	0.065	Control
chr1	202100000	202120000	PTPRVP	-20Kb	2.4e-05	4.7e-07	0.042	0.063	Control
chr1	202140000	202160000	PTPRVP	20Kb	1.6e-06	1.6e-08	0.042	0.065	Control
chr1	202180000	202200000	LGR6	20Kb	0.013999999999999999	0.00015	0.042	0.057	Control
chr1	202240000	202260000	LGR6	80Kb	0.040999999999999995	0.0018	0.013999999999999999	0.026000000000000002	Control
chr1	202260000	202280000	LGR6	100Kb	0.025	0.00054	0.012	0.025	Control
chr1	202280000	202300000	LGR6	120Kb	0.049	0.0026	0.01	0.022000000000000002	Control
chr1	202300000	202320000	LGR6	140Kb	0.040999999999999995	0.0015	0.0091	0.021	Control
chr1	203160000	203180000	ADORA1	80Kb	0.013999999999999999	0.00028	0.019	0.039	Control
chr1	203180000	203200000	ADORA1	100Kb	0.00031	3e-06	0.016	0.042	Control
chr1	203000000	203020000	CHIT1	-180Kb	0.0067	0.00014	0.0086	0.03	Control
chr1	203020000	203040000	CHIT1	-160Kb	0.027000000000000003	0.0008300000000000001	0.01	0.027999999999999997	Control
chr1	203080000	203100000	CHIT1	-100Kb	0.00022999999999999998	2.4e-06	0.016	0.042	Control
chr1	203400000	203420000	FMOD	80Kb	0.0042	8.2e-05	0.018000000000000002	0.039	Control
chr1	203440000	203460000	FMOD	120Kb	0.0042	7.7e-05	0.013000000000000001	0.034	Control
chr1	203320000	203340000	PRELP	-120Kb	0.0041	4e-05	0.013000000000000001	0.034	Control
chr1	203660000	203680000	OPTC	200Kb	7.9e-07	8.199999999999999e-09	0.0081	0.038	Control
chr1	204080000	204100000	SNRPE	260Kb	0.00028	2.8999999999999998e-06	0.0069	0.03	Control
chr1	204100000	204120000	SNRPE	280Kb	0.0023	4.8e-05	0.0057	0.026000000000000002	Control
chr1	204060000	204080000	SOX13	20Kb	1.3e-06	1.2e-08	0.049	0.077	Control
chr1	204300000	204320000	ETNK2	180Kb	0.021	0.00043	0.0088	0.025	Control
chr1	204320000	204340000	ETNK2	200Kb	0.006	6.1e-05	0.0076	0.027000000000000003	Control
chr1	204300000	204320000	REN	180Kb	0.021	0.00043	0.0088	0.025	Control
chr1	204320000	204340000	REN	200Kb	0.006	6.1e-05	0.0076	0.027000000000000003	Control
chr1	204100000	204120000	PLEKHA6	-220Kb	0.00011	6.8e-06	0.0067	0.021	Control
chr1	204120000	204140000	PLEKHA6	-200Kb	7.1e-08	1.5e-09	0.0076	0.027000000000000003	Control
chr1	204140000	204160000	PLEKHA6	-180Kb	0.0026	0.00018999999999999998	0.0088	0.02	Control
chr1	204180000	204200000	PLEKHA6	-140Kb	7.699999999999999e-06	2.5e-07	0.012	0.028999999999999998	Control
chr1	204200000	204220000	PLEKHA6	-120Kb	6.9e-05	2.8999999999999998e-06	0.015	0.03	Control
chr1	204220000	204240000	PLEKHA6	-100Kb	9.3e-13	9.9e-15	0.015	0.04	Control
chr1	204240000	204260000	PLEKHA6	-80Kb	0.0062	0.00053	0.018000000000000002	0.027999999999999997	Control
chr1	204260000	204280000	PLEKHA6	-60Kb	0.00011	6.8e-06	0.022000000000000002	0.036000000000000004	Control
chr1	204100000	204120000	LINC00628	-220Kb	0.00011	6.8e-06	0.0067	0.021	Control
chr1	204120000	204140000	LINC00628	-200Kb	7.1e-08	1.5e-09	0.0076	0.027000000000000003	Control
chr1	204140000	204160000	LINC00628	-180Kb	0.0026	0.00018999999999999998	0.0088	0.02	Control
chr1	204180000	204200000	LINC00628	-140Kb	7.699999999999999e-06	2.5e-07	0.012	0.028999999999999998	Control
chr1	204200000	204220000	LINC00628	-120Kb	6.9e-05	2.8999999999999998e-06	0.015	0.03	Control
chr1	204220000	204240000	LINC00628	-100Kb	9.3e-13	9.9e-15	0.015	0.04	Control
chr1	204240000	204260000	LINC00628	-80Kb	0.0062	0.00053	0.018000000000000002	0.027999999999999997	Control
chr1	204260000	204280000	LINC00628	-60Kb	0.00011	6.8e-06	0.022000000000000002	0.036000000000000004	Control
chr1	204460000	204480000	PPP1R15B	80Kb	2.2e-05	2.1e-07	0.018000000000000002	0.034	Control
chr1	204400000	204420000	PIK3C2B	-40Kb	0.0013	2.5e-05	0.03	0.043	Control
chr1	204420000	204440000	PIK3C2B	-20Kb	0.0	0.0	0.049	0.077	Control
chr1	204500000	204520000	MDM4	20Kb	2.7000000000000002e-05	2.6e-07	0.049	0.065	Control
chr1	204940000	204960000	CNTN2	-60Kb	0.022000000000000002	0.00021	0.023	0.037000000000000005	Control
chr1	205240000	205260000	NUAK2	-40Kb	0.0013	1.2e-05	0.026000000000000002	0.047	Control
chr1	205440000	205460000	LEMD1-AS1	100Kb	0.015	0.00015	0.012	0.031	Control
chr1	205360000	205380000	CDK18	-100Kb	0.021	0.00022	0.012	0.03	Control
chr1	205760000	205780000	RAB7L1	20Kb	3.1e-07	5.8e-09	0.048	0.081	Control
chr1	205820000	205840000	RAB7L1	80Kb	0.027000000000000003	0.0017	0.013999999999999999	0.031	Control
chr1	205860000	205880000	RAB7L1	120Kb	3.1e-07	6.4e-09	0.01	0.043	Control
chr1	205880000	205900000	RAB7L1	140Kb	0.0009599999999999999	2.9999999999999997e-05	0.0088	0.032	Control
chr1	205900000	205920000	RAB7L1	160Kb	0.022000000000000002	0.0011	0.0079	0.025	Control
chr1	206320000	206340000	RAB7L1	580Kb	0.02	0.0008300000000000001	0.0019	0.02	Control
chr1	205800000	205820000	SLC41A1	20Kb	6.3e-14	6.7e-16	0.048	0.094	Control
chr1	205820000	205840000	SLC41A1	40Kb	0.021	0.0008699999999999999	0.026000000000000002	0.044000000000000004	Control
chr1	205840000	205860000	SLC41A1	60Kb	0.002	4.7e-05	0.018000000000000002	0.040999999999999995	Control
chr1	205860000	205880000	SLC41A1	80Kb	0.002	6.4e-05	0.013999999999999999	0.037000000000000005	Control
chr1	205760000	205780000	PM20D1	-40Kb	0.019	0.00078	0.026000000000000002	0.044000000000000004	Control
chr1	205780000	205800000	PM20D1	-20Kb	6.3e-14	6.7e-16	0.048	0.094	Control
chr1	205820000	205840000	PM20D1	20Kb	0.00095	2e-05	0.048	0.071	Control
chr1	205840000	205860000	PM20D1	40Kb	0.0051	0.00016	0.026000000000000002	0.047	Control
chr1	205740000	205760000	LOC284581	-80Kb	0.036000000000000004	0.0019	0.013999999999999999	0.031	Control
chr1	205760000	205780000	LOC284581	-60Kb	0.0022	6.9e-05	0.018000000000000002	0.04	Control
chr1	205780000	205800000	LOC284581	-40Kb	0.021	0.00088	0.026000000000000002	0.044000000000000004	Control
chr1	205800000	205820000	LOC284581	-20Kb	0.00099	2.1e-05	0.048	0.071	Control
chr1	205840000	205860000	LOC284581	20Kb	0.0	0.0	0.048	0.1	Control
chr1	205880000	205900000	SLC26A9	-20Kb	9.9e-09	1e-10	0.048	0.085	Control
chr1	205760000	205780000	AVPR1B	-460Kb	0.0036	0.00031	0.0025	0.023	Control
chr1	205880000	205900000	AVPR1B	-340Kb	0.0028	0.00021	0.0038	0.025	Control
chr1	206200000	206220000	AVPR1B	-20Kb	0.0	0.0	0.023	0.1	Control
chr1	206240000	206260000	AVPR1B	20Kb	0.0	0.0	0.023	0.08800000000000001	Control
chr1	206260000	206280000	AVPR1B	40Kb	1.1000000000000001e-10	4.6e-12	0.011000000000000001	0.052000000000000005	Control
chr1	206280000	206300000	AVPR1B	60Kb	2.6e-13	8.5e-15	0.01	0.055999999999999994	Control
chr1	206300000	206320000	AVPR1B	80Kb	7.599999999999999e-08	4.9e-09	0.0052	0.039	Control
chr1	206320000	206340000	AVPR1B	100Kb	2.5e-08	1.4000000000000001e-09	0.0031	0.039	Control
chr1	205760000	205780000	C1orf186	-520Kb	0.022000000000000002	0.0016	0.0022	0.019	Control
chr1	206200000	206220000	C1orf186	-80Kb	5.6e-08	2.4e-09	0.0052	0.04	Control
chr1	206220000	206240000	C1orf186	-60Kb	3.9e-13	8.3e-15	0.01	0.055999999999999994	Control
chr1	206240000	206260000	C1orf186	-40Kb	3.6000000000000005e-10	1.1999999999999999e-11	0.011000000000000001	0.051	Control
chr1	206260000	206280000	C1orf186	-20Kb	1.4999999999999999e-05	9.8e-07	0.023	0.051	Control
chr1	206300000	206320000	C1orf186	20Kb	0.0	0.0	0.023	0.076	Control
chr1	206320000	206340000	C1orf186	40Kb	1.4999999999999999e-05	8.9e-07	0.011000000000000001	0.04	Control
chr1	205860000	205880000	CTSE	-440Kb	0.0048	0.00042	0.0027	0.022000000000000002	Control
chr1	205880000	205900000	CTSE	-420Kb	0.0023	0.00016999999999999999	0.0029	0.024	Control
chr1	206200000	206220000	CTSE	-100Kb	3.5e-07	2.2000000000000002e-08	0.0031	0.036000000000000004	Control
chr1	206220000	206240000	CTSE	-80Kb	9e-08	4.9e-09	0.0052	0.039	Control
chr1	206240000	206260000	CTSE	-60Kb	1.7e-11	7.200000000000001e-13	0.01	0.053	Control
chr1	206260000	206280000	CTSE	-40Kb	2.9e-13	9.5e-15	0.011000000000000001	0.057	Control
chr1	206280000	206300000	CTSE	-20Kb	0.0	0.0	0.023	0.076	Control
chr1	206320000	206340000	CTSE	20Kb	0.0	0.0	0.023	0.092	Control
chr1	206740000	206760000	IKBKE	100Kb	0.00062	6.1e-06	0.016	0.042	Control
chr1	206700000	206720000	RASSF5	20Kb	1.3e-13	1.3e-15	0.057999999999999996	0.11	Control
chr1	206760000	206780000	RASSF5	80Kb	0.013999999999999999	0.00027	0.019	0.04	Control
chr1	206820000	206840000	DYRK3	20Kb	0.021	0.0002	0.057999999999999996	0.079	Control
chr1	206900000	206920000	IL19	-60Kb	0.017	0.00016999999999999999	0.024	0.044000000000000004	Control
chr1	206900000	206920000	FAIM3	-180Kb	0.02	0.00041	0.011000000000000001	0.03	Control
chr1	206980000	207000000	FAIM3	-100Kb	0.0065	6.7e-05	0.016	0.037000000000000005	Control
chr1	206900000	206920000	FCAMR	-240Kb	0.0007099999999999999	7.000000000000001e-06	0.0072	0.031	Control
chr1	207580000	207600000	C4BPB	320Kb	0.040999999999999995	0.00084	0.0077	0.023	Control
chr1	207600000	207620000	C4BPB	340Kb	0.040999999999999995	0.00082	0.0069	0.022000000000000002	Control
chr1	207580000	207600000	C4BPA	320Kb	0.040999999999999995	0.00084	0.0077	0.023	Control
chr1	207600000	207620000	C4BPA	340Kb	0.040999999999999995	0.00082	0.0069	0.022000000000000002	Control
chr1	207240000	207260000	CR1	-420Kb	0.011000000000000001	0.00054	0.0046	0.018000000000000002	Control
chr1	207260000	207280000	CR1	-400Kb	0.011000000000000001	0.00041	0.0051	0.019	Control
chr1	207280000	207300000	CR1	-380Kb	0.011000000000000001	0.00058	0.0056	0.019	Control
chr1	207300000	207320000	CR1	-360Kb	0.027000000000000003	0.0017	0.0062	0.018000000000000002	Control
chr1	207600000	207620000	CR1	-60Kb	0.011000000000000001	0.00043	0.02	0.034	Control
chr1	207640000	207660000	CR1	-20Kb	0.011000000000000001	0.0005099999999999999	0.048	0.061	Control
chr1	207940000	207960000	CD46	20Kb	0.024	0.00023999999999999998	0.048	0.075	Control
chr1	207980000	208000000	MIR29C	20Kb	0.0015	1.4999999999999999e-05	0.013999999999999999	0.047	Control
chr1	207980000	208000000	MIR29B2	20Kb	0.0015	1.4999999999999999e-05	0.013999999999999999	0.047	Control
chr1	207960000	207980000	LOC148696	-20Kb	0.0015	1.4999999999999999e-05	0.013999999999999999	0.047	Control
chr1	209840000	209860000	LAMB3	20Kb	0.013000000000000001	0.00013000000000000002	0.053	0.07400000000000001	Control
chr1	209820000	209840000	G0S2	-20Kb	0.013000000000000001	0.00013000000000000002	0.053	0.07400000000000001	Control
chr1	209820000	209840000	HSD11B1	-20Kb	0.013000000000000001	0.00013000000000000002	0.053	0.07400000000000001	Control
chr1	210420000	210440000	SERTAD4-AS1	20Kb	0.0016	1.6e-05	0.053	0.067	Control
chr1	210460000	210480000	SERTAD4-AS1	60Kb	0.033	0.00067	0.021	0.032	Control
chr1	210420000	210440000	SERTAD4	20Kb	0.0016	1.6e-05	0.053	0.067	Control
chr1	210460000	210480000	SERTAD4	60Kb	0.033	0.00067	0.021	0.032	Control
chr1	212480000	212500000	MIR3122	240Kb	0.0026	2.7000000000000002e-05	0.0075	0.037000000000000005	Control
chr1	214100000	214120000	LINC00538	20Kb	8.3e-05	8.3e-07	0.049	0.063	Control
chr1	214120000	214140000	LINC00538	40Kb	0.0094	0.00022999999999999998	0.027999999999999997	0.038	Control
chr1	214340000	214360000	LINC00538	260Kb	0.0094	0.00028	0.0038	0.013999999999999999	Control
chr1	214480000	214500000	SMYD2	40Kb	0.033	0.00032	0.027999999999999997	0.039	Control
chr1	214560000	214580000	PTPN14	-160Kb	0.03	0.0003	0.01	0.022000000000000002	Control
chr1	214500000	214520000	CENPF	-260Kb	0.00055	1.1e-05	0.0057	0.02	Control
chr1	214520000	214540000	CENPF	-240Kb	0.0027	0.00011	0.0063	0.019	Control
chr1	214540000	214560000	CENPF	-220Kb	7.1e-07	7.4e-09	0.006999999999999999	0.026000000000000002	Control
chr1	214560000	214580000	CENPF	-200Kb	0.0021	6.500000000000001e-05	0.0078	0.021	Control
chr1	215760000	215780000	KCTD3	20Kb	7.000000000000001e-06	6.7e-08	0.045	0.06	Control
chr1	217280000	217300000	ESRRG	-20Kb	0.0081	7.900000000000001e-05	0.040999999999999995	0.057	Control
chr1	218700000	218720000	LOC728463	200Kb	0.045	0.00049	0.0075	0.021	Control
chr1	218700000	218720000	TGFB2	200Kb	0.045	0.00049	0.0075	0.021	Control
chr1	220100000	220120000	RNU5F-1	60Kb	0.0073	0.00015	0.019	0.03	Control
chr1	220140000	220160000	RNU5F-1	100Kb	0.0071	7.4e-05	0.013000000000000001	0.024	Control
chr1	220000000	220020000	SLC30A10	-100Kb	0.0031	0.00015	0.013000000000000001	0.023	Control
chr1	220020000	220040000	SLC30A10	-80Kb	1.3000000000000001e-05	1.3e-07	0.015	0.03	Control
chr1	220040000	220060000	SLC30A10	-60Kb	0.0031	0.00016	0.019	0.03	Control
chr1	220080000	220100000	SLC30A10	-20Kb	0.0031	0.0001	0.048	0.059000000000000004	Control
chr1	220120000	220140000	SLC30A10	20Kb	0.0024	4.8e-05	0.048	0.06	Control
chr1	220180000	220200000	EPRS	-20Kb	0.0	0.0	0.048	0.077	Control
chr1	220220000	220240000	BPNT1	-40Kb	8e-06	7.9e-08	0.027000000000000003	0.042	Control
chr1	220220000	220240000	IARS2	-40Kb	8e-06	7.9e-08	0.027000000000000003	0.042	Control
chr1	220160000	220180000	MIR215	-120Kb	0.049	0.002	0.011000000000000001	0.019	Control
chr1	220180000	220200000	MIR215	-100Kb	4.5e-05	4.6e-07	0.013000000000000001	0.027000000000000003	Control
chr1	220260000	220280000	MIR215	-20Kb	0.049	0.0019	0.048	0.057	Control
chr1	220300000	220320000	MIR215	20Kb	0.00079	1.6e-05	0.048	0.06	Control
chr1	220160000	220180000	MIR194-1	-120Kb	0.049	0.002	0.011000000000000001	0.019	Control
chr1	220180000	220200000	MIR194-1	-100Kb	4.5e-05	4.6e-07	0.013000000000000001	0.027000000000000003	Control
chr1	220260000	220280000	MIR194-1	-20Kb	0.049	0.0019	0.048	0.057	Control
chr1	220300000	220320000	MIR194-1	20Kb	0.00079	1.6e-05	0.048	0.06	Control
chr1	220880000	220900000	C1orf115	20Kb	7.699999999999999e-06	7.8e-08	0.047	0.063	Control
chr1	221340000	221360000	HLX	300Kb	0.00093	3.1e-05	0.004	0.016	Control
chr1	221360000	221380000	HLX	320Kb	6.8e-05	7.6e-07	0.0041	0.019	Control
chr1	221380000	221400000	HLX	340Kb	0.00032	7.2000000000000005e-06	0.0038	0.017	Control
chr1	221420000	221440000	HLX	380Kb	0.012	0.00055	0.0033	0.013000000000000001	Control
chr1	221440000	221460000	HLX	400Kb	0.02	0.0011	0.0031	0.012	Control
chr1	221480000	221500000	C1orf140	-20Kb	0.0018	1.8e-05	0.045	0.059000000000000004	Control
chr1	222740000	222760000	HHIPL2	20Kb	0.00016999999999999999	1.7e-06	0.047	0.076	Control
chr1	222780000	222800000	TAF1A	20Kb	0.01	9.8e-05	0.047	0.071	Control
chr1	222760000	222780000	MIA3	-20Kb	0.011000000000000001	0.00011	0.047	0.071	Control
chr1	222920000	222940000	FAM177B	20Kb	0.0075	7.5e-05	0.047	0.07200000000000001	Control
chr1	225660000	225680000	SRP9	-300Kb	0.00016	1.6e-06	0.0071	0.028999999999999998	Control
chr1	225740000	225760000	SRP9	-220Kb	0.039	0.0012	0.006999999999999999	0.021	Control
chr1	225980000	226000000	SRP9	20Kb	0.0045	9.4e-05	0.057	0.07400000000000001	Control
chr1	225960000	225980000	EPHX1	-20Kb	0.0093	9.6e-05	0.057	0.07400000000000001	Control
chr1	226080000	226100000	EPHX1	100Kb	0.033	0.00067	0.016	0.031	Control
chr1	226040000	226060000	TMEM63A	-20Kb	0.021	0.00021	0.057	0.07400000000000001	Control
chr1	226040000	226060000	LEFTY1	-20Kb	0.021	0.00021	0.057	0.07400000000000001	Control
chr1	226120000	226140000	PYCR2	20Kb	0.0049	5e-05	0.057	0.076	Control
chr1	225640000	225660000	LEFTY2	-480Kb	0.0099	0.00031	0.0036	0.02	Control
chr1	226100000	226120000	LEFTY2	-20Kb	0.0025	5.2000000000000004e-05	0.057	0.076	Control
chr1	226140000	226160000	LEFTY2	20Kb	1.2e-08	1.3000000000000002e-10	0.057	0.087	Control
chr1	226640000	226660000	C1orf95	-80Kb	0.0035	3.5e-05	0.018000000000000002	0.036000000000000004	Control
chr1	226820000	226840000	PSEN2	-220Kb	0.037000000000000005	0.00037	0.0072	0.023	Control
chr1	227800000	227820000	ZNF678	60Kb	0.015	0.00015	0.021	0.036000000000000004	Control
chr1	227640000	227660000	ZNF847P	-240Kb	0.046	0.00045999999999999996	0.0067	0.02	Control
chr1	227940000	227960000	JMJD4	20Kb	1.1e-14	1.1000000000000001e-16	0.049	0.08199999999999999	Control
chr1	227940000	227960000	SNAP47	20Kb	1.1e-14	1.1000000000000001e-16	0.049	0.08199999999999999	Control
chr1	228100000	228120000	PRSS38	100Kb	0.00018999999999999998	1.9e-06	0.015	0.034	Control
chr1	227940000	227960000	WNT9A	-180Kb	0.027999999999999997	0.0011	0.01	0.023	Control
chr1	227960000	227980000	WNT9A	-160Kb	0.00035	1.1e-05	0.011000000000000001	0.027999999999999997	Control
chr1	228080000	228100000	WNT9A	-40Kb	9.1e-05	1.9e-06	0.031	0.05	Control
chr1	228100000	228120000	WNT9A	-20Kb	5.9999999999999995e-05	6.2e-07	0.054000000000000006	0.073	Control
chr1	227940000	227960000	MIR5008	-180Kb	0.027999999999999997	0.0011	0.01	0.023	Control
chr1	227960000	227980000	MIR5008	-160Kb	0.00035	1.1e-05	0.011000000000000001	0.027999999999999997	Control
chr1	228080000	228100000	MIR5008	-40Kb	9.1e-05	1.9e-06	0.031	0.05	Control
chr1	228100000	228120000	MIR5008	-20Kb	5.9999999999999995e-05	6.2e-07	0.054000000000000006	0.073	Control
chr1	228240000	228260000	WNT3A	60Kb	0.0027	2.7000000000000002e-05	0.023	0.039	Control
chr1	228680000	228700000	GUK1	360Kb	0.0014	1.4000000000000001e-05	0.0042	0.021	Control
chr1	228680000	228700000	GJC2	360Kb	0.0014	1.4000000000000001e-05	0.0042	0.021	Control
chr1	228580000	228600000	HIST3H2A	-60Kb	0.038	0.0011	0.023	0.035	Control
chr1	228660000	228680000	HIST3H2A	20Kb	0.00032	3.2e-06	0.054000000000000006	0.07200000000000001	Control
chr1	228700000	228720000	HIST3H2A	60Kb	0.0044	8.8e-05	0.023	0.038	Control
chr1	228580000	228600000	HIST3H2BB	-60Kb	0.038	0.0011	0.023	0.035	Control
chr1	228660000	228680000	HIST3H2BB	20Kb	0.00032	3.2e-06	0.054000000000000006	0.07200000000000001	Control
chr1	228700000	228720000	HIST3H2BB	60Kb	0.0044	8.8e-05	0.023	0.038	Control
chr1	228580000	228600000	MIR4666A	-60Kb	0.038	0.0011	0.023	0.035	Control
chr1	228660000	228680000	MIR4666A	20Kb	0.00032	3.2e-06	0.054000000000000006	0.07200000000000001	Control
chr1	228700000	228720000	MIR4666A	60Kb	0.0044	8.8e-05	0.023	0.038	Control
chr1	228640000	228660000	RNF187	-20Kb	0.00031	3.1e-06	0.054000000000000006	0.07200000000000001	Control
chr1	228680000	228700000	RNF187	20Kb	0.031	0.00061	0.054000000000000006	0.067	Control
chr1	228700000	228720000	RNF187	40Kb	0.047	0.0014	0.031	0.043	Control
chr1	228800000	228820000	RHOU	20Kb	3.6e-07	3.7e-09	0.043	0.067	Control
chr1	229380000	229400000	RHOU	600Kb	0.0097	0.0002	0.0025	0.017	Control
chr1	228800000	228820000	DUSP5P1	20Kb	3.6e-07	3.7e-09	0.043	0.067	Control
chr1	229380000	229400000	DUSP5P1	600Kb	0.0097	0.0002	0.0025	0.017	Control
chr1	231700000	231720000	EXOC8	240Kb	0.034	0.00067	0.0076	0.021	Control
chr1	231720000	231740000	EXOC8	260Kb	3.2e-05	3.2e-07	0.0072	0.027999999999999997	Control
chr1	231700000	231720000	SPRTN	240Kb	0.034	0.00067	0.0076	0.021	Control
chr1	231720000	231740000	SPRTN	260Kb	3.2e-05	3.2e-07	0.0072	0.027999999999999997	Control
chr1	231580000	231600000	EGLN1	20Kb	0.025	0.00026000000000000003	0.049	0.064	Control
chr1	231620000	231640000	SNRPD2P2	20Kb	0.00018999999999999998	1.9e-06	0.049	0.068	Control
chr1	231480000	231500000	TSNAX-DISC1	-180Kb	4.4e-05	4.5e-07	0.01	0.03	Control
chr1	231460000	231480000	TSNAX	-240Kb	0.025	0.00058	0.0076	0.021	Control
chr1	231480000	231500000	TSNAX	-220Kb	0.0028	2.8999999999999997e-05	0.0081	0.025	Control
chr1	231500000	231520000	TSNAX	-200Kb	0.025	0.0007700000000000001	0.0086	0.022000000000000002	Control
chr1	231420000	231440000	LINC00582	-320Kb	0.027999999999999997	0.00029	0.0051	0.019	Control
chr1	234820000	234840000	LOC100506810	-20Kb	0.0089	8.7e-05	0.049	0.083	Control
chr1	238100000	238120000	LOC100130331	80Kb	3e-13	3.2e-15	0.015	0.036000000000000004	Control
chr1	238200000	238220000	LOC100130331	180Kb	0.040999999999999995	0.00088	0.011000000000000001	0.019	Control
chr1	238700000	238720000	LOC339535	60Kb	0.0014	1.4000000000000001e-05	0.02	0.031	Control
chr1	238800000	238820000	LOC339535	160Kb	0.0068	0.00014	0.0096	0.019	Control
chr1	241980000	242000000	FH	300Kb	0.021	0.00021	0.0049	0.021	Control
chr1	241980000	242000000	KMO	300Kb	0.021	0.00021	0.0049	0.021	Control
chr1	241760000	241780000	EXO1	-240Kb	0.048	0.00049	0.0053	0.023	Control
chr1	242060000	242080000	MAP1LC3C	-100Kb	0.015	0.00015	0.013000000000000001	0.034	Control
chr1	242640000	242660000	PLD5	-40Kb	0.0014	4.4e-05	0.019	0.042	Control
chr1	242660000	242680000	PLD5	-20Kb	0.0045	0.00018999999999999998	0.032	0.053	Control
chr1	242700000	242720000	PLD5	20Kb	0.0011	2.4e-05	0.032	0.055999999999999994	Control
chr1	242720000	242740000	PLD5	40Kb	0.0011	1.4999999999999999e-05	0.019	0.043	Control
chr1	243380000	243400000	CEP170	-20Kb	0.0066	6.500000000000001e-05	0.034	0.053	Control
chr1	243380000	243400000	SDCCAG8	-20Kb	0.0066	6.500000000000001e-05	0.034	0.053	Control
chr1	244640000	244660000	C1orf101	20Kb	0.00057	5.6e-06	0.046	0.061	Control
chr1	244760000	244780000	COX20	-220Kb	0.026000000000000002	0.00026000000000000003	0.0065	0.018000000000000002	Control
chr1	245180000	245200000	COX20	200Kb	0.046	0.00091	0.0077	0.018000000000000002	Control
chr1	245120000	245140000	HNRNPU-AS1	120Kb	7.4e-05	1.4e-06	0.011000000000000001	0.027000000000000003	Control
chr1	245200000	245220000	HNRNPU-AS1	200Kb	2.9999999999999997e-05	3e-07	0.0077	0.025	Control
chr1	245000000	245020000	EFCAB2	-120Kb	0.00023999999999999998	2.3e-06	0.011000000000000001	0.027000000000000003	Control
chr1	245020000	245040000	EFCAB2	-100Kb	0.035	0.00067	0.013000000000000001	0.024	Control
chr1	246680000	246700000	SMYD3	20Kb	4.7e-05	4.6e-07	0.053	0.077	Control
chr1	246660000	246680000	LOC255654	-20Kb	4.4e-05	4.4e-07	0.053	0.077	Control
chr1	246700000	246720000	LOC255654	20Kb	0.016	0.00031	0.053	0.069	Control
chr1	246700000	246720000	TFB2M	-20Kb	0.0014	1.4000000000000001e-05	0.053	0.073	Control
chr1	246780000	246800000	TFB2M	60Kb	0.027999999999999997	0.00055	0.019	0.034	Control
chr1	246700000	246720000	CNST	-20Kb	0.0014	1.4000000000000001e-05	0.053	0.073	Control
chr1	246780000	246800000	CNST	60Kb	0.027999999999999997	0.00055	0.019	0.034	Control
chr1	246900000	246920000	SCCPDH	20Kb	0.021	0.0002	0.053	0.07	Control
chr1	247580000	247600000	NLRP3	20Kb	0.0089	8.8e-05	0.045	0.055999999999999994	Control
chr1	247540000	247560000	OR2W5	-100Kb	0.0031	3.1e-05	0.012	0.025	Control
chr1	247920000	247940000	OR6F1	60Kb	0.0017	1.9e-05	0.0086	0.023	Control
chr1	247960000	247980000	OR6F1	100Kb	0.0044	9.4e-05	0.0068	0.02	Control
chr1	247980000	248000000	OR6F1	120Kb	0.021	0.00067	0.0062	0.017	Control
chr1	247860000	247880000	OR1C1	-60Kb	0.0012	3.7e-05	0.0086	0.023	Control
chr1	247880000	247900000	OR1C1	-40Kb	0.00015	3.1e-06	0.01	0.027000000000000003	Control
chr1	247900000	247920000	OR1C1	-20Kb	0.0	0.0	0.013999999999999999	0.051	Control
chr1	247860000	247880000	OR14A16	-100Kb	0.018000000000000002	0.00018	0.0068	0.02	Control
chr1	248060000	248080000	OR2W3	20Kb	0.00021	2.2e-06	0.039	0.055999999999999994	Control
chr1	248280000	248300000	OR2AK2	160Kb	0.0053	5.4000000000000005e-05	0.0089	0.024	Control
chr1	248220000	248240000	OR2L2	20Kb	0.00021	2e-06	0.039	0.057999999999999996	Control
chr1	248200000	248220000	OR2L3	-20Kb	0.00018999999999999998	2e-06	0.039	0.057999999999999996	Control
chr1	248240000	248260000	OR2M1P	-40Kb	0.049	0.00099	0.039	0.052000000000000005	Control
chr1	248280000	248300000	OR2M1P	0Kb	0.04	0.00041	0.039	0.054000000000000006	Control
chr1	248280000	248300000	OR2M5	-20Kb	0.043	0.00044	0.039	0.054000000000000006	Control
chr1	248120000	248140000	OR2M2	-220Kb	0.019	0.00021	0.0089	0.024	Control
chr1	248260000	248280000	OR2M2	-80Kb	0.026000000000000002	0.00055	0.039	0.054000000000000006	Control
chr1	248320000	248340000	OR2M2	-20Kb	0.026000000000000002	0.0008300000000000001	0.024	0.038	Control
chr1	248340000	248360000	OR2M4	-60Kb	3e-14	3.3e-16	0.039	0.075	Control
chr1	248340000	248360000	OR2T33	-80Kb	6e-14	6.7e-16	0.039	0.075	Control
chr1	248320000	248340000	OR2T12	-120Kb	1.1e-13	1.2e-15	0.039	0.075	Control
chr1	248440000	248460000	OR2T2	-160Kb	3.7e-05	4.4e-07	0.039	0.063	Control
chr1	248440000	248460000	OR2T3	-180Kb	4.8e-05	5.8e-07	0.039	0.063	Control
chr1	248420000	248440000	OR2T5	-220Kb	6.1e-05	7.6e-07	0.039	0.063	Control
chr1	248520000	248540000	OR2T11	-260Kb	8.8e-05	1.2e-06	0.039	0.065	Control
chr1	248500000	248520000	OR2T35	-300Kb	0.00011	1.5e-06	0.039	0.065	Control
chr1	248500000	248520000	OR2T27	-300Kb	0.00011	1.5e-06	0.039	0.065	Control
chr1	180820000	180840000	LOC100133331	80Kb	0.022000000000000002	0.00022999999999999998	0.012	0.022000000000000002	CBL0137 treated
chr1	900000	920000	NOC2L	20Kb	2.2e-13	2.3e-15	0.0025	0.039	CBL0137 treated
chr1	1000000	1020000	NOC2L	120Kb	1.1e-07	3.5e-09	0.0032	0.03	CBL0137 treated
chr1	1080000	1100000	NOC2L	200Kb	1.9e-09	4.1e-11	0.0037	0.034	CBL0137 treated
chr1	1260000	1280000	NOC2L	380Kb	0.006999999999999999	0.0003	0.00044	0.016	CBL0137 treated
chr1	900000	920000	KLHL17	20Kb	2.2e-13	2.3e-15	0.0025	0.039	CBL0137 treated
chr1	1000000	1020000	KLHL17	120Kb	1.1e-07	3.5e-09	0.0032	0.03	CBL0137 treated
chr1	1080000	1100000	KLHL17	200Kb	1.9e-09	4.1e-11	0.0037	0.034	CBL0137 treated
chr1	1260000	1280000	KLHL17	380Kb	0.006999999999999999	0.0003	0.00044	0.016	CBL0137 treated
chr1	920000	940000	PLEKHN1	20Kb	2.1e-13	2.2e-15	0.0025	0.039	CBL0137 treated
chr1	1020000	1040000	PLEKHN1	120Kb	1.1e-07	3.4000000000000003e-09	0.0032	0.03	CBL0137 treated
chr1	1100000	1120000	PLEKHN1	200Kb	1.8e-09	3.9e-11	0.0037	0.034	CBL0137 treated
chr1	1280000	1300000	PLEKHN1	380Kb	0.0069	0.00029	0.00044	0.016	CBL0137 treated
chr1	920000	940000	C1orf170	20Kb	2.1e-13	2.2e-15	0.0025	0.039	CBL0137 treated
chr1	1020000	1040000	C1orf170	120Kb	1.1e-07	3.4000000000000003e-09	0.0032	0.03	CBL0137 treated
chr1	1100000	1120000	C1orf170	200Kb	1.8e-09	3.9e-11	0.0037	0.034	CBL0137 treated
chr1	1280000	1300000	C1orf170	380Kb	0.0069	0.00029	0.00044	0.016	CBL0137 treated
chr1	940000	960000	UBE2J2	-260Kb	4.3e-07	8.9e-09	0.0037	0.034	CBL0137 treated
chr1	1020000	1040000	UBE2J2	-180Kb	8.6e-07	2.7e-08	0.0032	0.032	CBL0137 treated
chr1	1120000	1140000	UBE2J2	-80Kb	0.0	0.0	0.0025	0.054000000000000006	CBL0137 treated
chr1	1320000	1340000	UBE2J2	120Kb	0.011000000000000001	0.00047000000000000004	0.00073	0.018000000000000002	CBL0137 treated
chr1	940000	960000	SCNN1D	-260Kb	4.3e-07	8.9e-09	0.0037	0.034	CBL0137 treated
chr1	1020000	1040000	SCNN1D	-180Kb	8.6e-07	2.7e-08	0.0032	0.032	CBL0137 treated
chr1	1120000	1140000	SCNN1D	-80Kb	0.0	0.0	0.0025	0.054000000000000006	CBL0137 treated
chr1	1320000	1340000	SCNN1D	120Kb	0.011000000000000001	0.00047000000000000004	0.00073	0.018000000000000002	CBL0137 treated
chr1	1020000	1040000	CCNL2	-300Kb	0.02	0.0006	0.00066	0.019	CBL0137 treated
chr1	1200000	1220000	CCNL2	-120Kb	0.025	0.001	0.00073	0.018000000000000002	CBL0137 treated
chr1	1380000	1400000	CCNL2	60Kb	0.0	0.0	0.012	0.062	CBL0137 treated
chr1	1480000	1500000	CCNL2	160Kb	0.0011	2.2e-05	0.0046	0.027999999999999997	CBL0137 treated
chr1	1020000	1040000	LOC148413	-300Kb	0.02	0.0006	0.00066	0.019	CBL0137 treated
chr1	1200000	1220000	LOC148413	-120Kb	0.025	0.001	0.00073	0.018000000000000002	CBL0137 treated
chr1	1380000	1400000	LOC148413	60Kb	0.0	0.0	0.012	0.062	CBL0137 treated
chr1	1480000	1500000	LOC148413	160Kb	0.0011	2.2e-05	0.0046	0.027999999999999997	CBL0137 treated
chr1	1120000	1140000	ATAD3C	-260Kb	0.0063	0.0002	0.00067	0.022000000000000002	CBL0137 treated
chr1	1320000	1340000	ATAD3C	-60Kb	0.0	0.0	0.012	0.062	CBL0137 treated
chr1	1480000	1500000	ATAD3C	100Kb	5e-06	1e-07	0.0073	0.038	CBL0137 treated
chr1	1540000	1560000	ATAD3C	160Kb	0.015	0.0006	0.0046	0.024	CBL0137 treated
chr1	1020000	1040000	SSU72	-480Kb	0.027000000000000003	0.00082	0.00036	0.02	CBL0137 treated
chr1	1480000	1500000	SSU72	-20Kb	0.0	0.0	0.035	0.13	CBL0137 treated
chr1	1540000	1560000	SSU72	40Kb	0.0	0.0	0.018000000000000002	0.091	CBL0137 treated
chr1	1380000	1400000	MIB2	-160Kb	0.042	0.0013	0.0046	0.024	CBL0137 treated
chr1	1480000	1500000	MIB2	-60Kb	3.8e-13	7.7e-15	0.012	0.061	CBL0137 treated
chr1	1500000	1520000	MIB2	-40Kb	0.0	0.0	0.018000000000000002	0.091	CBL0137 treated
chr1	1680000	1700000	NADK	-20Kb	0.0	0.0	0.035	0.091	CBL0137 treated
chr1	1720000	1740000	NADK	20Kb	9.9e-10	2.1e-11	0.035	0.078	CBL0137 treated
chr1	1740000	1760000	NADK	40Kb	0.043	0.0027	0.018000000000000002	0.036000000000000004	CBL0137 treated
chr1	1760000	1780000	NADK	60Kb	1.4999999999999999e-05	4.8e-07	0.012	0.044000000000000004	CBL0137 treated
chr1	1800000	1820000	NADK	100Kb	0.0065	0.00033999999999999997	0.0073	0.028999999999999998	CBL0137 treated
chr1	1820000	1840000	NADK	120Kb	2.5e-05	1e-06	0.0062	0.037000000000000005	CBL0137 treated
chr1	1680000	1700000	GNB1	-140Kb	0.0012	9e-05	0.0053	0.03	CBL0137 treated
chr1	1700000	1720000	GNB1	-120Kb	6.8e-05	2.1000000000000002e-06	0.0062	0.037000000000000005	CBL0137 treated
chr1	1720000	1740000	GNB1	-100Kb	2.2e-06	4.7000000000000004e-08	0.0073	0.043	CBL0137 treated
chr1	1740000	1760000	GNB1	-80Kb	8.7e-05	3.7000000000000006e-06	0.0091	0.039	CBL0137 treated
chr1	1760000	1780000	GNB1	-60Kb	0.00011	5.7999999999999995e-06	0.012	0.040999999999999995	CBL0137 treated
chr1	1780000	1800000	GNB1	-40Kb	2.2e-06	3.5e-08	0.018000000000000002	0.054000000000000006	CBL0137 treated
chr1	1860000	1880000	GNB1	40Kb	0.00027	1.7e-05	0.018000000000000002	0.046	CBL0137 treated
chr1	1860000	1880000	CALML6	20Kb	1.1e-06	1.2e-08	0.035	0.073	CBL0137 treated
chr1	1880000	1900000	CALML6	40Kb	0.043	0.0009199999999999999	0.018000000000000002	0.039	CBL0137 treated
chr1	1860000	1880000	TMEM52	20Kb	1.1e-06	1.2e-08	0.035	0.073	CBL0137 treated
chr1	1880000	1900000	TMEM52	40Kb	0.043	0.0009199999999999999	0.018000000000000002	0.039	CBL0137 treated
chr1	1880000	1900000	KIAA1751	-40Kb	0.0065	0.00013000000000000002	0.018000000000000002	0.043	CBL0137 treated
chr1	1940000	1960000	KIAA1751	20Kb	7e-05	7.2e-07	0.035	0.068	CBL0137 treated
chr1	1960000	1980000	KIAA1751	40Kb	0.0073	0.00022	0.018000000000000002	0.042	CBL0137 treated
chr1	1980000	2000000	KIAA1751	60Kb	0.034	0.0014	0.012	0.033	CBL0137 treated
chr1	1860000	1880000	GABRD	-80Kb	0.021	0.0011	0.0091	0.03	CBL0137 treated
chr1	1880000	1900000	GABRD	-60Kb	0.0018	5.6999999999999996e-05	0.012	0.039	CBL0137 treated
chr1	1920000	1940000	GABRD	-20Kb	3.5e-05	7.5e-07	0.035	0.068	CBL0137 treated
chr1	1960000	1980000	GABRD	20Kb	5.5000000000000004e-09	5.9e-11	0.035	0.079	CBL0137 treated
chr1	2040000	2060000	GABRD	100Kb	0.0044	0.00018999999999999998	0.0073	0.032	CBL0137 treated
chr1	1860000	1880000	PRKCZ	-120Kb	0.0065	0.00027	0.0062	0.03	CBL0137 treated
chr1	1920000	1940000	PRKCZ	-60Kb	0.025	0.0013	0.012	0.033	CBL0137 treated
chr1	1960000	1980000	PRKCZ	-20Kb	1.6e-05	3.3e-07	0.035	0.069	CBL0137 treated
chr1	2000000	2020000	PRKCZ	20Kb	8.400000000000001e-06	8.800000000000001e-08	0.035	0.071	CBL0137 treated
chr1	2040000	2060000	PRKCZ	60Kb	0.044000000000000004	0.0027	0.012	0.031	CBL0137 treated
chr1	2060000	2080000	PRKCZ	80Kb	0.0017	5.4000000000000005e-05	0.0091	0.036000000000000004	CBL0137 treated
chr1	2300000	2320000	LOC100129534	20Kb	0.0	0.0	0.035	0.1	CBL0137 treated
chr1	2380000	2400000	PEX10	40Kb	7.099999999999999e-13	7.1e-15	0.018000000000000002	0.071	CBL0137 treated
chr1	2400000	2420000	PEX10	60Kb	0.021	0.00062	0.012	0.034	CBL0137 treated
chr1	2440000	2460000	PEX10	100Kb	0.004	8.1e-05	0.0073	0.034	CBL0137 treated
chr1	2300000	2320000	PLCH2	-100Kb	0.028999999999999998	0.0018	0.0073	0.027999999999999997	CBL0137 treated
chr1	2340000	2360000	PLCH2	-60Kb	0.012	0.00062	0.012	0.034	CBL0137 treated
chr1	2380000	2400000	PLCH2	-20Kb	6.1e-09	6.3e-11	0.035	0.08	CBL0137 treated
chr1	2420000	2440000	PLCH2	20Kb	1e-07	2.0999999999999998e-09	0.035	0.076	CBL0137 treated
chr1	2440000	2460000	PLCH2	40Kb	8e-07	2.5e-08	0.018000000000000002	0.055999999999999994	CBL0137 treated
chr1	2460000	2480000	PLCH2	60Kb	0.00018999999999999998	7.9e-06	0.012	0.042	CBL0137 treated
chr1	2340000	2360000	PANK4	-100Kb	0.0023	9.1e-05	0.0073	0.034	CBL0137 treated
chr1	2400000	2420000	PANK4	-40Kb	1.6e-06	3.1e-08	0.018000000000000002	0.055999999999999994	CBL0137 treated
chr1	2420000	2440000	PANK4	-20Kb	0.0006799999999999999	2.1e-05	0.035	0.064	CBL0137 treated
chr1	2460000	2480000	PANK4	20Kb	1.3e-06	1.3e-08	0.035	0.07400000000000001	CBL0137 treated
chr1	2380000	2400000	HES5	-80Kb	0.0014	5.6999999999999996e-05	0.0091	0.036000000000000004	CBL0137 treated
chr1	2400000	2420000	HES5	-60Kb	0.00031	9.4e-06	0.012	0.042	CBL0137 treated
chr1	2420000	2440000	HES5	-40Kb	0.00028	5.7000000000000005e-06	0.018000000000000002	0.049	CBL0137 treated
chr1	2440000	2460000	HES5	-20Kb	1.3e-06	1.4e-08	0.035	0.07400000000000001	CBL0137 treated
chr1	2520000	2540000	MMEL1	-40Kb	0.045	0.0011	0.018000000000000002	0.039	CBL0137 treated
chr1	2540000	2560000	MMEL1	-20Kb	9.299999999999999e-11	9.4e-13	0.035	0.083	CBL0137 treated
chr1	2700000	2720000	MMEL1	140Kb	0.045	0.0014	0.0028	0.023	CBL0137 treated
chr1	3480000	3500000	WRAP73	-80Kb	0.045	0.00045	0.013000000000000001	0.028999999999999998	CBL0137 treated
chr1	3580000	3600000	WRAP73	20Kb	0.046	0.0009	0.047	0.062	CBL0137 treated
chr1	3480000	3500000	TP73	-80Kb	0.045	0.00045	0.013000000000000001	0.028999999999999998	CBL0137 treated
chr1	3580000	3600000	TP73	20Kb	0.046	0.0009	0.047	0.062	CBL0137 treated
chr1	3820000	3840000	LOC728716	-180Kb	0.0014	1.4000000000000001e-05	0.0035	0.021	CBL0137 treated
chr1	4020000	4040000	LOC728716	20Kb	0.0015	2.8999999999999997e-05	0.03	0.046	CBL0137 treated
chr1	4440000	4460000	LOC284661	-20Kb	2.6000000000000002e-05	2.6e-07	0.03	0.048	CBL0137 treated
chr1	6480000	6500000	CHD5	240Kb	0.021	0.0002	0.0052	0.02	CBL0137 treated
chr1	6480000	6500000	RPL22	240Kb	0.021	0.0002	0.0052	0.02	CBL0137 treated
chr1	6280000	6300000	RNF207	20Kb	7e-05	7e-07	0.038	0.059000000000000004	CBL0137 treated
chr1	6260000	6280000	ICMT	-20Kb	7.3e-05	7.1e-07	0.038	0.059000000000000004	CBL0137 treated
chr1	6360000	6380000	GPR153	40Kb	0.0005	5e-06	0.025	0.044000000000000004	CBL0137 treated
chr1	6400000	6420000	GPR153	80Kb	0.0074	0.00015	0.015	0.031	CBL0137 treated
chr1	6480000	6500000	GPR153	160Kb	0.040999999999999995	0.0012	0.01	0.023	CBL0137 treated
chr1	6400000	6420000	ACOT7	-40Kb	0.00013000000000000002	1.7e-06	0.025	0.045	CBL0137 treated
chr1	6420000	6440000	ACOT7	-20Kb	0.00013000000000000002	2.5e-06	0.042	0.062	CBL0137 treated
chr1	6240000	6260000	ESPN	-240Kb	0.024	0.00023999999999999998	0.0052	0.02	CBL0137 treated
chr1	6320000	6340000	ESPN	-160Kb	0.046	0.0014	0.01	0.023	CBL0137 treated
chr1	6360000	6380000	ESPN	-120Kb	0.046	0.0014	0.011000000000000001	0.024	CBL0137 treated
chr1	6240000	6260000	MIR4252	-240Kb	0.024	0.00023999999999999998	0.0052	0.02	CBL0137 treated
chr1	6320000	6340000	MIR4252	-160Kb	0.046	0.0014	0.01	0.023	CBL0137 treated
chr1	6360000	6380000	MIR4252	-120Kb	0.046	0.0014	0.011000000000000001	0.024	CBL0137 treated
chr1	6540000	6560000	NOL9	-60Kb	0.027999999999999997	0.00028	0.018000000000000002	0.034	CBL0137 treated
chr1	6540000	6560000	TAS1R1	-60Kb	0.027999999999999997	0.00028	0.018000000000000002	0.034	CBL0137 treated
chr1	6680000	6700000	KLHL21	20Kb	0.028999999999999998	0.00028	0.042	0.057	CBL0137 treated
chr1	6680000	6700000	PHF13	20Kb	0.028999999999999998	0.00028	0.042	0.057	CBL0137 treated
chr1	6660000	6680000	THAP3	-20Kb	0.03	0.0003	0.042	0.057	CBL0137 treated
chr1	11120000	11140000	EXOSC10	-20Kb	6.9e-05	6.7e-07	0.05	0.064	CBL0137 treated
chr1	11500000	11520000	FBXO2	-200Kb	0.0022	4.7e-05	0.0067	0.018000000000000002	CBL0137 treated
chr1	11720000	11740000	FBXO2	20Kb	2.1000000000000002e-14	2.2000000000000002e-16	0.04	0.063	CBL0137 treated
chr1	11500000	11520000	FBXO44	-200Kb	0.0022	4.7e-05	0.0067	0.018000000000000002	CBL0137 treated
chr1	11720000	11740000	FBXO44	20Kb	2.1000000000000002e-14	2.2000000000000002e-16	0.04	0.063	CBL0137 treated
chr1	11700000	11720000	FBXO6	-20Kb	2.2e-14	2.2000000000000002e-16	0.04	0.063	CBL0137 treated
chr1	11820000	11840000	FBXO6	100Kb	0.027000000000000003	0.00055	0.011000000000000001	0.021	CBL0137 treated
chr1	11880000	11900000	MTHFR	20Kb	0.024	0.00022999999999999998	0.04	0.05	CBL0137 treated
chr1	11880000	11900000	CLCN6	20Kb	0.024	0.00022999999999999998	0.04	0.05	CBL0137 treated
chr1	12000000	12020000	KIAA2013	20Kb	0.0	0.0	0.04	0.076	CBL0137 treated
chr1	12020000	12040000	KIAA2013	40Kb	0.0077	0.00022999999999999998	0.023	0.034	CBL0137 treated
chr1	12080000	12100000	KIAA2013	100Kb	0.0013	2.6000000000000002e-05	0.011000000000000001	0.024	CBL0137 treated
chr1	12140000	12160000	KIAA2013	160Kb	0.04	0.0016	0.008	0.017	CBL0137 treated
chr1	12000000	12020000	PLOD1	20Kb	0.0	0.0	0.04	0.076	CBL0137 treated
chr1	12020000	12040000	PLOD1	40Kb	0.0077	0.00022999999999999998	0.023	0.034	CBL0137 treated
chr1	12080000	12100000	PLOD1	100Kb	0.0013	2.6000000000000002e-05	0.011000000000000001	0.024	CBL0137 treated
chr1	12140000	12160000	PLOD1	160Kb	0.04	0.0016	0.008	0.017	CBL0137 treated
chr1	12060000	12080000	MFN2	20Kb	5.9e-05	5.8e-07	0.04	0.055	CBL0137 treated
chr1	12040000	12060000	MIIP	-20Kb	6.3e-05	6.2e-07	0.04	0.055	CBL0137 treated
chr1	12080000	12100000	MIIP	20Kb	0.0012	2.3e-05	0.04	0.053	CBL0137 treated
chr1	12200000	12220000	TNFRSF1B	-20Kb	0.00022	4.2999999999999995e-06	0.04	0.054000000000000006	CBL0137 treated
chr1	12240000	12260000	TNFRSF1B	20Kb	2.8e-08	2.7999999999999996e-10	0.04	0.06	CBL0137 treated
chr1	12180000	12200000	MIR4632	-60Kb	1.6e-05	3.1e-07	0.017	0.033	CBL0137 treated
chr1	12220000	12240000	MIR4632	-20Kb	3.3e-08	3.3e-10	0.04	0.06	CBL0137 treated
chr1	12260000	12280000	MIR4632	20Kb	0.026000000000000002	0.0007599999999999999	0.04	0.05	CBL0137 treated
chr1	13800000	13820000	LRRC38	-40Kb	9.8e-05	2e-06	0.013000000000000001	0.033	CBL0137 treated
chr1	13820000	13840000	LRRC38	-20Kb	3.9e-07	4e-09	0.024	0.049	CBL0137 treated
chr1	13860000	13880000	LRRC38	20Kb	0.0001	3e-06	0.024	0.043	CBL0137 treated
chr1	14000000	14020000	PRDM2	-20Kb	0.0003	6.2e-06	0.024	0.047	CBL0137 treated
chr1	14040000	14060000	PRDM2	20Kb	0.00022999999999999998	2.4e-06	0.024	0.048	CBL0137 treated
chr1	14120000	14140000	PRDM2	100Kb	0.0064	0.0002	0.006	0.025	CBL0137 treated
chr1	16140000	16160000	UQCRHL	20Kb	0.00045999999999999996	4.7e-06	0.048	0.068	CBL0137 treated
chr1	16260000	16280000	UQCRHL	140Kb	0.025	0.0005099999999999999	0.0078	0.023	CBL0137 treated
chr1	16220000	16240000	FLJ37453	60Kb	0.0024	4.7e-05	0.017	0.035	CBL0137 treated
chr1	16260000	16280000	FLJ37453	100Kb	0.00037	3.6000000000000003e-06	0.011000000000000001	0.032	CBL0137 treated
chr1	16220000	16240000	SPEN	60Kb	0.0024	4.7e-05	0.017	0.035	CBL0137 treated
chr1	16260000	16280000	SPEN	100Kb	0.00037	3.6000000000000003e-06	0.011000000000000001	0.032	CBL0137 treated
chr1	16420000	16440000	FAM131C	20Kb	1.6e-06	3.2e-08	0.048	0.075	CBL0137 treated
chr1	16440000	16460000	FAM131C	40Kb	1.5e-07	1.6e-09	0.025	0.054000000000000006	CBL0137 treated
chr1	16480000	16500000	FAM131C	80Kb	0.00037	1.1e-05	0.013000000000000001	0.034	CBL0137 treated
chr1	16500000	16520000	FAM131C	100Kb	0.0011	5.9e-05	0.011000000000000001	0.028999999999999998	CBL0137 treated
chr1	16520000	16540000	FAM131C	120Kb	0.0079	0.00047999999999999996	0.009000000000000001	0.025	CBL0137 treated
chr1	16540000	16560000	FAM131C	140Kb	0.00056	2.3e-05	0.0078	0.027999999999999997	CBL0137 treated
chr1	16400000	16420000	EPHA2	-80Kb	0.0005200000000000001	1e-05	0.013000000000000001	0.034	CBL0137 treated
chr1	16500000	16520000	EPHA2	20Kb	2.7e-08	2.7000000000000005e-10	0.048	0.078	CBL0137 treated
chr1	16400000	16420000	ARHGEF19	-120Kb	0.022000000000000002	0.00045999999999999996	0.009000000000000001	0.025	CBL0137 treated
chr1	16420000	16440000	ARHGEF19	-100Kb	0.00041	4.2000000000000004e-06	0.011000000000000001	0.032	CBL0137 treated
chr1	16540000	16560000	RSG1	-20Kb	5.9e-05	6e-07	0.048	0.07200000000000001	CBL0137 treated
chr1	16580000	16600000	SZRD1	-100Kb	0.03	0.00082	0.011000000000000001	0.026000000000000002	CBL0137 treated
chr1	16700000	16720000	SZRD1	20Kb	0.03	0.00091	0.048	0.063	CBL0137 treated
chr1	16720000	16740000	SZRD1	40Kb	0.02	0.0002	0.025	0.043	CBL0137 treated
chr1	16780000	16800000	SPATA21	20Kb	0.00032	3.2e-06	0.048	0.07	CBL0137 treated
chr1	16780000	16800000	NECAP2	20Kb	0.00032	3.2e-06	0.048	0.07	CBL0137 treated
chr1	16940000	16960000	MFAP2	-360Kb	0.026000000000000002	0.00053	0.0011	0.017	CBL0137 treated
chr1	17320000	17340000	MFAP2	20Kb	0.025	0.00025	0.044000000000000004	0.061	CBL0137 treated
chr1	17360000	17380000	MFAP2	60Kb	0.035	0.0011	0.016	0.031	CBL0137 treated
chr1	17300000	17320000	ATP13A2	-20Kb	0.012	0.00025	0.044000000000000004	0.061	CBL0137 treated
chr1	17340000	17360000	ATP13A2	20Kb	0.012	0.00016	0.044000000000000004	0.062	CBL0137 treated
chr1	17540000	17560000	PADI2	100Kb	0.033	0.0006900000000000001	0.0096	0.024	CBL0137 treated
chr1	17560000	17580000	PADI2	120Kb	0.031	0.00032	0.0081	0.024	CBL0137 treated
chr1	17460000	17480000	PADI1	-60Kb	0.048	0.00047999999999999996	0.016	0.031	CBL0137 treated
chr1	17440000	17460000	PADI3	-120Kb	0.025	0.00025	0.0081	0.024	CBL0137 treated
chr1	17660000	17680000	PADI6	-20Kb	0.00057	5.6e-06	0.044000000000000004	0.064	CBL0137 treated
chr1	17920000	17940000	RCC2	160Kb	0.018000000000000002	0.00018	0.0062	0.022000000000000002	CBL0137 treated
chr1	19280000	19300000	ALDH4A1	60Kb	9.300000000000001e-08	9.6e-10	0.018000000000000002	0.035	CBL0137 treated
chr1	19360000	19380000	ALDH4A1	140Kb	0.048	0.00099	0.0095	0.018000000000000002	CBL0137 treated
chr1	19040000	19060000	MIR4695	-160Kb	0.02	0.0006	0.0086	0.017	CBL0137 treated
chr1	19100000	19120000	MIR4695	-100Kb	0.02	0.00047999999999999996	0.012	0.021	CBL0137 treated
chr1	19320000	19340000	MIR4695	120Kb	0.02	0.00037	0.011000000000000001	0.02	CBL0137 treated
chr1	19220000	19240000	IFFO2	-60Kb	9.7e-08	1e-09	0.018000000000000002	0.035	CBL0137 treated
chr1	19300000	19320000	IFFO2	20Kb	0.006	0.00018999999999999998	0.042	0.051	CBL0137 treated
chr1	19340000	19360000	IFFO2	60Kb	0.002	4.1e-05	0.018000000000000002	0.028999999999999998	CBL0137 treated
chr1	19400000	19420000	IFFO2	120Kb	0.0071	0.00029	0.011000000000000001	0.02	CBL0137 treated
chr1	19480000	19500000	UBR4	-40Kb	0.00011999999999999999	2.4e-06	0.025	0.037000000000000005	CBL0137 treated
chr1	19500000	19520000	UBR4	-20Kb	5.1e-05	5.2e-07	0.042	0.055	CBL0137 treated
chr1	19540000	19560000	UBR4	20Kb	0.00016	4.7e-06	0.042	0.054000000000000006	CBL0137 treated
chr1	19560000	19580000	UBR4	40Kb	0.040999999999999995	0.0016	0.025	0.033	CBL0137 treated
chr1	19420000	19440000	EMC1	-140Kb	0.0093	0.00037999999999999997	0.0095	0.019	CBL0137 treated
chr1	19480000	19500000	EMC1	-80Kb	6.7e-07	6.9e-09	0.015	0.03	CBL0137 treated
chr1	19500000	19520000	EMC1	-60Kb	0.0093	0.00022999999999999998	0.018000000000000002	0.027999999999999997	CBL0137 treated
chr1	19520000	19540000	EMC1	-40Kb	0.031	0.0016	0.025	0.033	CBL0137 treated
chr1	19540000	19560000	EMC1	-20Kb	0.0093	0.00033999999999999997	0.042	0.051	CBL0137 treated
chr1	19420000	19440000	MRTO4	-140Kb	0.0093	0.00037999999999999997	0.0095	0.019	CBL0137 treated
chr1	19480000	19500000	MRTO4	-80Kb	6.7e-07	6.9e-09	0.015	0.03	CBL0137 treated
chr1	19500000	19520000	MRTO4	-60Kb	0.0093	0.00022999999999999998	0.018000000000000002	0.027999999999999997	CBL0137 treated
chr1	19520000	19540000	MRTO4	-40Kb	0.031	0.0016	0.025	0.033	CBL0137 treated
chr1	19540000	19560000	MRTO4	-20Kb	0.0093	0.00033999999999999997	0.042	0.051	CBL0137 treated
chr1	19580000	19600000	AKR7L	-20Kb	6.7e-14	6.7e-16	0.042	0.063	CBL0137 treated
chr1	19620000	19640000	AKR7L	20Kb	5.3e-07	1.6e-08	0.042	0.057	CBL0137 treated
chr1	19660000	19680000	AKR7L	60Kb	5.3e-07	1.6e-08	0.018000000000000002	0.033	CBL0137 treated
chr1	19980000	20000000	AKR7L	380Kb	0.00028	1.1e-05	0.0033	0.015	CBL0137 treated
chr1	19580000	19600000	AKR7A3	-20Kb	6.7e-14	6.7e-16	0.042	0.063	CBL0137 treated
chr1	19620000	19640000	AKR7A3	20Kb	5.3e-07	1.6e-08	0.042	0.057	CBL0137 treated
chr1	19660000	19680000	AKR7A3	60Kb	5.3e-07	1.6e-08	0.018000000000000002	0.033	CBL0137 treated
chr1	19980000	20000000	AKR7A3	380Kb	0.00028	1.1e-05	0.0033	0.015	CBL0137 treated
chr1	19600000	19620000	LOC100506730	-20Kb	1.5e-06	1.5e-08	0.042	0.057	CBL0137 treated
chr1	19660000	19680000	LOC100506730	40Kb	0.034	0.0006900000000000001	0.025	0.033	CBL0137 treated
chr1	19600000	19620000	AKR7A2	-20Kb	1.5e-06	1.5e-08	0.042	0.057	CBL0137 treated
chr1	19660000	19680000	AKR7A2	40Kb	0.034	0.0006900000000000001	0.025	0.033	CBL0137 treated
chr1	19600000	19620000	PQLC2	-20Kb	1.5e-06	1.5e-08	0.042	0.057	CBL0137 treated
chr1	19660000	19680000	PQLC2	40Kb	0.034	0.0006900000000000001	0.025	0.033	CBL0137 treated
chr1	19700000	19720000	NBL1	-260Kb	2.6e-06	2.5e-08	0.0052	0.02	CBL0137 treated
chr1	19760000	19780000	NBL1	-200Kb	0.0015	2.9999999999999997e-05	0.0069	0.018000000000000002	CBL0137 treated
chr1	19600000	19620000	C1orf151-NBL1	-380Kb	0.0016	1.6e-05	0.0033	0.015	CBL0137 treated
chr1	20120000	20140000	C1orf151-NBL1	140Kb	0.0083	0.00016999999999999999	0.0096	0.019	CBL0137 treated
chr1	19600000	19620000	HTR6	-380Kb	0.0016	1.6e-05	0.0033	0.015	CBL0137 treated
chr1	20120000	20140000	HTR6	140Kb	0.0083	0.00016999999999999999	0.0096	0.019	CBL0137 treated
chr1	19980000	20000000	TMCO4	-140Kb	0.023	0.00022	0.0096	0.019	CBL0137 treated
chr1	20100000	20120000	TMCO4	-20Kb	0.023	0.00044	0.04	0.049	CBL0137 treated
chr1	20340000	20360000	PLA2G2E	100Kb	0.040999999999999995	0.00041	0.012	0.022000000000000002	CBL0137 treated
chr1	20780000	20800000	CAMK2N1	-20Kb	5.7999999999999994e-05	5.7e-07	0.04	0.065	CBL0137 treated
chr1	20920000	20940000	CDA	20Kb	0.022000000000000002	0.00021	0.04	0.057999999999999996	CBL0137 treated
chr1	21020000	21040000	KIF17	-20Kb	0.03	0.00029	0.04	0.057999999999999996	CBL0137 treated
chr1	21020000	21040000	SH2D5	-20Kb	0.03	0.00029	0.04	0.057999999999999996	CBL0137 treated
chr1	21080000	21100000	HP1BP3	-20Kb	2.5e-05	2.5e-07	0.04	0.067	CBL0137 treated
chr1	21600000	21620000	ECE1	-60Kb	0.017	0.00033	0.019	0.039	CBL0137 treated
chr1	21620000	21640000	ECE1	-40Kb	0.017	0.00027	0.028999999999999998	0.049	CBL0137 treated
chr1	21660000	21680000	LOC100506801	60Kb	0.03	0.0003	0.019	0.039	CBL0137 treated
chr1	22400000	22420000	LINC00339	60Kb	0.0068	6.6e-05	0.019	0.035	CBL0137 treated
chr1	22400000	22420000	CDC42	40Kb	6.7e-05	6.5e-07	0.028999999999999998	0.049	CBL0137 treated
chr1	23080000	23100000	EPHB2	60Kb	0.00028	2.8e-06	0.019	0.036000000000000004	CBL0137 treated
chr1	23060000	23080000	MIR4684	20Kb	0.0066	8.2e-05	0.052000000000000005	0.066	CBL0137 treated
chr1	23080000	23100000	MIR4684	40Kb	0.0066	0.00013000000000000002	0.027999999999999997	0.040999999999999995	CBL0137 treated
chr1	23120000	23140000	MIR4253	-60Kb	0.043	0.00043	0.019	0.031	CBL0137 treated
chr1	23520000	23540000	MIR3115	160Kb	0.026000000000000002	0.00026000000000000003	0.0077	0.019	CBL0137 treated
chr1	23440000	23460000	LUZP1	-40Kb	0.027000000000000003	0.00026000000000000003	0.027999999999999997	0.04	CBL0137 treated
chr1	23360000	23380000	HTR1D	-160Kb	0.035	0.00035	0.0077	0.019	CBL0137 treated
chr1	23960000	23980000	ASAP3	160Kb	3.5e-05	3.4e-07	0.0077	0.024	CBL0137 treated
chr1	23940000	23960000	ID3	60Kb	0.0071	7.099999999999999e-05	0.019	0.032	CBL0137 treated
chr1	23820000	23840000	MDS2	-120Kb	0.0034	6.9e-05	0.01	0.023	CBL0137 treated
chr1	23880000	23900000	MDS2	-60Kb	0.0034	6.7e-05	0.019	0.032	CBL0137 treated
chr1	24360000	24380000	CNR2	140Kb	3.9e-06	4.0999999999999997e-08	0.0026	0.021	CBL0137 treated
chr1	24400000	24420000	CNR2	180Kb	0.0031	6.4e-05	0.0026	0.016	CBL0137 treated
chr1	24440000	24460000	CNR2	220Kb	0.043	0.0013	0.0025	0.013000000000000001	CBL0137 treated
chr1	24360000	24380000	MIR378F	120Kb	1.2e-07	1.3e-09	0.0026	0.023	CBL0137 treated
chr1	24480000	24500000	MIR378F	240Kb	0.019	0.0004	0.0025	0.013999999999999999	CBL0137 treated
chr1	24660000	24680000	LOC284632	140Kb	0.023	0.00022999999999999998	0.0081	0.02	CBL0137 treated
chr1	25020000	25040000	CLIC4	-40Kb	0.013000000000000001	0.00027	0.024	0.038	CBL0137 treated
chr1	25140000	25160000	CLIC4	80Kb	0.0054	5.5e-05	0.013000000000000001	0.028999999999999998	CBL0137 treated
chr1	25300000	25320000	RUNX3	20Kb	0.024	0.00025	0.044000000000000004	0.057999999999999996	CBL0137 treated
chr1	25520000	25540000	SYF2	-20Kb	0.044000000000000004	0.00093	0.044000000000000004	0.055999999999999994	CBL0137 treated
chr1	25680000	25700000	SYF2	140Kb	0.044000000000000004	0.0007599999999999999	0.0081	0.02	CBL0137 treated
chr1	25660000	25680000	C1orf63	100Kb	0.00025	2.5e-06	0.011000000000000001	0.027999999999999997	CBL0137 treated
chr1	25520000	25540000	TMEM50A	-140Kb	0.013000000000000001	0.00043	0.0081	0.021	CBL0137 treated
chr1	25540000	25560000	TMEM50A	-120Kb	0.042	0.0023	0.0093	0.02	CBL0137 treated
chr1	25560000	25580000	TMEM50A	-100Kb	0.00011999999999999999	2.5e-06	0.011000000000000001	0.027999999999999997	CBL0137 treated
chr1	25680000	25700000	TMEM50A	20Kb	0.0	0.0	0.044000000000000004	0.086	CBL0137 treated
chr1	25760000	25780000	TMEM50A	100Kb	0.042	0.002	0.0027	0.013000000000000001	CBL0137 treated
chr1	25680000	25700000	LDLRAP1	-180Kb	0.0023	2.2e-05	0.0026	0.018000000000000002	CBL0137 treated
chr1	26420000	26440000	SLC30A2	60Kb	0.039	0.00037999999999999997	0.019	0.031	CBL0137 treated
chr1	26360000	26380000	PDIK1L	-60Kb	0.036000000000000004	0.00035	0.019	0.031	CBL0137 treated
chr1	26620000	26640000	SH3BGRL3	20Kb	2.1e-05	2e-07	0.045	0.062	CBL0137 treated
chr1	26260000	26280000	AIM1L	-420Kb	0.026000000000000002	0.00026000000000000003	0.0033	0.013999999999999999	CBL0137 treated
chr1	26260000	26280000	ZNF683	-420Kb	0.026000000000000002	0.00026000000000000003	0.0033	0.013999999999999999	CBL0137 treated
chr1	26760000	26780000	HMGN2	-20Kb	5.2e-13	5e-15	0.045	0.067	CBL0137 treated
chr1	26820000	26840000	RPS6KA1	-20Kb	1e-05	1e-07	0.045	0.06	CBL0137 treated
chr1	26920000	26940000	ARID1A	-100Kb	0.00016	3.2e-06	0.013000000000000001	0.026000000000000002	CBL0137 treated
chr1	27040000	27060000	ARID1A	20Kb	6.9e-05	7.1e-07	0.045	0.059000000000000004	CBL0137 treated
chr1	27100000	27120000	ARID1A	80Kb	0.0071	0.00022	0.015	0.025	CBL0137 treated
chr1	26940000	26960000	PIGV	-160Kb	0.018000000000000002	0.00035	0.0087	0.019	CBL0137 treated
chr1	27020000	27040000	PIGV	-80Kb	0.018000000000000002	0.00023999999999999998	0.015	0.025	CBL0137 treated
chr1	26920000	26940000	ZDHHC18	-220Kb	3.8e-05	7.9e-07	0.0067	0.021	CBL0137 treated
chr1	27160000	27180000	ZDHHC18	20Kb	3.8e-05	6.4e-07	0.045	0.059000000000000004	CBL0137 treated
chr1	27120000	27140000	SFN	-60Kb	0.0044	4.5e-05	0.019	0.03	CBL0137 treated
chr1	26900000	26920000	GPN2	-300Kb	0.00063	1.3000000000000001e-05	0.0053	0.018000000000000002	CBL0137 treated
chr1	26940000	26960000	GPN2	-260Kb	0.0024	7.2e-05	0.0059	0.017	CBL0137 treated
chr1	27280000	27300000	GPN2	80Kb	0.00063	8.8e-06	0.012	0.025	CBL0137 treated
chr1	26860000	26880000	GPATCH3	-360Kb	0.0045	4.8e-05	0.0032	0.015	CBL0137 treated
chr1	26940000	26960000	GPATCH3	-280Kb	0.025	0.0009599999999999999	0.004	0.013000000000000001	CBL0137 treated
chr1	27280000	27300000	GPATCH3	60Kb	0.025	0.001	0.019	0.027999999999999997	CBL0137 treated
chr1	27300000	27320000	GPATCH3	80Kb	0.025	0.001	0.015	0.025	CBL0137 treated
chr1	27260000	27280000	NR0B2	20Kb	0.00066	6.5000000000000004e-06	0.046	0.059000000000000004	CBL0137 treated
chr1	27260000	27280000	NUDC	20Kb	0.00066	6.5000000000000004e-06	0.046	0.059000000000000004	CBL0137 treated
chr1	27200000	27220000	C1orf172	-80Kb	0.00074	7.400000000000001e-06	0.012	0.025	CBL0137 treated
chr1	27220000	27240000	C1orf172	-60Kb	0.049	0.00099	0.019	0.027999999999999997	CBL0137 treated
chr1	27340000	27360000	TRNP1	20Kb	0.00011	2.3e-06	0.046	0.059000000000000004	CBL0137 treated
chr1	27440000	27460000	TRNP1	120Kb	3.4e-08	3.6000000000000005e-10	0.011000000000000001	0.028999999999999998	CBL0137 treated
chr1	27340000	27360000	FAM46B	20Kb	0.00011	2.3e-06	0.046	0.059000000000000004	CBL0137 treated
chr1	27440000	27460000	FAM46B	120Kb	3.4e-08	3.6000000000000005e-10	0.011000000000000001	0.028999999999999998	CBL0137 treated
chr1	27500000	27520000	SLC9A1	20Kb	2.8e-07	2.9e-09	0.046	0.063	CBL0137 treated
chr1	27580000	27600000	SLC9A1	100Kb	0.00055	1.1e-05	0.013000000000000001	0.025	CBL0137 treated
chr1	27600000	27620000	SLC9A1	120Kb	0.031	0.0009599999999999999	0.011000000000000001	0.02	CBL0137 treated
chr1	27680000	27700000	SYTL1	20Kb	5.2e-06	5e-08	0.046	0.079	CBL0137 treated
chr1	27660000	27680000	MAP3K6	-20Kb	5.2e-06	5.0999999999999993e-08	0.046	0.079	CBL0137 treated
chr1	31380000	31400000	MATN1	200Kb	0.045	0.00045	0.0063	0.015	CBL0137 treated
chr1	31380000	31400000	MATN1-AS1	200Kb	0.045	0.00045	0.0063	0.015	CBL0137 treated
chr1	31240000	31260000	MIR4420	40Kb	0.00095	9.3e-06	0.025	0.036000000000000004	CBL0137 treated
chr1	31180000	31200000	SDC3	-200Kb	0.011000000000000001	0.00045999999999999996	0.0063	0.015	CBL0137 treated
chr1	31260000	31280000	SDC3	-120Kb	1.1e-09	1.1e-11	0.0097	0.027000000000000003	CBL0137 treated
chr1	31280000	31300000	SDC3	-100Kb	1.1e-06	2.2000000000000002e-08	0.011000000000000001	0.025	CBL0137 treated
chr1	31340000	31360000	SDC3	-40Kb	2.4e-05	7.3e-07	0.025	0.037000000000000005	CBL0137 treated
chr1	31500000	31520000	SDC3	120Kb	0.03	0.0015	0.0097	0.017	CBL0137 treated
chr1	31440000	31460000	PUM1	-80Kb	0.00028	8.599999999999999e-06	0.013999999999999999	0.025	CBL0137 treated
chr1	31460000	31480000	PUM1	-60Kb	9.1e-05	1.8000000000000001e-06	0.018000000000000002	0.03	CBL0137 treated
chr1	31480000	31500000	PUM1	-40Kb	2.2999999999999998e-08	2.3e-10	0.025	0.040999999999999995	CBL0137 treated
chr1	31500000	31520000	PUM1	-20Kb	0.00072	2.8999999999999997e-05	0.046	0.055999999999999994	CBL0137 treated
chr1	31520000	31540000	SNORD85	80Kb	0.00086	8.599999999999999e-06	0.013999999999999999	0.025	CBL0137 treated
chr1	31740000	31760000	SNRNP40	-20Kb	0.00015	1.5e-06	0.046	0.059000000000000004	CBL0137 treated
chr1	31740000	31760000	ZCCHC17	-20Kb	0.00015	1.5e-06	0.046	0.059000000000000004	CBL0137 treated
chr1	32240000	32260000	PEF1	140Kb	0.001	1e-05	0.0085	0.021	CBL0137 treated
chr1	32200000	32220000	COL16A1	40Kb	0.036000000000000004	0.00037	0.025	0.035	CBL0137 treated
chr1	32140000	32160000	BAI2	-80Kb	4.7999999999999996e-11	4.7e-13	0.013999999999999999	0.034	CBL0137 treated
chr1	32140000	32160000	MIR4254	-80Kb	4.7999999999999996e-11	4.7e-13	0.013999999999999999	0.034	CBL0137 treated
chr1	32380000	32400000	SPOCD1	100Kb	0.00011	1.1e-06	0.011000000000000001	0.025	CBL0137 treated
chr1	32420000	32440000	SPOCD1	140Kb	0.048	0.0009599999999999999	0.0085	0.017	CBL0137 treated
chr1	32240000	32260000	PTP4A2	-160Kb	0.0075	7.6e-05	0.0076	0.018000000000000002	CBL0137 treated
chr1	32440000	32460000	KHDRBS1	-20Kb	2.2999999999999998e-08	2.2000000000000002e-10	0.046	0.063	CBL0137 treated
chr1	32480000	32500000	TMEM39B	-40Kb	0.013000000000000001	0.00025	0.025	0.035	CBL0137 treated
chr1	32580000	32600000	TMEM39B	60Kb	0.013000000000000001	0.00016999999999999999	0.018000000000000002	0.027999999999999997	CBL0137 treated
chr1	32620000	32640000	TMEM39B	100Kb	0.017	0.0005	0.011000000000000001	0.021	CBL0137 treated
chr1	32620000	32640000	KPNA6	60Kb	0.0079	7.8e-05	0.018000000000000002	0.027999999999999997	CBL0137 treated
chr1	32620000	32640000	TXLNA	-20Kb	0.039	0.00039	0.046	0.055	CBL0137 treated
chr1	32700000	32720000	CCDC28B	40Kb	1.8999999999999998e-08	1.9e-10	0.024	0.040999999999999995	CBL0137 treated
chr1	32760000	32780000	CCDC28B	100Kb	0.00064	1.3000000000000001e-05	0.011000000000000001	0.023	CBL0137 treated
chr1	32700000	32720000	IQCC	40Kb	1.8999999999999998e-08	1.9e-10	0.024	0.040999999999999995	CBL0137 treated
chr1	32760000	32780000	IQCC	100Kb	0.00064	1.3000000000000001e-05	0.011000000000000001	0.023	CBL0137 treated
chr1	32700000	32720000	DCDC2B	40Kb	1.8999999999999998e-08	1.9e-10	0.024	0.040999999999999995	CBL0137 treated
chr1	32760000	32780000	DCDC2B	100Kb	0.00064	1.3000000000000001e-05	0.011000000000000001	0.023	CBL0137 treated
chr1	32720000	32740000	TMEM234	40Kb	0.0029	2.9999999999999997e-05	0.024	0.035	CBL0137 treated
chr1	32720000	32740000	EIF3I	40Kb	0.0029	2.9999999999999997e-05	0.024	0.035	CBL0137 treated
chr1	32660000	32680000	MTMR9LP	-40Kb	1.5e-08	1.5e-10	0.024	0.040999999999999995	CBL0137 treated
chr1	32720000	32740000	MTMR9LP	20Kb	5.2e-06	1.1e-07	0.042	0.055999999999999994	CBL0137 treated
chr1	32740000	32760000	MTMR9LP	40Kb	0.0014	4.4e-05	0.024	0.034	CBL0137 treated
chr1	32660000	32680000	FAM167B	-40Kb	1.5e-08	1.5e-10	0.024	0.040999999999999995	CBL0137 treated
chr1	32720000	32740000	FAM167B	20Kb	5.2e-06	1.1e-07	0.042	0.055999999999999994	CBL0137 treated
chr1	32740000	32760000	FAM167B	40Kb	0.0014	4.4e-05	0.024	0.034	CBL0137 treated
chr1	32660000	32680000	LCK	-40Kb	1.5e-08	1.5e-10	0.024	0.040999999999999995	CBL0137 treated
chr1	32720000	32740000	LCK	20Kb	5.2e-06	1.1e-07	0.042	0.055999999999999994	CBL0137 treated
chr1	32740000	32760000	LCK	40Kb	0.0014	4.4e-05	0.024	0.034	CBL0137 treated
chr1	32700000	32720000	HDAC1	-40Kb	0.002	4.1e-05	0.024	0.034	CBL0137 treated
chr1	32720000	32740000	HDAC1	-20Kb	6.3e-07	6.4e-09	0.042	0.057999999999999996	CBL0137 treated
chr1	32820000	32840000	HDAC1	80Kb	0.0054	0.00022	0.013000000000000001	0.023	CBL0137 treated
chr1	32860000	32880000	HDAC1	120Kb	0.016	0.00081	0.0094	0.018000000000000002	CBL0137 treated
chr1	32880000	32900000	HDAC1	140Kb	0.0051	0.00016	0.0082	0.018000000000000002	CBL0137 treated
chr1	32540000	32560000	MARCKSL1	-260Kb	0.019	0.00059	0.0046	0.013000000000000001	CBL0137 treated
chr1	32820000	32840000	MARCKSL1	20Kb	0.0	0.0	0.042	0.07	CBL0137 treated
chr1	32840000	32860000	MARCKSL1	40Kb	3.1e-08	6.2e-10	0.024	0.04	CBL0137 treated
chr1	32720000	32740000	FAM229A	-100Kb	0.0063	0.00026000000000000003	0.011000000000000001	0.02	CBL0137 treated
chr1	32740000	32760000	FAM229A	-80Kb	0.0063	0.00022999999999999998	0.013000000000000001	0.023	CBL0137 treated
chr1	32800000	32820000	FAM229A	-20Kb	0.0	0.0	0.042	0.07	CBL0137 treated
chr1	32840000	32860000	FAM229A	20Kb	0.00036	7.2999999999999996e-06	0.042	0.054000000000000006	CBL0137 treated
chr1	32720000	32740000	TSSK3	-100Kb	0.0063	0.00026000000000000003	0.011000000000000001	0.02	CBL0137 treated
chr1	32740000	32760000	TSSK3	-80Kb	0.0063	0.00022999999999999998	0.013000000000000001	0.023	CBL0137 treated
chr1	32800000	32820000	TSSK3	-20Kb	0.0	0.0	0.042	0.07	CBL0137 treated
chr1	32840000	32860000	TSSK3	20Kb	0.00036	7.2999999999999996e-06	0.042	0.054000000000000006	CBL0137 treated
chr1	33040000	33060000	ZBTB8B	120Kb	0.0021	2.2e-05	0.0094	0.021	CBL0137 treated
chr1	33080000	33100000	ZBTB8A	80Kb	0.00022999999999999998	2.3e-06	0.013000000000000001	0.026000000000000002	CBL0137 treated
chr1	33100000	33120000	ZBTB8A	100Kb	0.035	0.0006900000000000001	0.011000000000000001	0.02	CBL0137 treated
chr1	32980000	33000000	ZBTB8OS	-120Kb	0.046	0.0014	0.0094	0.018000000000000002	CBL0137 treated
chr1	33000000	33020000	ZBTB8OS	-100Kb	0.032	0.0006799999999999999	0.011000000000000001	0.02	CBL0137 treated
chr1	33160000	33180000	ZBTB8OS	60Kb	0.032	0.00047999999999999996	0.017	0.026000000000000002	CBL0137 treated
chr1	32980000	33000000	RBBP4	-120Kb	0.046	0.0014	0.0094	0.018000000000000002	CBL0137 treated
chr1	33000000	33020000	RBBP4	-100Kb	0.032	0.0006799999999999999	0.011000000000000001	0.02	CBL0137 treated
chr1	33160000	33180000	RBBP4	60Kb	0.032	0.00047999999999999996	0.017	0.026000000000000002	CBL0137 treated
chr1	33100000	33120000	SYNC	-60Kb	0.034	0.00041	0.017	0.026000000000000002	CBL0137 treated
chr1	33200000	33220000	SYNC	40Kb	0.034	0.00072	0.024	0.032	CBL0137 treated
chr1	33160000	33180000	KIAA1522	-40Kb	0.022000000000000002	0.0006799999999999999	0.024	0.032	CBL0137 treated
chr1	33180000	33200000	KIAA1522	-20Kb	1.7e-13	3.4e-15	0.042	0.063	CBL0137 treated
chr1	33220000	33240000	KIAA1522	20Kb	1.7e-13	2.8e-15	0.042	0.063	CBL0137 treated
chr1	33140000	33160000	YARS	-140Kb	0.026000000000000002	0.00078	0.0082	0.017	CBL0137 treated
chr1	33300000	33320000	YARS	20Kb	0.0087	8.8e-05	0.042	0.052000000000000005	CBL0137 treated
chr1	33340000	33360000	YARS	60Kb	0.016	0.00031	0.017	0.026000000000000002	CBL0137 treated
chr1	33140000	33160000	S100PBP	-140Kb	0.026000000000000002	0.00078	0.0082	0.017	CBL0137 treated
chr1	33300000	33320000	S100PBP	20Kb	0.0087	8.8e-05	0.042	0.052000000000000005	CBL0137 treated
chr1	33340000	33360000	S100PBP	60Kb	0.016	0.00031	0.017	0.026000000000000002	CBL0137 treated
chr1	33140000	33160000	HPCA	-200Kb	0.027000000000000003	0.0011	0.0061	0.013999999999999999	CBL0137 treated
chr1	33280000	33300000	HPCA	-60Kb	0.027000000000000003	0.00027	0.017	0.026000000000000002	CBL0137 treated
chr1	33420000	33440000	HPCA	80Kb	0.027000000000000003	0.00095	0.013000000000000001	0.021	CBL0137 treated
chr1	33500000	33520000	HPCA	160Kb	0.027000000000000003	0.00058	0.0074	0.016	CBL0137 treated
chr1	33460000	33480000	TMEM54	100Kb	0.02	0.0002	0.011000000000000001	0.02	CBL0137 treated
chr1	33340000	33360000	RNF19B	-80Kb	0.05	0.00098	0.013000000000000001	0.021	CBL0137 treated
chr1	33480000	33500000	RNF19B	60Kb	1.9e-06	1.8999999999999998e-08	0.017	0.032	CBL0137 treated
chr1	33340000	33360000	AK2	-160Kb	0.05	0.0005200000000000001	0.0074	0.016	CBL0137 treated
chr1	33400000	33420000	AK2	-100Kb	0.05	0.001	0.011000000000000001	0.019	CBL0137 treated
chr1	33480000	33500000	ADC	-60Kb	0.044000000000000004	0.00065	0.017	0.025	CBL0137 treated
chr1	33520000	33540000	ADC	-20Kb	0.044000000000000004	0.0009	0.042	0.05	CBL0137 treated
chr1	33600000	33620000	ZNF362	-120Kb	0.0005200000000000001	5.0999999999999995e-06	0.0094	0.02	CBL0137 treated
chr1	33860000	33880000	PHC2	20Kb	0.0082	0.00033	0.042	0.05	CBL0137 treated
[truncated: 30,319 more rows]
