# Supplementary material for: The anti-cancer drugs curaxins target spatial genome organization
Source: Nat Commun. 2019 Mar 29;10:1441. doi: 10.1038/s41467-019-09500-7 (PMC6441033; doi:10.1038/s41467-019-09500-7)
Supplement: Supplementary file 5 — Supplementary Data 2 [file 41467_2019_9500_MOESM5_ESM.xlsx]

## Sheet: Лист1
#Hi-C sequencing and mapping statistics
	Control replicate 1	Control replicate 2	CBL0137 replicate 1	CBL0137 replicate 2
#Mapping statistics
MappedSide1	193779635	183785837	212268610	187717015
MappedSide2	192074338	175761015	205095185	178044561
TotalReads	223285814	204168525	237355392	207580556
ReadsWithoutUnusedChromosomes	223285814	204168525	237355392	207580556
removedUnusedChromosomes	0	0	0	0
totalDSReads	162568159	155378327	180008403	158181020
DS+SS	223285814	204168525	237355392	207580556
SSReadsRemoved	60717655	48790198	57346989	49399536
sameFragmentReadsRemoved	6688618	11400252	12552286	8754587
Self-Circles	116897	152837	217743	158108
DandlingEnds	5142205	8379684	9523773	5330655
error	1429516	2867731	2810770	3265824
extraDandlingEndsRemoved	21701924	28450744	26878399	21778728
ValidPairs	134177617	115527331	140577718	127647705
startNearRsiteRemoved	8850542	7534817	6234180	7968764
duplicatesRemoved	27958840	25406912	33263001	30243706
removedLargeSmallFragments	1874394	2493353	1756139	2209381
removedFromExtremeFragments	12049535	9478108	14300133	11537999
Resulted Valid Contacts	83444306	70614141	85024265	75687855
Cis contacts (% from Resulted Valid Contacts)	70.19	72.97	68.1	72.78
Trans contacts(% from Resulted Valid Contacts)	29.81	27.03	31.9	27.2
Proximal interactions(<=20kb,% from mapped on chromosome)	9.56	13.32	6.89	9.21
Distal interactions(>20kb,% from mapped on chromosome)	90.44	86.68	93.1	90.79
#Hi-C Reproducibility tests (between replicates)
GenomeDISCO (Ursu et al., 2018)		0.742		0.761
HiC-Spector (Yan et al., 2017)		0.571		0.497
References: Ursu O, Boley N, Taranova M, Wang YXR, Yardimci GG, Stafford Noble W, Kundaje A. GenomeDISCO: a concordance score for chromosome conformation capture experiments using random walks on contact map graphs. Bioinformatics 34(16):2701-2707. PMID: 29554289. Yan KK, Yardimci GG, Yan C, Noble WS, Gerstein M. 2017. HiC-spector: a matrix library for spectral and reproducibility analysis of Hi-…
