# Supplementary material for: The anti-cancer drugs curaxins target spatial genome organization
Source: Nat Commun. 2019 Mar 29;10:1441. doi: 10.1038/s41467-019-09500-7 (PMC6441033; doi:10.1038/s41467-019-09500-7)
Supplement: Supplementary file 7 — Source Data [file 41467_2019_9500_MOESM7_ESM.xlsx]

## Sheet: Figure 1a
					Ct
						AVG Ct	del Ct	deldelCt	RQ			Hela S3	U87MG	MM1.S
HelaS3 0	A1	myc	FAM		23.585	23.0268	-5.02118				0	1	1	1		0.2	0.18	0.22
	A2	myc	FAM		22.8197						1	0.103252	0.233913	0.0575958		0.08	0.05	0.056
	A3	myc	FAM		22.6758						3	0.0144908	0.112964	0.00666767		0.009	0.08	0.05
HeLaS3 1uM	A4	myc	FAM		24.8903	24.6935	-1.74541	3.27576			10	0.0218902	0.0652651	0.0450079		0.01	0.03	0.03
	A5	myc	FAM		24.4852
	A6	myc	FAM		24.705
HeLaS3 3uM	A7	myc	FAM		27.2571	27.2002	1.08754	6.10872
	A8	myc	FAM		27.1918
	A9	myc	FAM		27.1517
HelaS3 10uM	A10	myc	FAM		26.5989	26.8959	0.492392	5.51357
	A11	myc	FAM		26.8094
	A12	myc	FAM		27.2795
U87MG 0	B1	myc	FAM		26.2444	25.9213	-2.59772
	B2	myc	FAM		25.8455
	B3	myc	FAM		25.6741
U87MG 1uM	B4	myc	FAM		26.9145	26.8092	-0.501764	2.09596
	B5	myc	FAM		26.8051
	B6	myc	FAM		26.7079
U87MG 3uM	B7	myc	FAM		27.7733	27.7183	0.548338	3.14606
	B8	myc	FAM		27.5892
	B9	myc	FAM		27.7924
U87MG 10um	B10	myc	FAM		28.0295	28.1987	1.33982	3.93754
	B11	myc	FAM		28.0103
	B12	myc	FAM		28.5564
MM1.S 0	C1	myc	FAM		23.4468	23.1763	-4.85872
	C2	myc	FAM		23.1113
	C3	myc	FAM		22.9708
MM1.S 1uM	C4	myc	FAM		26.1504	26.0154	-0.740821	4.11789
	C5	myc	FAM		25.9836
	C6	myc	FAM		25.9121
MM1.S 3uM	C7	myc	FAM		30.8273	30.7828	2.36989	7.2286
	C8	myc	FAM		30.7594
	C9	myc	FAM		30.7617
MM1.S 10uM	C10	myc	FAM		25.9111	25.9299	-0.385036	4.47368
	C11	myc	FAM		25.9965
	C12	myc	FAM		25.8819
HelaS3 0	D1	bActin	FAM		28.9035	28.048
	D2	bActin	FAM		27.8627
	D3	bActin	FAM		27.3778
HeLaS3 1uM	D4	bActin	FAM		26.6987	26.4389
	D5	bActin	FAM		26.5119
	D6	bActin	FAM		26.1061
HeLaS3 3uM	D7	bActin	FAM		26.1383	26.1127
	D8	bActin	FAM		25.7065
	D9	bActin	FAM		26.4934
HelaS3 10uM	D10	bActin	FAM		26.7372	26.4035
	D11	bActin	FAM		25.9967
	D12	bActin	FAM		26.4767
U87MG 0	E1	bActin	FAM		29.3515	28.519
	E2	bActin	FAM		28.3412
	E3	bActin	FAM		27.8644
U87MG 1uM	E4	bActin	FAM		27.3895	27.3109
	E5	bActin	FAM		27.1494
	E6	bActin	FAM		27.3938
U87MG 3uM	E7	bActin	FAM		26.9523	27.1699
	E8	bActin	FAM		27.0094
	E9	bActin	FAM		27.5482
U87MG 10um	E10	bActin	FAM		27.4044	26.8589
	E11	bActin	FAM		27.1613
	E12	bActin	FAM		26.011
MM1.S 0	F1	bActin	FAM		28.891	28.035
	F2	bActin	FAM		27.6973
	F3	bActin	FAM		27.5168
MM1.S 1uM	F4	bActin	FAM		26.738	26.7562
	F5	bActin	FAM		26.4971
	F6	bActin	FAM		27.0335
MM1.S 3uM	F7	bActin	FAM		28.3999	28.4129
	F8	bActin	FAM		28.4164
	F9	bActin	FAM		28.4224
MM1.S 10uM	F10	bActin	FAM		26.7343	26.3149
	F11	bActin	FAM		25.9769
	F12	bActin	FAM		26.2335
A10	myc	FAM	Unknown	26.5989	26.5989	myc	FAM	Unknown	26.5989		A10		Automatic Ct		Automatic			Automatic	0.466789
11	A11	myc	FAM	Unknown	26.8094						11			Automatic Ct		Automatic			Automatic	0.466789
12	A12	myc	FAM	Unknown	27.2795						12

## Sheet: Figure 1c
Plate	Repeat	Well	Type	Time	LUC (CPS)	LUC (CPS)						Beta-GAL (CPS)						repl 1	repl2	folds 1	folds 2
1	1	A01	M	pGL3 0	1272	1304	557	511				224511		190645			pGL3 0	29.2166	26.8037
1	1	A02	M	pGL3 3uM	704	764	-50	-29				209601		175735			pGL3 3uM	-2.84519	-1.65021
1	1	A03	M	pGL3 10 uM	660	663	-94	-130				205699		171833			pGL3 10 uM	-5.47043	-7.56549
1	1	A04	M	pGL3 JQ1	628	690	-126	-103				221124		187258			pGL3 JQ1	-6.72868	-5.50043					aver		0	3	10
1	1	A05	M	NF-kB 0	1674	1661	920	868				243476		209610			NF-kB 0	43.891	41.4102	1.00002	1.00001				NF-kappaB	1.00001	0.248236	0.01
1	1	A06	M	NF-kB 3 uM	984	1001	230	208				240591		206725			NF-kB 3 uM	11.1259	10.0617	0.253495	0.242977				mMYC	0.999836	0.947572	1.09716
1	1	A07	M	NF-kB 10 uM	718	689	-36	-104				202991		169125			NF-kB 10 uM	-2.1286	-6.1493	-0.0484986	-0.148498				mMYC-DUSP	1.00015	0.695904	0.640755
1	1	A08	M	NF-kB JQ1	726	756	-28	-37				202438		168572			NF-kB JQ1	-1.66101	-2.19491	-0.0378449	-0.0530043				mMYC-IGLL	0.999935	1.0828	0.834671
1	1	A09	M	pGL3-Myc 0	15383	15786	14629	14993				150645		116779			pGL3-Myc 0	1252.71	1283.88	0.999767	0.999905				mMYC-PDHX	0.999419	0.867804	0.631285
1	1	A10	M	pGL3-Myc 3 uM	15481	15788	14727	14995				157507		123641			pGL3-Myc 3 uM	1191.11	1212.79	0.950606	0.944537				mMYC-SERP	0.99936	0.950713	0.642186
1	1	A11	M	pGL3-Myc 10 uM	15333	15221	14579	14428				138099		104233			pGL3-Myc 10 uM	1398.69	1384.21	1.11628	1.07804
1	1	A12	M	pGL3-Myc JQ1	13328	13878	12574	13085				189351		155485			pGL3-Myc JQ1	808.695	841.56	0.645407	0.655421			std	NF-kappaB	1.26215e-05	0.00743731	0.0707102
1	1	B01	M	pGL3-Myc-DUSP 0	3250	3198	2496	2405				86275		52409			pGL3-Myc-DUSP 0	476.254	458.891	1.00053	0.999762				mMYC	9.75903e-05	0.00429173	0.0270349
1	1	B02	M	pGL3-Myc-DUSP 3 uM	2612	2767	1858	1974				92811		58945			pGL3-Myc-DUSP 3 uM	315.209	334.888	0.662204	0.729604				mMYC-DUSP	0.000545898	0.0476594	0.0112329
1	1	B03	M	pGL3-Myc-DUSP 10 uM	2492	2511	1738	1718				91565		57699			pGL3-Myc-DUSP 10 uM	301.218	297.752	0.632812	0.648697				mMYC-IGLL	0.000296961	0.0278399	0.0111229
1	1	B04	M	pGL3-Myc-DUSP JQ1	2302	2383	1548	1590				93069		59203			pGL3-Myc-DUSP JQ1	261.473	268.567	0.549314	0.585114				mMYC-PDHX	0.000542538	0.137641	0.0595378
1	1	B05	M	pGL3-Myc-IGLL 0	7132	7220	6378	6427				149651		115785			pGL3-Myc-IGLL 0	550.849	555.081	0.999725	1.00015				mMYC-SERP	0.00147066	0.0010132	0.000918289
1	1	B06	M	pGL3-Myc-IGLL 3 uM	6884	6747	6130	5954				134776		100910			pGL3-Myc-IGLL 3 uM	607.472	590.031	1.10249	1.06312
1	1	B07	M	pGL3-Myc-IGLL 10 uM	5864	5844	5110	5051				143939		110073			pGL3-Myc-IGLL 10 uM	464.237	458.877	0.842536	0.826806
1	1	B08	M	pGL3-Myc-IGLL JQ1	5534	5622	4780	4829				158625		124759			pGL3-Myc-IGLL JQ1	383.139	387.066	0.695352	0.697417
1	1	B09	M	pGL3-Myc-PDHX 0	3550	3989	2796	3196				104486		70620			pGL3-Myc-PDHX 0	395.922	452.563	0.999803	0.999035
1	1	B10	M	pGL3-Myc-PDHX 3 uM	3174	3003	2420	2210				97185		63319			pGL3-Myc-PDHX 3 uM	382.192	349.026	0.965131	0.770478
1	1	B11	M	pGL3-Myc-PDHX 10 uM	2970	3011	2216	2218				116968		83102			pGL3-Myc-PDHX 10 uM	266.66	266.901	0.673384	0.589185
1	1	B12	M	pGL3-Myc-PDHX JQ1	2666	2551	1912	1758				95911		62045			pGL3-Myc-PDHX JQ1	308.163	283.343	0.77819	0.625481
1	1	C01	M	pGL3-Myc-SERP 0	2554	2421	1800	1628				126329		92463			pGL3-Myc-SERP 0	194.672	176.07	0.99832	1.0004
1	1	C02	M	pGL3-Myc-SERP 3 uM	2414	2289	1660	1496				123340		89474			pGL3-Myc-SERP 3 uM	185.529	167.199	0.95143	0.949997
1	1	C03	M	pGL3-Myc-SERP 10 uM	2104	2009	1350	1216				141562		107696			pGL3-Myc-SERP 10 uM	125.353	112.91	0.642835	0.641536
1	1	C04	M	pGL3-Myc-SERP JQ1	2018	2016	1264	1223				137067		103201			pGL3-Myc-SERP JQ1	122.479	118.507	0.6281	0.673333
1	1	C05	M	MM1.S	1048	1134	294	341				33017
1	1	C06	M	MM1.S	750	723	-4	-70				33393
1	1	C07	M	MM1.S	542	599	-212	-194				35286
1	1	C08	M	MM1.S	520	715	-234	-78				33769	33866.2
1	1	C09	M	Media	60	56	-694	-737				4466
				av bckg	715	792.75

## Sheet: Figure 1d
	normalized intensity				Fold change					Log FC
TargetID	Aver MM1.S control	Aver MM1.S 0.3	Aver MM1.S 1	Aver MM1.S 3	0	0.3	1	3		0	0.3	1	3
ATP5B	6519.97	6551.33	6473.4	6457.74	1	1.00481	0.992858	0.990456		0	0.00692259	-0.0103406	-0.0138347
LOC341457	6489.85	6876.68	6542.39	6403.9	1	1.05961	1.0081	0.986756		0	0.0835276	0.0116346	-0.0192341
LOC440733	6457.2	6379.49	6009.02	6347.07	1	0.987965	0.930591	0.982943		0	-0.0174688	-0.103781	-0.0248196
LOC649076	6417.43	6242.5	5817.6	5836.43	1	0.97274	0.906531	0.909465		0	-0.0398733	-0.141572	-0.136909
LOC642210	6390.67	6305.38	6174.78	5912.52	1	0.986653	0.966218	0.925179		0	-0.0193853	-0.0495791	-0.112196
LOC100133931	6334.61	6328.12	6278.85	5768.65	1	0.998974	0.991196	0.910655		0	-0.0014803	-0.0127571	-0.135024
LOC401206	6324.61	6409.92	6114.29	6123.8	1	1.01349	0.966746	0.968249		0	0.019329	-0.0487911	-0.0465504
RPS12	6233.63	5633.16	5528.91	5695.28	1	0.903673	0.886948	0.913637		0	-0.146128	-0.173078	-0.130307
GNB2L1	6182.86	5921.44	5552.6	5807.97	1	0.957719	0.898063	0.939365		0	-0.0623259	-0.155112	-0.0902416
LOC644464	6146.3	6005.01	6134.84	6113.26	1	0.977012	0.998137	0.994625		0	-0.033552	-0.00269078	-0.00777551
LOC387930	6133.8	6071.54	5801.56	5648.49	1	0.989851	0.945835	0.92088		0	-0.0147174	-0.0803389	-0.118915
LOC441876	6070.24	6524.03	6324.3	6106.73	1	1.07476	1.04185	1.00601		0	0.10401	0.0591531	0.00864683
LOC646195	6044.95	5932.14	5863.11	5880.53	1	0.981339	0.969919	0.972801		0	-0.027177	-0.0440633	-0.039784
PPIAL4A	6022.56	5687.56	5862.84	5793.57	1	0.944376	0.973479	0.961978		0	-0.0825669	-0.0387779	-0.0559247
LOC389435	6014.96	6005.74	6433.97	5628.22	1	0.998466	1.06966	0.935703		0	-0.00221509	0.0971537	-0.095878
RPL11	5911.22	5718.36	5599.61	4810.54	1	0.967375	0.947286	0.813798		0	-0.0478535	-0.0781283	-0.297258
LOC645899	5907.97	5477.79	5782.17	5608.65	1	0.927188	0.978707	0.949337		0	-0.109066	-0.0310507	-0.0750074
LOC728658	5893.26	6134.31	6078.26	5653.08	1	1.0409	1.03139	0.959245		0	0.0578363	0.0445925	-0.0600283
RPL18	5868.26	5685.88	5647	4852.5	1	0.96892	0.962295	0.826906		0	-0.0455499	-0.0554495	-0.274206
LOC100130446	5850.61	5724.44	5438.58	5316	1	0.978435	0.929575	0.908623		0	-0.0314525	-0.105357	-0.138246
LOC100130980	5843.62	5597.92	5404.48	5440.84	1	0.957954	0.92485	0.931073		0	-0.0619716	-0.112709	-0.103034
ANXA2P2	5835.43	5653.74	5590.29	5436.35	1	0.968864	0.957991	0.931611		0	-0.045634	-0.0619167	-0.1022
LOC100133465	5822.41	5637.28	5812.6	5299	1	0.968203	0.998314	0.910104		0	-0.0466183	-0.00243424	-0.135897
LOC400963	5818.52	5426.41	5616.08	5232.79	1	0.932611	0.965208	0.899333		0	-0.100653	-0.0510877	-0.153072
LOC441775	5706.51	5914.15	5404.19	6022.5	1	1.03639	0.947021	1.05537		0	0.0515606	-0.0785321	0.0777521
LOC647276	5701.2	5456.84	5689.17	5657.27	1	0.957139	0.997889	0.992295		0	-0.0631996	-0.00304838	-0.0111593
LOC441034	5696.83	5341.38	5423.15	5057.84	1	0.937606	0.95196	0.887834		0	-0.0929467	-0.071027	-0.171638
LOC728937	5694.13	5675.25	5606.78	5938.42	1	0.996684	0.98466	1.0429		0	-0.00479123	-0.0223024	0.0606055
LOC648729	5673.7	5690.88	5713.05	5185.86	1	1.00303	1.00693	0.914017		0	0.00436234	0.00997052	-0.129706
LOC100129553	5673.15	5893.44	5917.55	6043.88	1	1.03883	1.04308	1.06535		0	0.05496	0.0608483	0.0913255
LOC647361	5667.99	5629.07	4947.01	4069.51	1	0.993133	0.872798	0.717981		0	-0.00994052	-0.19628	-0.477982
LOC652071	5661.16	5713.96	5690.3	5671.92	1	1.00933	1.00515	1.0019		0	0.013393	0.00740752	0.00273877
LOC728576	5645.89	5439.66	5467.09	5535.99	1	0.963474	0.968332	0.980535		0	-0.0536826	-0.0464263	-0.0283583
LOC100132488	5630.15	5540.48	5423.14	5128	1	0.984072	0.963232	0.910811		0	-0.0231636	-0.0540452	-0.134777
LOC388654	5628.1	5324.3	5788.88	6035.93	1	0.946021	1.02857	1.07246		0	-0.0800564	0.0406366	0.10093
TUBA1B	5601.72	5877.66	5349.71	4981.84	1	1.04926	0.955011	0.88934		0	0.0693699	-0.0664102	-0.169193
OAZ1	5590.37	6220.82	5550.14	6228.04	1	1.11277	0.992803	1.11407		0	0.15416	-0.0104204	0.155834
LOC728517	5579.47	5323.99	5330.21	5489.99	1	0.95421	0.955326	0.983962		0	-0.0676209	-0.0659344	-0.0233255
RPS20	5578.38	5223.51	5592.63	5617.39	1	0.936386	1.00256	1.00699		0	-0.0948242	0.00368315	0.0100554
LOC643284	5568.46	5535.64	5360.8	4062.08	1	0.994105	0.962707	0.729479		0	-0.00852962	-0.0548308	-0.455062
RPL19	5556.23	5355.96	5284.59	5179.14	1	0.963955	0.951111	0.932131		0	-0.0529622	-0.0723144	-0.101395
RPL38	5539.74	5651.26	5541.34	5409.48	1	1.02013	1.00029	0.976486		0	0.0287541	0.000418601	-0.0343286
RPL18A	5533.71	5385.9	5439.81	4938.53	1	0.973289	0.983032	0.892444		0	-0.0390594	-0.0246896	-0.164166
RRP7B	5529.46	5331.62	5483.72	5103.96	1	0.964219	0.991728	0.923047		0	-0.0525668	-0.0119836	-0.115524
LOC440589	5524.75	5442.36	5282.38	5313.51	1	0.985087	0.95613	0.961765		0	-0.0216767	-0.0647211	-0.0562438
LOC441246	5510.58	5364.61	4921.81	5698.58	1	0.973512	0.893157	1.03412		0	-0.0387296	-0.163014	0.0483979
LOC391777	5492.17	4855.38	5184.89	5441.32	1	0.884055	0.944051	0.990742		0	-0.177792	-0.0830626	-0.013419
LOC401019	5484.67	5280.4	5009.26	4597.59	1	0.962757	0.913321	0.838262		0	-0.054756	-0.130806	-0.254527
LOC100133876	5483.84	5665.12	5158.78	5254.3	1	1.03306	0.940724	0.958143		0	0.04692	-0.0881561	-0.0616877
LOC653881	5477.71	5274.47	5575.16	6567.64	1	0.962898	1.01779	1.19898		0	-0.0545457	0.0254411	0.261802
ZNF674	5460.93	5657.42	5717.42	5760.94	1	1.03598	1.04697	1.05494		0	0.0509971	0.0662179	0.0771577
LOC388720	5456.83	5941.2	5600.67	5215.23	1	1.08876	1.02636	0.955725		0	0.122692	0.037537	-0.0653325
LOC100132593	5449.01	5266.5	5172.25	4530.22	1	0.966506	0.94921	0.831384		0	-0.0491488	-0.0752001	-0.266413
LOC388474	5448.17	5612.15	5444.74	5281.42	1	1.0301	0.999372	0.969395		0	0.0427824	-0.000906814	-0.0448442
LOC643863	5414.27	5659.25	5783.37	5640	1	1.04525	1.06817	1.04169		0	0.0638446	0.0951443	0.058928
RPS2	5412.51	5496.29	4912.71	6029.9	1	1.01548	0.907658	1.11407		0	0.0221605	-0.13978	0.155835
LOC730754	5409.34	5468.9	4944.21	4482.06	1	1.01101	0.914014	0.828578		0	0.0157979	-0.129712	-0.27129
LOC641814	5390.38	5039.27	5393.78	5604.89	1	0.934863	1.00063	1.03979		0	-0.0971725	0.000911142	0.0562988
LOC284230	5382.93	5514.89	5385.57	4279.33	1	1.02451	1.00049	0.794981		0	0.0349397	0.000706577	-0.331008
COX7C	5366.4	5395.42	6025.56	6278.3	1	1.00541	1.12283	1.16993		0	0.00778217	0.167141	0.226421
LOC645296	5361.79	5659.02	5803.73	5624	1	1.05543	1.08242	1.0489		0	0.0778354	0.114265	0.0688803
RPL27A	5354.08	5375.72	5328.09	5165.04	1	1.00404	0.995146	0.964692		0	0.00581785	-0.00701965	-0.0518599
LOC100133273	5354.03	4785.48	5415.29	5365.79	1	0.893808	1.01144	1.0022		0	-0.161962	0.016414	0.00316516
RPS25	5351.41	5400.36	5301.8	5397.29	1	1.00915	0.990729	1.00857		0	0.0131349	-0.0134371	0.0123144
LOC729439	5340.16	5510.86	5080.68	5271.53	1	1.03197	0.95141	0.987149		0	0.0453959	-0.0718609	-0.0186604
H2AFZ	5324.7	5242.86	5027.26	5049.68	1	0.98463	0.944139	0.94835		0	-0.0223458	-0.0829281	-0.0765082
RPS16	5314.35	5217.91	5174.81	4186.72	1	0.981854	0.973745	0.787815		0	-0.0264195	-0.0383848	-0.344071
LOC440575	5313.7	5257.83	5282.77	5282.84	1	0.989487	0.994181	0.994194		0	-0.0152476	-0.00842027	-0.00840094
LOC645174	5303.55	5497.8	5437.78	4782.11	1	1.03662	1.02531	0.90168		0	0.051894	0.0360578	-0.149313
LOC389223	5276.12	5531.78	5304.44	4917.85	1	1.04846	1.00537	0.932096		0	0.0682658	0.00772204	-0.101449
LOC100130553	5266.82	5441.44	5603	5445.5	1	1.03315	1.06383	1.03393		0	0.0470567	0.0892662	0.0481323
RPL31	5249.95	4824.37	5500.49	5414.18	1	0.918938	1.04772	1.03128		0	-0.121961	0.0672583	0.0444401
ACTG1	5234.46	4856.87	4188.57	4298.65	1	0.927864	0.800191	0.821222		0	-0.108014	-0.321583	-0.284156
LOC100129902	5230.82	4997.08	4774.28	4354.45	1	0.955316	0.912722	0.83246		0	-0.0659499	-0.131753	-0.264547
RPS11	5203.69	5241.01	5403.42	5458.07	1	1.00717	1.03838	1.04888		0	0.0103097	0.0543353	0.0688548
RN7SL1	5188.76	5313.9	4797.49	4233	1	1.02412	0.924593	0.815802		0	0.0343801	-0.11311	-0.293709
LOC100129141	5188	5234.17	5212.92	4079.05	1	1.0089	1.0048	0.786247		0	0.0127815	0.00691296	-0.346946
LOC100129758	5176.32	4840.61	4926.02	4600.94	1	0.935144	0.951645	0.888843		0	-0.0967389	-0.0715053	-0.17
FARSLB	5169.19	4765.13	4883.81	4901.49	1	0.921832	0.944792	0.948211		0	-0.117425	-0.0819312	-0.0767195
LOC642892	5168.32	5341.29	4916.21	4740.48	1	1.03347	0.951221	0.91722		0	0.0474932	-0.0721474	-0.12466
LOC284393	5160.6	5468.13	5718.39	5735.91	1	1.05959	1.10809	1.11148		0	0.0835075	0.14807	0.152482
LOC644604	5148.97	5225.41	5462.3	4963.14	1	1.01485	1.06085	0.963909		0	0.0212606	0.0852254	-0.0530314
RPS10	5135.43	5103.68	4908.08	4833.76	1	0.993817	0.95573	0.941257		0	-0.00894732	-0.0653256	-0.0873395
SLC25A5	5117.18	4824.09	5128.72	5145.07	1	0.942725	1.00225	1.00545		0	-0.0850919	0.00324944	0.00784358
LOC729617	5088.34	4648.36	5131.26	5536.2	1	0.913532	1.00843	1.08802		0	-0.130473	0.0121159	0.121699
LOC647099	5074.69	4997.96	4610.36	3853.88	1	0.98488	0.908502	0.759432		0	-0.0219803	-0.138439	-0.397007
LOC100129158	5050.72	5366.3	4962.09	4673.74	1	1.06248	0.982452	0.925361		0	0.0874383	-0.0255413	-0.111911
RPS5	5035.78	5211.95	5057.04	4996.85	1	1.03498	1.00422	0.99227		0	0.0496087	0.00607816	-0.0111961
LOC645683	5033.07	4875.18	5228.11	5312.83	1	0.968628	1.03875	1.05558		0	-0.0459856	0.05485	0.0780413
HIST1H4C	4996.8	5532.9	5631.84	576.362	1	1.10729	1.12709	0.115346		0	0.147032	0.172602	-3.11596
ENO1	4987.76	5087.28	5096.09	5436.92	1	1.01995	1.02172	1.09005		0	0.0285025	0.0309985	0.124397
RPS19	4977.73	4937.61	4694.62	4317.5	1	0.99194	0.943124	0.867363		0	-0.0116753	-0.0844805	-0.205292
LOC646766	4963.3	4916	4690.6	5557	1	0.99047	0.945057	1.11962		0	-0.013815	-0.0815264	0.163006
RPLP2	4947.82	4850.42	4951.29	4945.56	1	0.980315	1.0007	0.999543		0	-0.0286823	0.00101324	-0.000659418
LOC440027	4946	5177.19	5086.39	4886.12	1	1.04674	1.02839	0.987893		0	0.065908	0.0403812	-0.0175728
LOC727808	4933.85	4787.56	4784.59	4492.16	1	0.97035	0.969747	0.910477		0	-0.0434224	-0.0443197	-0.135305
LOC643358	4921.59	5035.71	4713.46	4721.13	1	1.02319	0.95771	0.959269		0	0.0330699	-0.0623396	-0.0599932
LOC649548	4905.8	5202.95	5744.87	5326.02	1	1.06057	1.17104	1.08566		0	0.0848402	0.227785	0.11857
RPS8	4905.25	5044.85	4611.67	5435.21	1	1.02846	0.940148	1.10804		0	0.0404843	-0.0890395	0.148009
RPL30	4901.16	4817.6	5202.67	5333.04	1	0.982951	1.06152	1.08812		0	-0.0248091	0.08613	0.121835
RPS3A	4893.3	5023.77	4808.6	4362.55	1	1.02666	0.982693	0.891536		0	0.0379644	-0.025188	-0.165635
RPL35A	4876.46	4326.13	5148.28	5517.79	1	0.887147	1.05574	1.13152		0	-0.172755	0.0782563	0.178258
RPS13	4806.87	4782.75	5344.34	5369.16	1	0.994982	1.11181	1.11698		0	-0.00725728	0.152914	0.159598
LOC650646	4801.9	4567.25	4851.5	5053.12	1	0.951134	1.01033	1.05232		0	-0.0722798	0.0148257	0.0735685
LOC648000	4792.36	4497.36	5234.15	5823.61	1	0.938443	1.09219	1.21519		0	-0.0916595	0.127218	0.281176
LOC645895	4775.46	4711.03	4578.65	3985.73	1	0.986507	0.958786	0.834628		0	-0.0195986	-0.06072	-0.260796
LOC729789	4772.22	4823.45	4803.56	4786.88	1	1.01074	1.00657	1.00307		0	0.0154069	0.00944322	0.00442744
LOC343184	4750.57	4843.12	4151.03	4549.82	1	1.01948	0.873796	0.957741		0	0.0278364	-0.194632	-0.0622923
RPL27	4719.63	4942.69	5070.43	5698.36	1	1.04726	1.07433	1.20737		0	0.0666221	0.103433	0.271872
UBB	4695.49	5240.13	4972.89	1415.16	1	1.11599	1.05908	0.301388		0	0.158328	0.0828103	-1.73031
NACA	4687.33	4526.71	4673.15	4898.03	1	0.965734	0.996977	1.04495		0	-0.0503029	-0.00436849	0.0634352
RPL3	4672.68	4570.14	4393.28	4953.11	1	0.978055	0.940206	1.06001		0	-0.0320122	-0.0889515	0.0840842
RPL35	4667.3	4479.43	4375.64	5120.85	1	0.959746	0.93751	1.09718		0	-0.059275	-0.0930939	0.133796
LOC729903	4626.44	4646.09	4641.14	5558.8	1	1.00425	1.00318	1.20153		0	0.00611536	0.00457555	0.264872
LOC730246	4571.86	3914.95	3936.1	4516.07	1	0.856315	0.86094	0.987796		0	-0.223786	-0.216015	-0.0177145
LOC642357	4566.55	4612	4629.48	4769.63	1	1.00995	1.01378	1.04447		0	0.0142901	0.0197473	0.0627741
ARHGDIB	4544.7	4439.29	4545.34	5327.45	1	0.976806	1.00014	1.17223		0	-0.0338561	0.000204357	0.229261
LOC650276	4541.98	4592.17	4440.08	4320.96	1	1.01105	0.977565	0.95134		0	0.015857	-0.0327348	-0.0719672
RPS14	4538.61	4553.65	4454.67	4728.89	1	1.00331	0.981505	1.04192		0	0.00477282	-0.0269318	0.0592511
LOC729301	4532.46	4341.43	4094.37	4983.04	1	0.957852	0.903343	1.09941		0	-0.0621249	-0.146655	0.136732
RPS6	4529.27	4674.03	4747.15	5311.44	1	1.03196	1.04811	1.17269		0	0.0453892	0.0677849	0.229824
LOC728126	4518.23	4337.63	4445.85	5567.36	1	0.960028	0.983979	1.2322		0	-0.0588521	-0.023301	0.301234
EEF1A1	4511.38	4583.79	4793.81	4615.13	1	1.01605	1.0626	1.023		0	0.022974	0.0876048	0.0328021
LOC728481	4480.14	4178.33	4594.79	5238.99	1	0.932634	1.02559	1.16938		0	-0.100617	0.0364554	0.225747
LOC387867	4464.71	4502.06	4783.25	5718.1	1	1.00836	1.07135	1.28073		0	0.0120178	0.0994233	0.356968
LOC643531	4425.77	4442.11	3731.71	4522.84	1	1.00369	0.843178	1.02193		0	0.00531579	-0.246091	0.0312994
ACTB	4408.23	4236.02	3688.24	3642.98	1	0.960933	0.83667	0.826404		0	-0.0574919	-0.257269	-0.27508
PFN1	4378.25	4452.08	4067.36	4401.95	1	1.01686	0.928992	1.00541		0	0.0241249	-0.106261	0.00779059
LOC134997	4330.94	4564.37	5091.82	4960.33	1	1.0539	1.17568	1.14532		0	0.0757342	0.2335	0.195756
RPL24	4309.97	4212.24	4541.09	5000.31	1	0.977325	1.05362	1.16017		0	-0.0330898	0.0753601	0.21434
RPS17	4303.16	4327.84	4351.73	4545.49	1	1.00574	1.01129	1.05631		0	0.00825215	0.0161946	0.0790388
LOC642741	4299.27	4296.41	4383.78	4860.17	1	0.999334	1.01966	1.13046		0	-0.000961116	0.0280837	0.176913
LOC730187	4293.95	4337.51	4845.72	5115.74	1	1.01014	1.1285	1.19138		0	0.0145622	0.174406	0.252638
LOC100133607	4289	3652.98	3678.53	3561.83	1	0.851709	0.857667	0.830458		0	-0.231568	-0.221511	-0.268021
LOC646294	4261.52	4297.72	3862.12	4347.73	1	1.00849	0.906277	1.02023		0	0.0122016	-0.141977	0.028894
LOC646630	4224.31	4177.05	4208.27	4161.49	1	0.988812	0.996203	0.985129		0	-0.0162318	-0.00548851	-0.0216158
LOC731096	4202.35	3939.36	4363.78	5104.31	1	0.937418	1.03842	1.21463		0	-0.0932356	0.0543836	0.280519
MIF	4181.61	4156.35	3454.96	3733.1	1	0.993959	0.826226	0.892742		0	-0.00874212	-0.275392	-0.163684
LOC100131196	4159.11	3974.42	4119.46	4345.75	1	0.955594	0.990466	1.04488		0	-0.0655299	-0.0138205	0.0633314
RPS27	4150.59	4117.71	4037.84	3891.63	1	0.992079	0.972836	0.93761		0	-0.0114725	-0.0397318	-0.0929394
SOD1	4117.05	4458.4	5009.91	4455.63	1	1.08291	1.21687	1.08224		0	0.114917	0.283175	0.11402
HSPA8	4096.54	3627.56	3148.4	1737.13	1	0.885518	0.768552	0.424049		0	-0.175406	-0.379785	-1.2377
LOC651436	4091.53	4600.16	4916.91	4745.98	1	1.12431	1.20173	1.15995		0	0.169046	0.265113	0.214067
LOC100132742	4061.37	4105.22	3911.49	4536.91	1	1.0108	0.963097	1.11709		0	0.0154942	-0.0542474	0.159743
RPS3	4056.17	3977.98	4202.73	5180.83	1	0.980725	1.03613	1.27727		0	-0.0280801	0.051209	0.353066
FAU	4039.02	4191.9	4085.69	4450.11	1	1.03785	1.01156	1.10178		0	0.0535991	0.0165758	0.139835
EEF1AL7	4027.42	3995.43	3644.15	3775.8	1	0.992058	0.904836	0.937525		0	-0.0115041	-0.144271	-0.0930716
HMGN1	4022.41	3881.24	3874.56	3411.43	1	0.964904	0.963244	0.848106		0	-0.0515428	-0.0540274	-0.237684
HNRPA2B1	4019.99	4013.87	3874.16	4217.66	1	0.998479	0.963725	1.04917		0	-0.00219572	-0.0533063	0.0692527
LOC645387	4017.22	4272.13	4012.1	4438.26	1	1.06345	0.998727	1.10481		0	0.0887587	-0.00183775	0.143797
LOC285053	3997.9	4325.64	3590.08	4139.66	1	1.08198	0.897991	1.03546		0	0.11367	-0.155226	0.0502678
UBC	3975.38	4209.48	4407.99	926.405	1	1.05889	1.10882	0.233036		0	0.0825505	0.149028	-2.10138
RPS29	3964.27	4085.33	3936.74	3772.04	1	1.03054	0.993055	0.95151		0	0.0433992	-0.0100539	-0.0717092
LOC100133812	3945.57	3945.98	4431.3	5023.88	1	1.00011	1.12311	1.2733		0	0.000152834	0.167499	0.348571
RPS27A	3941.1	4048.62	4021.79	4099.72	1	1.02728	1.02047	1.04025		0	0.0388295	0.0292381	0.056927
LOC100128505	3929.95	3056.23	3133.92	2771.45	1	0.777676	0.797446	0.705214		0	-0.362758	-0.326541	-0.503867
RPS18	3924.12	3829.47	3251.36	3790.24	1	0.97588	0.828557	0.965882		0	-0.0352245	-0.271328	-0.0500811
ATP5EP2	3920.26	3926.34	4572.5	4679.63	1	1.00155	1.16637	1.1937		0	0.00223422	0.222032	0.255443
LOC653232	3911.43	3911.07	3853.35	3810.78	1	0.999908	0.98515	0.974266		0	-0.000133158	-0.0215849	-0.0376121
LOC653658	3903.44	3930.49	3784.31	4129.03	1	1.00693	0.96948	1.05779		0	0.00996264	-0.0447171	0.0810541
LOC728553	3896.25	4035.34	3740.99	3745.19	1	1.0357	0.96015	0.961228		0	0.0506008	-0.0586677	-0.0570497
RPL6	3892.05	3655.69	3716.11	3825.83	1	0.939272	0.954794	0.982986		0	-0.0903858	-0.0667385	-0.0247567
LOC730534	3863.95	4497.36	4700.64	3888.49	1	1.16393	1.21654	1.00635		0	0.219003	0.282781	0.00913673
GAPDH	3862.25	4071.17	3965.63	4111.87	1	1.05409	1.02677	1.06463		0	0.0760048	0.0381097	0.090353
LOC148430	3852.5	4091.05	3309.6	3611.96	1	1.06192	0.859078	0.937562		0	0.0866753	-0.219139	-0.0930134
LOC645385	3848.65	3643.83	3156.41	3812.77	1	0.946781	0.820135	0.990678		0	-0.0788978	-0.286066	-0.0135125
LOC653314	3844.08	3967.25	3800.76	3870.15	1	1.03204	0.98873	1.00678		0	0.0455	-0.0163509	0.00974956
HNRNPD	3830.56	3902.39	3816.48	3125.37	1	1.01875	0.996325	0.815904		0	0.0268037	-0.00531118	-0.293529
LOC728672	3829.34	3822.32	3498.69	3710.43	1	0.998167	0.913655	0.968949		0	-0.0026475	-0.130278	-0.0455068
RPL39	3819.48	3789.08	4303.67	4795.29	1	0.992041	1.12677	1.25548		0	-0.0115282	0.17219	0.328242
LOC100131387	3815.65	3607.48	3980.5	4093.68	1	0.945441	1.0432	1.07286		0	-0.0809403	0.0610194	0.101467
RPL17	3799.7	3650.45	3801.63	3846.61	1	0.96072	1.00051	1.01234		0	-0.0578121	0.000733292	0.017701
HINT1	3796.68	3857.25	4291.62	4592.29	1	1.01595	1.13036	1.20955		0	0.0228347	0.176783	0.274473
TXN	3796.56	4088.06	4551.12	4891.07	1	1.07678	1.19875	1.28829		0	0.106721	0.261526	0.365457
H3F3A	3788.22	3627.56	3905.07	4326.11	1	0.957591	1.03085	1.14199		0	-0.0625184	0.0438302	0.191552
ATP5A1	3775.97	3776.01	3891	3407.05	1	1.00001	1.03046	0.902298		0	1.54356e-05	0.0432936	-0.148323
CHCHD2	3773.52	4328.3	3881.38	4057.47	1	1.14702	1.02859	1.07525		0	0.197892	0.0406613	0.104671
LOC440927	3760.17	4221.3	3523.65	3918.63	1	1.12263	0.937099	1.04214		0	0.166889	-0.0937267	0.0595536
RPS15A	3739.75	3693.39	3658.48	3686.38	1	0.987604	0.978269	0.98573		0	-0.0179954	-0.0316968	-0.0207362
LOC390354	3737.34	4034.4	3405.52	4809.24	1	1.07948	0.911215	1.28681		0	0.110341	-0.134137	0.363796
C17ORF45	3717.16	3375.49	3355.34	4139.5	1	0.908083	0.90266	1.11362		0	-0.139104	-0.147746	0.155255
LOC100133649	3704.21	3608.22	3595.77	3177.1	1	0.974084	0.970724	0.857699		0	-0.0378818	-0.0428666	-0.221457
TUBA1C	3658.14	4068.08	4116.01	3223.98	1	1.11206	1.12516	0.881315		0	0.153235	0.170133	-0.18227
PRDX1	3617.41	3874.39	4384.03	4396.5	1	1.07104	1.21193	1.21537		0	0.0990113	0.277301	0.281397
TPT1	3610.33	3792.19	3949.95	3902.12	1	1.05037	1.09407	1.08082		0	0.0709007	0.129703	0.112125
EEF2	3606.5	3560.51	2908.27	3260.41	1	0.987249	0.806398	0.904037		0	-0.0185148	-0.310436	-0.145546
TUBA1A	3576.83	3751.55	3661.72	3347.57	1	1.04885	1.02373	0.935904		0	0.0688076	0.0338414	-0.0955671
LOC100129028	3566.23	3359.14	3206.65	3599.19	1	0.94193	0.899171	1.00924		0	-0.0863086	-0.153333	0.0132731
RPLP1	3566.07	3653.23	3311.05	3267.92	1	1.02444	0.928487	0.916392		0	0.0348388	-0.107047	-0.125963
LOC731365	3564.69	3335.21	3952.89	4065.18	1	0.935626	1.1089	1.1404		0	-0.0959966	0.149133	0.189545
LOC391370	3560.69	3752.94	3520.33	3724.57	1	1.05399	0.988666	1.04602		0	0.0758638	-0.0164453	0.0649166
LOC649049	3509.77	3758.75	3328.43	4146.07	1	1.07094	0.948331	1.18129		0	0.0988747	-0.0765374	0.240367
LOC286444	3499.6	3646.37	3348.45	4109.8	1	1.04194	0.956811	1.17436		0	0.0592714	-0.0636942	0.231879
LOC389168	3479.23	3398.68	3188.93	3049.51	1	0.97685	0.916562	0.876492		0	-0.0337913	-0.125695	-0.190188
LOC645436	3458.81	3070.44	2735.01	2988.21	1	0.887716	0.790738	0.86394		0	-0.17183	-0.338728	-0.210996
MYB	3453.77	2322.83	1262.27	929.444	1	0.672551	0.365476	0.26911		0	-0.572285	-1.45215	-1.89373
LOC729466	3410.79	3529.56	3588.07	3319.84	1	1.03482	1.05198	0.973334		0	0.0493792	0.0731018	-0.0389924
LOC728453	3393.46	3342.69	3338.55	3836.16	1	0.985038	0.983818	1.13046		0	-0.0217482	-0.0235366	0.176908
TMSB10	3376	3248.33	3282.54	3899.71	1	0.962183	0.972317	1.15513		0	-0.0556161	-0.0405018	0.208052
LOC728244	3354.29	3170.46	3638.97	3652.84	1	0.945194	1.08487	1.089		0	-0.0813181	0.11752	0.123009
PHGDH	3348.34	3019.62	3030.99	3368.46	1	0.901828	0.905222	1.00601		0	-0.149076	-0.143656	0.0086428
RPL5	3337.41	3641.13	3332.74	3489.23	1	1.091	0.998599	1.04549		0	0.125656	-0.00202293	0.0641797
LOC389342	3332.49	3460.65	3183.75	3424.17	1	1.03846	0.955368	1.02751		0	0.0544425	-0.065871	0.039154
LOC285900	3330.87	3314.91	3373.27	3574.43	1	0.995208	1.01273	1.07312		0	-0.00692978	0.0182511	0.101816
MDH2	3330.41	3604.28	3229.28	3382.01	1	1.08223	0.969636	1.01549		0	0.114014	-0.0444843	0.0221827
LOC439953	3295.96	3291.88	3296.54	3420.93	1	0.998762	1.00018	1.03792		0	-0.00178769	0.000252627	0.0536884
FTL	3280.36	3572.1	3583.72	3071.53	1	1.08894	1.09248	0.936337		0	0.122918	0.127603	-0.0948995
ANP32B	3261.8	3087.39	2705.87	2659.46	1	0.946532	0.829564	0.815336		0	-0.0792765	-0.269575	-0.294534
LOC644029	3226.67	2880.66	3136.29	3403.27	1	0.892765	0.971989	1.05473		0	-0.163648	-0.0409878	0.0768764
LOC728428	3224.83	3269.5	2859.24	3369.31	1	1.01385	0.886631	1.0448		0	0.0198462	-0.173594	0.0632296
HSP90AA1	3211.39	3107.48	3143.52	3208.05	1	0.967641	0.978865	0.99896		0	-0.0474557	-0.0308188	-0.00150089
LOC651894	3198.5	3115.92	3034.95	2913.94	1	0.974183	0.948868	0.911036		0	-0.0377348	-0.0757209	-0.13442
LOC391656	3181.72	2968.13	3263.74	3811.05	1	0.932869	1.02578	1.19779		0	-0.100253	0.0367184	0.26038
LOC728590	3181.26	3132.07	3040.51	3428.11	1	0.984537	0.955756	1.07759		0	-0.0224824	-0.0652851	0.107812
PTBP1	3177.8	3161.21	2851.52	2116.15	1	0.99478	0.897326	0.665917		0	-0.00755055	-0.156296	-0.586585
UBA52	3171.8	3081.66	3221.96	3455.38	1	0.971581	1.01581	1.08941		0	-0.0415944	0.0226331	0.123541
RPL4	3159.05	2998.49	2553.58	3112.53	1	0.949175	0.808337	0.985273		0	-0.0752544	-0.306972	-0.0214041
LOC391075	3151.05	3269.58	2928.63	3193.56	1	1.03762	0.929414	1.01349		0	0.0532747	-0.105607	0.0193342
YWHAQ	3142.31	3331.15	3747.52	2697.24	1	1.0601	1.1926	0.858363		0	0.0841956	0.254113	-0.22034
LOC646819	3135.7	3363.07	3434.74	3630.44	1	1.07251	1.09537	1.15778		0	0.100992	0.131414	0.211356
LOC650152	3125.69	3507.48	3246.8	3111.94	1	1.12215	1.03875	0.9956		0	0.16626	0.0548423	-0.00636203
RPSA	3112.32	3147.5	3001.24	2843.17	1	1.0113	0.964312	0.913524		0	0.016217	-0.0524285	-0.130486
UQCRHL	3105.46	3194.53	3346.33	3492.07	1	1.02868	1.07756	1.12449		0	0.0407977	0.107772	0.169274
CALM3	3103.51	2843.09	2974.48	2876.8	1	0.916088	0.958425	0.92695		0	-0.126441	-0.0612632	-0.109437
RPL10A	3101.53	3062.51	3014.25	3671.45	1	0.987419	0.971859	1.18375		0	-0.0182662	-0.0411817	0.243367
PDCD7	3085.44	2828.89	2880.97	2502.34	1	0.916852	0.933733	0.811016		0	-0.125238	-0.0989174	-0.302197
LOC402251	3081.16	2958.87	2985.48	2828.82	1	0.960309	0.968947	0.9181		0	-0.0584296	-0.04551	-0.123276
LOC647000	3071.42	2974.52	2871.38	2825.16	1	0.96845	0.934871	0.919824		0	-0.04625	-0.0971608	-0.120571
LOC649150	3071.41	3110.24	3009.1	3107.82	1	1.01265	0.979714	1.01186		0	0.0181288	-0.029567	0.0170049
LOC284821	3070.66	3476.6	2729.32	2869.55	1	1.1322	0.888836	0.934505		0	0.179128	-0.17001	-0.0977257
LOC729102	3055.6	3025.39	2759.17	2826.1	1	0.990114	0.902986	0.924893		0	-0.0143338	-0.147224	-0.112641
LOC440737	3051.29	3345.47	2945.74	3448.18	1	1.09641	0.96541	1.13007		0	0.132789	-0.050786	0.176416
ORC6L	3046.67	3071.75	2995.91	2980.99	1	1.00823	0.983337	0.978441		0	0.0118259	-0.024242	-0.0314425
LOC729603	3043.66	2986.92	2964.24	2467.28	1	0.981359	0.973907	0.81063		0	-0.0271477	-0.0381439	-0.302885
LOC389101	3043.19	2777.63	2820.5	2338.42	1	0.912737	0.926823	0.76841		0	-0.131729	-0.109635	-0.380052
LOC644745	3019.62	2884.95	2891.42	2812.62	1	0.955399	0.957545	0.931447		0	-0.0658246	-0.0625884	-0.102455
LOC728031	3005.67	2741.31	2785.38	3532.69	1	0.912049	0.926709	1.17534		0	-0.132817	-0.109811	0.233083
CDK2AP1	2996.25	3104.59	3540.35	2833.23	1	1.03616	1.18159	0.945592		0	0.0512421	0.240734	-0.0807109
LOC440595	2993.19	3011.5	2967.63	2971.87	1	1.00612	0.99146	0.992877		0	0.00880041	-0.0123736	-0.0103131
LOC400721	2988.51	3108.25	3097.57	2541.02	1	1.04007	1.03649	0.850262		0	0.056679	0.0517114	-0.23402
LOC645173	2979.67	3226.39	2865.97	3453.71	1	1.0828	0.96184	1.15909		0	0.114769	-0.0561305	0.212994
RPS26L	2965.36	2816.08	2895.55	3072.86	1	0.949659	0.97646	1.03625		0	-0.0745191	-0.0343668	0.0513759
LOC100129379	2958.79	2985.18	3207	3519.7	1	1.00892	1.08389	1.18957		0	0.0128075	0.116216	0.250444
F2R	2957.01	2553.91	2679.56	2732.78	1	0.863679	0.906173	0.924169		0	-0.211433	-0.142142	-0.113771
SNRPG	2948.45	2894.04	3659.21	3061	1	0.981545	1.24106	1.03817		0	-0.026874	0.311576	0.0540457
VIM	2939.88	2838.78	2755.23	2508.11	1	0.965609	0.937189	0.853133		0	-0.0504891	-0.0935877	-0.229157
LOC91561	2939.84	3021.06	3085.98	3173.8	1	1.02763	1.04971	1.07958		0	0.0393193	0.069992	0.110473
CD81	2925.31	2911.03	2597.07	2500.2	1	0.995119	0.887795	0.854679		0	-0.00705873	-0.171701	-0.226545
EEF1G	2923.49	3047.14	3258.6	3592.94	1	1.04229	1.11463	1.22899		0	0.0597632	0.15656	0.297474
LOC402057	2918.21	2873.26	2744.23	2540.2	1	0.984598	0.940382	0.870465		0	-0.0223933	-0.088681	-0.200142
LOC642250	2915.41	2952.38	2909.71	2826.43	1	1.01268	0.998042	0.969477		0	0.0181785	-0.0028273	-0.0447221
PABPC1	2911.07	2940.11	3114.14	3117.81	1	1.00997	1.06976	1.07102		0	0.0143189	0.0972843	0.0989829
TMSB4X	2908.12	2821.43	2732.06	2871.47	1	0.970189	0.939459	0.987396		0	-0.0436622	-0.0900979	-0.018299
LOC100133372	2906.67	2898.8	2476.48	2461.39	1	0.997293	0.851999	0.846809		0	-0.00391009	-0.231077	-0.239892
COX6C	2903.67	2861.92	3025.77	3348.25	1	0.985622	1.04205	1.15311		0	-0.0208937	0.0594232	0.205529
RPL9	2896.71	2884.91	3046.7	3163.3	1	0.995927	1.05178	1.09203		0	-0.00588774	0.0728296	0.127016
LDHB	2895.76	2755.93	2873.09	3224.6	1	0.95171	0.992169	1.11356		0	-0.0714057	-0.0113425	0.155176
LOC653162	2887.72	2927.14	2940.63	2749.7	1	1.01365	1.01832	0.952202		0	0.0195573	0.02619	-0.070661
COX8A	2884.29	3012.12	2755.56	2824.8	1	1.04432	0.955368	0.979372		0	0.0625602	-0.0658716	-0.0300713
LOC387841	2867.1	2669.76	2590.83	2473.5	1	0.93117	0.903642	0.862717		0	-0.102884	-0.146177	-0.213041
LOC728368	2866.08	2655.3	2504.74	2395.37	1	0.926457	0.873924	0.835763		0	-0.110203	-0.19442	-0.258833
C14ORF156	2860.32	3062.17	3529.89	3312.33	1	1.07057	1.23409	1.15803		0	0.0983746	0.303446	0.211668
LOC652624	2851.74	2877.12	2703.4	3285.41	1	1.0089	0.947982	1.15207		0	0.012785	-0.077069	0.204231
LOC100127993	2850.22	2944.83	2765.99	3033.91	1	1.03319	0.970447	1.06445		0	0.0471096	-0.043279	0.0901063
RPL41	2840.21	2937.94	2798.1	3013.76	1	1.03441	0.985174	1.06111		0	0.0488101	-0.0215491	0.0855677
COX5A	2834.94	2782.45	2847.26	2810.92	1	0.981486	1.00435	0.991529		0	-0.0269599	0.00625686	-0.0122736
RPL8	2833.93	2891.77	2642.94	2880.69	1	1.02041	0.932604	1.0165		0	0.0291486	-0.100663	0.0236083
LOC729402	2829.55	2907.48	2617.71	2364.93	1	1.02754	0.925132	0.835798		0	0.039198	-0.112269	-0.258774
IL18	2822.88	2456.88	2328.05	2256.29	1	0.870348	0.824708	0.799286		0	-0.200336	-0.278044	-0.323217
DNCL1	2799.98	3199.65	3393.44	1942.94	1	1.14274	1.21195	0.693913		0	0.192496	0.27733	-0.527174
NAG18	2799.67	2903.48	2751	2697.07	1	1.03708	0.982616	0.963354		0	0.0525267	-0.0252997	-0.0538616
MGC16703	2796.83	2832.16	2713.1	2668.14	1	1.01263	0.970061	0.953988		0	0.0181117	-0.0438531	-0.0679563
RPS28	2787.14	2264.6	2161.55	2760.5	1	0.812517	0.775543	0.990443		0	-0.299531	-0.366721	-0.0138548
RPL23	2783.9	2809.48	3161.59	3311.81	1	1.00919	1.13567	1.18963		0	0.0131963	0.183546	0.250515
LOC648210	2781.9	2668.36	2317.47	2497.61	1	0.959189	0.833053	0.897807		0	-0.0601137	-0.26352	-0.155523
C1QBP	2776.64	2728.87	2266.34	2626.43	1	0.982795	0.816218	0.945902		0	-0.0250381	-0.292974	-0.0802367
LOC388524	2776.15	2776.59	2626.83	2442.9	1	1.00016	0.946213	0.879959		0	0.000227622	-0.079763	-0.184492
LDHA	2773.56	2827.81	3034.97	2657.03	1	1.01956	1.09425	0.957988		0	0.0279476	0.129944	-0.0619208
LOC729679	2759.09	2667.79	2392.12	3078.74	1	0.96691	0.866998	1.11585		0	-0.048546	-0.205899	0.158149
LOC283412	2755.83	2878.55	2622.75	2824.93	1	1.04453	0.951709	1.02507		0	0.0628556	-0.0714072	0.0357274
CCT8	2744.34	2857.98	3276.77	2680.47	1	1.04141	1.19401	0.976725		0	0.0585362	0.255814	-0.0339759
RPL37A	2740.98	2657.94	2525.77	2493.17	1	0.969704	0.921486	0.909593		0	-0.044383	-0.117966	-0.136706
RPS15	2732.84	2886.75	2709.5	3213.3	1	1.05632	0.991459	1.17581		0	0.0790451	-0.0123756	0.233652
LOC440063	2726.23	2957	3222.6	3794.51	1	1.08465	1.18207	1.39185		0	0.117225	0.241317	0.477003
LOC646688	2717.22	2388.19	2388.31	3079.88	1	0.878911	0.878954	1.13347		0	-0.186211	-0.18614	0.180745
LOC731985	2716.46	2695.17	2670.82	2960.39	1	0.992161	0.983197	1.08979		0	-0.0113542	-0.0244477	0.124055
LOC729978	2714.8	2441.28	2108.39	1254.9	1	0.899247	0.776628	0.462245		0	-0.15321	-0.364705	-1.11327
LOC440043	2694.19	2772.66	2589.02	2459.96	1	1.02913	0.960963	0.91306		0	0.0414205	-0.0574473	-0.131219
SFRS2	2692.06	2657.11	2010.06	1200.81	1	0.987017	0.746661	0.446055		0	-0.0188525	-0.421474	-1.16471
C20ORF24	2685.24	2886.27	3213.27	1613.87	1	1.07487	1.19664	0.601015		0	0.104156	0.258992	-0.734526
RPL26	2684.89	2833.01	3122.56	3559.93	1	1.05517	1.16301	1.32592		0	0.0774747	0.217867	0.406989
LCP1	2677.91	2515.98	2389.42	2922.25	1	0.939534	0.892273	1.09125		0	-0.0899833	-0.164443	0.125976
LOC441013	2664.82	2664.5	2589.26	2380.17	1	0.999881	0.971644	0.89318		0	-0.000171738	-0.0415008	-0.162977
RPL7A	2659.1	2497.67	2137.42	2849.18	1	0.939292	0.803813	1.07148		0	-0.0903543	-0.315068	0.0996095
ROCK2	2650.81	2539.68	2562.31	2527.42	1	0.958076	0.966614	0.953452		0	-0.0617885	-0.0489885	-0.0687683
LOC402694	2636.67	2685.93	2355.93	2718.56	1	1.01868	0.893523	1.03106		0	0.0267026	-0.162424	0.0441248
ITM2A	2633.39	2371.47	2520.97	3275.14	1	0.900541	0.95731	1.2437		0	-0.151136	-0.0629426	0.314634
EIF4A1	2632.64	2609.47	2576.09	2643.42	1	0.991199	0.978519	1.0041		0	-0.0127527	-0.0313285	0.00589781
LOC389141	2632.63	2858.04	3052.33	3260.82	1	1.08562	1.15942	1.23862		0	0.118522	0.213409	0.308731
B2M	2620.15	2784.75	3019.21	3028.63	1	1.06282	1.15231	1.1559		0	0.0879006	0.204525	0.20902
TBCA	2616.78	2663.41	2744.7	2864.5	1	1.01782	1.04889	1.09467		0	0.0254818	0.0688592	0.130494
JTB	2611.08	2865.23	2722.33	2040.02	1	1.09733	1.04261	0.781293		0	0.134004	0.0601943	-0.356064
LOC728873	2608.64	2573.32	1974.61	2304.88	1	0.98646	0.756947	0.883553		0	-0.0196668	-0.401735	-0.178611
MSH3	2586.33	2705.64	2529.37	2603.73	1	1.04613	0.977976	1.00673		0	0.0650662	-0.0321293	0.00967615
NDUFA4	2583.91	2458.16	3198.41	2693.48	1	0.951331	1.23782	1.0424		0	-0.071981	0.307797	0.0599159
LOC347544	2580.61	2569.38	2051.67	2656.41	1	0.995652	0.795036	1.02937		0	-0.00628681	-0.330909	0.0417685
LOC646483	2580.14	2497.03	2501.3	2602.24	1	0.967792	0.969443	1.00857		0	-0.0472315	-0.044772	0.0123057
LOC645317	2579.05	2683.22	2490.92	2620.59	1	1.04039	0.965828	1.01611		0	0.0571255	-0.0501624	0.0230505
RPS24	2562.7	2802.94	2487.05	2581.03	1	1.09374	0.97048	1.00715		0	0.129276	-0.0432297	0.0102815
LAIR1	2551.61	2502.03	2571.23	2514.99	1	0.980566	1.00769	0.985645		0	-0.028313	0.01105	-0.0208604
GTF3A	2540.22	2236.05	2030.1	2327.63	1	0.880256	0.79918	0.916308		0	-0.184005	-0.323407	-0.126095
LOC148915	2509.91	2942.13	3087.38	2436.68	1	1.17221	1.23008	0.970825		0	0.229226	0.29875	-0.0427168
RPLP0	2501.4	2502.21	2537.55	2644.87	1	1.00032	1.01445	1.05736		0	0.000466223	0.0207007	0.0804608
LOC645715	2496.11	2448.49	2484.88	2281.28	1	0.980925	0.995503	0.913937		0	-0.0277852	-0.00650206	-0.129834
KPNB1	2494.67	2232.89	1922.14	1619.15	1	0.895063	0.7705	0.649043		0	-0.159938	-0.376133	-0.623615
RPL12	2481.34	2318.75	2660.88	3145.25	1	0.934473	1.07236	1.26756		0	-0.0977756	0.100784	0.342054
PPA1	2477.56	2475.92	2476.63	2682	1	0.999339	0.999628	1.08252		0	-0.000953666	-0.000537219	0.114391
LOC285176	2473.33	2307.45	2281.95	2631.56	1	0.932933	0.922623	1.06398		0	-0.100154	-0.116187	0.0894654
ATP5O	2464.13	2481.98	2758.98	2961.5	1	1.00724	1.11965	1.20184		0	0.0104144	0.163054	0.26525
RPL14L	2460.87	2334.97	2388.56	2818.95	1	0.948838	0.970613	1.14551		0	-0.0757666	-0.0430313	0.195986
TFRC	2459.36	2223	1730.54	1398.98	1	0.903893	0.703656	0.568837		0	-0.145777	-0.507058	-0.813913
SNRPD2	2450.93	2462.41	2691.15	2774.18	1	1.00469	1.09801	1.13189		0	0.00674441	0.134894	0.178735
LOC728128	2449.82	2369.05	2522.71	2657.99	1	0.967034	1.02976	1.08498		0	-0.0483618	0.0423027	0.117663
LOC100130003	2449.34	2349.89	2984.16	2434.52	1	0.959395	1.21835	0.993949		0	-0.0598029	0.284929	-0.00875699
PSMB1	2432.32	2540.98	2724.56	2609.45	1	1.04467	1.12015	1.07283		0	0.063054	0.163693	0.101415
EIF3E	2430.09	2483.99	2340.16	2299.06	1	1.02218	0.962993	0.946077		0	0.0316486	-0.0544028	-0.0799712
COX4I1	2426.97	2682.9	2456.41	2588.57	1	1.10545	1.01213	1.06658		0	0.144635	0.017392	0.0929965
RPL36AL	2423.04	2406.59	2707.05	2083.64	1	0.993215	1.11721	0.859928		0	-0.00982247	0.159906	-0.217712
PSMA6	2421.31	2568.67	3201.13	2729.94	1	1.06086	1.32207	1.12746		0	0.0852346	0.402794	0.173082
C21ORF55	2418.9	2337.22	2332.62	1995.9	1	0.966231	0.964331	0.825128		0	-0.0495605	-0.0523994	-0.277311
LOC100133233	2413.3	2475.96	2393.71	2278.3	1	1.02596	0.991885	0.944062		0	0.0369803	-0.0117554	-0.0830467
LOC729324	2406.93	2453.03	2424.52	2463.78	1	1.01915	1.00731	1.02362		0	0.0273688	0.0105012	0.0336791
LOC728782	2399.62	2555.9	2606.46	2905.93	1	1.06513	1.0862	1.211		0	0.0910271	0.119285	0.276196
LOC650518	2389.99	2563.72	2907.34	2586.23	1	1.07269	1.21646	1.08211		0	0.101235	0.282693	0.113843
FTHL16	2377.95	2393.1	2276.15	1978.41	1	1.00637	0.957187	0.831982		0	0.00915807	-0.0631279	-0.265376
LOC338870	2371.84	2556.22	2869.86	3134.42	1	1.07774	1.20997	1.32151		0	0.108004	0.274975	0.402193
LOC730029	2353.97	2133.33	2331.17	2870.24	1	0.906268	0.990312	1.21932		0	-0.14199	-0.0140443	0.286075
LOC388339	2348.69	2318	2105.44	2633.38	1	0.986933	0.89643	1.12121		0	-0.0189766	-0.157737	0.165058
LOC646531	2346.25	2562.36	2487.63	2368.15	1	1.09211	1.06026	1.00933		0	0.127113	0.0844141	0.0134005
NDUFAB1	2343.49	2397.83	2486.15	2288.3	1	1.02319	1.06087	0.976449		0	0.033072	0.0852545	-0.034384
LOC100129424	2336.13	2278.11	2386.65	2401.71	1	0.975165	1.02163	1.02807		0	-0.0362816	0.0308659	0.0399402
C19ORF31	2323.62	2564.02	2421.52	2327.23	1	1.10346	1.04213	1.00155		0	0.142033	0.0595348	0.00223933
LOC647856	2318.75	2470.62	2787.74	2760.4	1	1.0655	1.20226	1.19047		0	0.0915249	0.265746	0.251528
SEC61B	2293.67	2359.42	2537.52	2468.62	1	1.02867	1.10631	1.07628		0	0.0407751	0.145761	0.106049
TMBIM6	2291.83	2239	2346.94	2416.05	1	0.976948	1.02404	1.0542		0	-0.0336462	0.0342785	0.0761457
LOC653773	2287.45	2384.04	2475.18	2647.76	1	1.04223	1.08207	1.15752		0	0.0596707	0.113796	0.211032
TOMM7	2287.28	2108.55	2510.65	2744.62	1	0.921861	1.09766	1.19995		0	-0.117378	0.134429	0.262975
BTF3	2282.87	2230.18	2558.26	2586.35	1	0.976921	1.12063	1.13294		0	-0.033686	0.164313	0.180071
CALM2	2279.73	2500.67	2190.44	1573.12	1	1.09691	0.960832	0.690048		0	0.13345	-0.0576435	-0.535232
ILF2	2275.85	2159.29	2379.67	1935.54	1	0.948784	1.04562	0.850471		0	-0.0758485	0.0643592	-0.233666
TYMS	2271.87	2202.59	2159.8	2088.84	1	0.969504	0.950669	0.919438		0	-0.0446818	-0.0729852	-0.121176
YBX1	2258.04	2360.72	2120.98	2418.98	1	1.04547	0.939303	1.07128		0	0.0641561	-0.090338	0.0993306
COX5B	2257.77	2463.74	2305.43	2360.02	1	1.09123	1.02111	1.04529		0	0.125956	0.0301387	0.0639003
CCDC72	2250.32	2437.73	2856.15	2964.44	1	1.08328	1.26922	1.31734		0	0.115405	0.34394	0.397627
DDX5	2249.06	2223.41	2429.44	1264.75	1	0.988595	1.0802	0.562343		0	-0.016548	0.111298	-0.830478
GHITM	2243.78	2549.13	3048.76	2244.93	1	1.13609	1.35876	1.00051		0	0.184078	0.442294	0.000738462
LOC158345	2243.17	2160.65	2048.07	2352.05	1	0.963215	0.913027	1.04854		0	-0.0540698	-0.13127	0.0683843
LOC646785	2237.67	2170.01	2455.28	2715.71	1	0.969764	1.09725	1.21363		0	-0.0442951	0.13389	0.279332
CSDA	2236.51	2419.23	2217.99	2159.88	1	1.0817	0.991721	0.965737		0	0.113297	-0.0119935	-0.0502974
CCNI	2235.05	2600.95	2510.91	2312.19	1	1.16371	1.12343	1.03451		0	0.218733	0.167905	0.0489518
SNRPF	2225.87	2361.64	2742.35	2740.37	1	1.061	1.23203	1.23115		0	0.0854199	0.301043	0.300004
DNMT1	2211.39	2093.06	2025.91	1494.75	1	0.94649	0.916125	0.675931		0	-0.0793414	-0.126383	-0.565052
EIF4A2	2202.12	2039.54	1323.13	1075.75	1	0.926169	0.600841	0.488507		0	-0.110652	-0.734946	-1.03355
RPS26P11	2201.76	2070.22	2016.66	2391.14	1	0.940257	0.915931	1.08601		0	-0.0888736	-0.126689	0.119037
SNHG5	2187.85	2025.53	2416.4	2720.25	1	0.925809	1.10446	1.24334		0	-0.111214	0.143347	0.314225
RPS9	2186.04	2229.38	1860.06	2442.78	1	1.01982	0.850878	1.11744		0	0.0283208	-0.232976	0.1602
LOC389404	2176.5	2221.08	2460.57	2643.76	1	1.02048	1.13052	1.21468		0	0.0292501	0.176985	0.28058
LOC391126	2172.66	2110.92	2134.08	2413.61	1	0.971584	0.982242	1.1109		0	-0.0415896	-0.0258497	0.151733
LOC391833	2166.29	2087.5	2058.28	2795.22	1	0.963631	0.950144	1.29033		0	-0.0534478	-0.0737817	0.367741
FAM115A	2159.72	1840.62	1986.57	2525.95	1	0.852248	0.919826	1.16957		0	-0.230655	-0.120568	0.225981
NOL7	2155.23	2206.62	1994.6	1126.72	1	1.02384	0.92547	0.522782		0	0.0339921	-0.111741	-0.935719
LOC100128266	2137.75	2244.12	2013.84	2268.51	1	1.04976	0.942036	1.06116		0	0.0700558	-0.0861454	0.085648
AMY1C	2136.2	2040.89	1385.77	1658.23	1	0.955382	0.648709	0.77625		0	-0.0658498	-0.624356	-0.365406
LOC100190938	2133.16	1825	1894.64	1830.42	1	0.85554	0.888183	0.858078		0	-0.225093	-0.171071	-0.220819
LOC100129742	2126.4	2248	2248.75	2532	1	1.05719	1.05754	1.19074		0	0.0802284	0.0807063	0.251862
EIF3L	2126.16	2219.15	2272.16	2435.21	1	1.04374	1.06867	1.14536		0	0.0617577	0.0958142	0.195797
POLE3	2121.92	2522.52	2555.86	1554.73	1	1.18879	1.2045	0.732701		0	0.249496	0.268436	-0.448703
RPS4X	2118.07	2359.26	2644.03	2954.73	1	1.11387	1.24832	1.39501		0	0.155582	0.31999	0.480277
SUMO3	2115.16	2235.59	2137.45	1812.48	1	1.05694	1.01054	0.856899		0	0.0798893	0.0151209	-0.222803
TUBB	2108.72	2119.66	1764.23	1904.15	1	1.00519	0.836635	0.902986		0	0.00746191	-0.257329	-0.147224
LOC645138	2094.91	1939.18	2143.07	2727.02	1	0.925663	1.02299	1.30173		0	-0.111441	0.0327911	0.380433
LOC100131609	2094.11	2028.71	1648.85	1915.9	1	0.96877	0.787376	0.914899		0	-0.0457735	-0.344875	-0.128316
LOC441073	2086.6	2101.52	2075.09	2290.03	1	1.00715	0.994484	1.0975		0	0.0102812	-0.00798003	0.134215
SET	2086.13	2104.86	1978.74	1749.8	1	1.00898	0.948523	0.838776		0	0.0128955	-0.0762446	-0.253642
MCM6	2077.62	1828.88	1614.71	1725.1	1	0.880277	0.77719	0.830326		0	-0.18397	-0.363661	-0.268251
XPNPEP3	2076.35	1741.01	1783.78	1749.88	1	0.838494	0.859095	0.842771		0	-0.254127	-0.21911	-0.246788
EVL	2074.43	1734.81	1388.66	1755.62	1	0.836285	0.669417	0.846315		0	-0.257933	-0.579024	-0.240734
HSPA9	2073.17	1907.51	1760.04	1606.77	1	0.920092	0.84896	0.775028		0	-0.12015	-0.236231	-0.367679
GPX4	2067.34	2151.96	2114.32	2120.65	1	1.04093	1.02272	1.02578		0	0.0578765	0.0324157	0.0367265
DNAJA1	2059.07	2461.72	2785.02	1098.23	1	1.19555	1.35256	0.533361		0	0.257675	0.435694	-0.906817
KIAA0101	2056.93	2062.18	1928	2142.8	1	1.00255	0.937317	1.04175		0	0.00367588	-0.0933916	0.0590026
HSPD1	2054.59	2133.88	2047.82	1957.54	1	1.0386	0.996707	0.952765		0	0.0546336	-0.00475867	-0.069808
LOC728693	2054.4	2078.75	2088.11	2448.69	1	1.01186	1.01641	1.19192		0	0.0170027	0.0234797	0.253292
RPL21	2042.69	2266.22	2326.1	2989.3	1	1.10943	1.13874	1.46341		0	0.149815	0.187443	0.549338
LOC647340	2042.09	2228.72	2497.12	2462.54	1	1.09139	1.22282	1.20589		0	0.126166	0.290217	0.270101
RANBP1	2041.55	2053.5	1854.59	1841.78	1	1.00585	0.908423	0.902146		0	0.00841991	-0.138564	-0.148567
LOC646200	2041.09	2167.37	2609.41	2996.4	1	1.06187	1.27844	1.46804		0	0.0866028	0.354382	0.553892
NDUFA1	2038.35	2003.25	2343.53	2449.67	1	0.982779	1.14972	1.20179		0	-0.0250606	0.201279	0.265184
PCBP1	2038.09	1844.95	1296.68	734.937	1	0.905235	0.636225	0.360601		0	-0.143635	-0.652392	-1.47153
UQCRFS1	2016.89	2139.51	1931.76	1255.96	1	1.0608	0.957789	0.622721		0	0.0851481	-0.0622195	-0.683343
UQCRQ	2016.04	2111.53	2509.08	2645.71	1	1.04736	1.24456	1.31233		0	0.0667639	0.315635	0.392127
LOC648294	2006.69	1909.35	2047.84	2461.07	1	0.951494	1.02051	1.22643		0	-0.0717339	0.0292862	0.29447
LOC649447	2000.24	2056.28	1693.69	2062.71	1	1.02802	0.846743	1.03123		0	0.0398619	-0.240004	0.0443636
HS.508682	1990.02	2091.31	2466.66	2733.49	1	1.0509	1.23952	1.3736		0	0.0716265	0.309776	0.457963
NUDC	1983.67	2300.59	1874.77	1917.72	1	1.15977	0.945101	0.966753		0	0.213833	-0.0814595	-0.0487808
NDUFB8	1982.71	2046.03	2149.18	2195.31	1	1.03194	1.08396	1.10722		0	0.0453524	0.116311	0.146948
HNRPA1P4	1977.04	1800.95	1535.07	1611.63	1	0.910932	0.776447	0.815171		0	-0.134584	-0.365041	-0.294825
C11ORF10	1975.41	1906.97	2486.89	2489.28	1	0.965357	1.25892	1.26013		0	-0.0508655	0.332192	0.333577
LOC643509	1967.02	1854.57	1933	1733.28	1	0.942834	0.982708	0.881172		0	-0.0849243	-0.0251658	-0.182504
ATP5J	1965.47	2104.32	2439.93	2363.13	1	1.07064	1.24139	1.20232		0	0.0984759	0.311962	0.26582
LOC100130168	1957.23	1844.05	1664.17	1928.2	1	0.942171	0.850266	0.985167		0	-0.0859386	-0.234013	-0.0215602
RHOA	1954.86	2105.87	2381.36	2208.91	1	1.07725	1.21817	1.12996		0	0.107346	0.284721	0.176266
LOC399900	1934.87	1833.78	1841.67	2569.44	1	0.947755	0.951834	1.32797		0	-0.0774147	-0.0712182	0.409223
LOC649821	1929.26	1746.24	1858.83	2077.33	1	0.905139	0.963497	1.07675		0	-0.143789	-0.0536477	0.106685
LOC729798	1923.41	1902.15	2039.47	2387.22	1	0.988948	1.06035	1.24114		0	-0.0160338	0.0845341	0.311665
RPL13A	1915.37	1369.98	853.757	1087.39	1	0.715257	0.44574	0.567718		0	-0.483467	-1.16573	-0.816753
DYNLL1	1911.24	1935.02	2104.37	1260.09	1	1.01244	1.10105	0.659303		0	0.0178373	0.138875	-0.600986
SEC61G	1904.59	1934.35	2428.82	2453.36	1	1.01563	1.27525	1.28813		0	0.0223713	0.350779	0.365278
GLRX5	1893.21	1975.88	2131.97	1663.97	1	1.04367	1.12611	0.878916		0	0.0616609	0.17135	-0.186203
LOC391811	1885.22	1950.46	1643.12	1918.98	1	1.03461	0.87158	1.01791		0	0.0490811	-0.198295	0.0256069
CHCHD9	1880.13	1887.8	1734.97	2037.61	1	1.00408	0.922791	1.08376		0	0.00587489	-0.115924	0.116047
TSPAN7	1877.94	1583.29	1355.81	1669.55	1	0.843101	0.721967	0.889036		0	-0.246223	-0.469995	-0.169687
FAM177A1	1877.61	1854	1870.31	1885.27	1	0.987425	0.996111	1.00408		0	-0.0182571	-0.00562171	0.00586781
LOC644934	1875.37	1758.93	1625.29	2064.79	1	0.937914	0.866651	1.101		0	-0.0924728	-0.206478	0.138819
YWHAH	1870.75	1844.68	2028.6	784.092	1	0.986064	1.08438	0.419132		0	-0.0202465	0.116869	-1.25452
MDH1	1866.93	1949.7	2366.97	2023.03	1	1.04433	1.26784	1.08361		0	0.0625838	0.342378	0.11585
RPL36	1857.78	1708.82	1709.88	1974.3	1	0.919821	0.920389	1.06272		0	-0.120575	-0.119684	0.0877599
LOC440055	1852.45	2183.78	2390.29	2702.45	1	1.17886	1.29034	1.45885		0	0.237393	0.367748	0.544831
LOC731542	1845.84	1561.46	1588.53	1418.49	1	0.845934	0.860604	0.768482		0	-0.241383	-0.216578	-0.379917
LOC648771	1845	1773.6	1828.54	2348.49	1	0.961302	0.991076	1.27289		0	-0.056938	-0.0129322	0.348112
SFRS6	1832.18	1688.18	1345.17	962.636	1	0.921405	0.73419	0.525406		0	-0.118092	-0.445775	-0.928497
LOC440353	1829.04	1399.29	1280.97	832.032	1	0.765039	0.700349	0.4549		0	-0.386396	-0.513855	-1.13638
LOC127295	1827.64	1906.34	1630.23	2109.29	1	1.04306	0.891986	1.15411		0	0.0608238	-0.164906	0.206779
NDUFB3	1820.61	1764.76	1976.48	2230.78	1	0.969324	1.08561	1.22529		0	-0.0449484	0.118511	0.293124
GARS	1816.99	1376.2	1352.54	1528.02	1	0.757405	0.744387	0.840961		0	-0.400864	-0.425876	-0.249889
CSTB	1815.84	1863.29	1880.11	1790.51	1	1.02613	1.03539	0.986051		0	0.0372108	0.0501795	-0.0202657
HS.213061	1813.16	1754.24	1563.28	1445.56	1	0.967508	0.862187	0.797261		0	-0.0476551	-0.213927	-0.326876
PPP1CC	1809.27	1926.07	1685.03	903.003	1	1.06456	0.931331	0.499097		0	0.0902524	-0.102634	-1.00261
RAN	1808.9	1776.03	1598.39	1796.67	1	0.98183	0.883624	0.993241		0	-0.0264546	-0.178495	-0.00978416
LOC653226	1805.3	1790.84	1858.6	1791.16	1	0.991989	1.02952	0.992165		0	-0.0116033	0.0419711	-0.0113477
FTHL7	1792.63	1784.54	1632.84	1455.54	1	0.995487	0.910861	0.811956		0	-0.00652619	-0.134697	-0.300527
GJC1	1786.38	1655.28	1820.98	1485.71	1	0.926613	1.01937	0.831684		0	-0.109962	0.0276765	-0.265892
LOC441506	1782.28	1751.28	1765.96	2445.34	1	0.98261	0.990848	1.37203		0	-0.0253087	-0.0132645	0.456315
PSMB6	1773.02	1894.57	2057.46	1882.46	1	1.06856	1.16043	1.06173		0	0.0956631	0.214659	0.0864103
SNRPB	1772.69	1721.65	1394.38	1448.54	1	0.971209	0.786593	0.817145		0	-0.0421467	-0.346312	-0.291337
ADSL	1765.03	1840.37	1844.88	1669.02	1	1.04269	1.04524	0.945601		0	0.0603042	0.0638347	-0.0806966
EIF4G2	1762.88	1760.06	1743.55	1340.8	1	0.9984	0.989036	0.760575		0	-0.00230999	-0.0159047	-0.394838
MAT2A	1755.45	1471.51	861.123	287.567	1	0.838251	0.490542	0.163814		0	-0.254546	-1.02755	-2.60987
LOC654194	1743.19	2076.96	2107.09	2676.6	1	1.19147	1.20875	1.53546		0	0.25274	0.273518	0.618672
LOC653737	1742.43	1845.79	1735.09	1943.06	1	1.05932	0.995783	1.11514		0	0.0831346	-0.00609617	0.157224
RPL15	1740.14	1647.64	1458.36	1494.28	1	0.946846	0.838071	0.858714		0	-0.0787981	-0.254856	-0.21975
SFRS1	1735.46	1848.73	1599.8	1241.28	1	1.06526	0.921828	0.715243		0	0.0912122	-0.117431	-0.483495
LOC440926	1732.73	1781.14	1952.91	2297.43	1	1.02793	1.12707	1.3259		0	0.0397462	0.172574	0.406968
VDAC1	1731.89	1592.21	1561.82	1711.11	1	0.919349	0.901803	0.988		0	-0.121315	-0.149115	-0.0174165
LILRB3	1731.72	1684.4	1598.29	1481.41	1	0.972673	0.922949	0.855455		0	-0.0399739	-0.115677	-0.225236
CD3D	1731.41	1633.39	1593.11	2014.27	1	0.943386	0.920119	1.16337		0	-0.0840799	-0.120108	0.218308
UQCRH	1726.82	1807.46	1943.54	2316.16	1	1.0467	1.1255	1.34129		0	0.065847	0.170572	0.423619
LOC644863	1726.51	1724.66	2141.08	1979.22	1	0.998927	1.24012	1.14637		0	-0.00154939	0.310484	0.197072
PARK7	1724.04	1832.75	1904.98	2323.71	1	1.06306	1.10495	1.34783		0	0.088219	0.143987	0.430641
HNRNPM	1721.36	1675.35	1665.49	1267.45	1	0.97327	0.967544	0.736305		0	-0.0390875	-0.0476011	-0.441624
NCL	1705.78	1502.42	1433.74	1332.59	1	0.880781	0.840517	0.781219		0	-0.183144	-0.250651	-0.356201
LOC641768	1703.17	1428.78	1415.38	1673.17	1	0.838892	0.831024	0.982385		0	-0.253444	-0.267038	-0.0256403
NDUFS5	1701.57	1762.77	2089.15	2316.48	1	1.03597	1.22778	1.36138		0	0.0509795	0.296049	0.445066
PSMC1	1694.43	1989.12	2121.17	1560.23	1	1.17392	1.25185	0.9208		0	0.231331	0.324057	-0.11904
HS.554324	1689.85	1581.11	1562.57	1993.13	1	0.935654	0.924682	1.17948		0	-0.0959532	-0.112971	0.238148
CCR6	1689.78	1721.71	1650.45	1686.33	1	1.0189	0.976725	0.99796		0	0.0270086	-0.0339756	-0.00294669
IMPDH2	1687.91	1689.67	1557.15	1718.57	1	1.00105	0.922532	1.01816		0	0.00150729	-0.116329	0.0259693
LOC643433	1683.32	1628.9	1357.71	1763.41	1	0.967671	0.80657	1.04758		0	-0.0474115	-0.310128	0.0670617
SHMT2	1681.22	1502.75	1383.96	1556.21	1	0.893849	0.823192	0.925643		0	-0.161897	-0.280698	-0.111472
CCT7	1677.8	1632.41	1409.07	1644.47	1	0.972946	0.83983	0.980134		0	-0.0395686	-0.251831	-0.0289496
KHDRBS1	1677.37	1515.17	1527.24	1553.38	1	0.9033	0.9105	0.926081		0	-0.146723	-0.13527	-0.11079
LOC100131713	1675.5	1612.04	1579.1	1854.77	1	0.962119	0.942464	1.10699		0	-0.0557124	-0.08549	0.146643
LOC730255	1667.96	1442.46	1356.93	1866.17	1	0.864809	0.81353	1.11883		0	-0.209547	-0.297733	0.161996
C9ORF78	1664.62	1689.13	1372.69	1235.77	1	1.01473	0.824627	0.742374		0	0.0210889	-0.278187	-0.429782
HDAC1	1663.04	1728.53	1744.59	1737.8	1	1.03938	1.04904	1.04495		0	0.0557239	0.0690661	0.0634357
2014-09-09	1653.77	1511.3	1189.88	1532.26	1	0.913846	0.719494	0.926523		0	-0.129977	-0.474946	-0.110101
GSPT1	1653.59	1807.34	1817.29	1240.81	1	1.09298	1.09899	0.750373		0	0.128262	0.136184	-0.414319
LOC100128084	1652.83	1316.95	1273.62	1306.74	1	0.796785	0.770564	0.790603		0	-0.327738	-0.376013	-0.338974
DARS	1652.53	1547.72	1673.99	1717.07	1	0.936576	1.01298	1.03905		0	-0.0945321	0.0186104	0.0552682
PSMB3	1647.52	1786.07	2041.38	2175.79	1	1.08409	1.23906	1.32064		0	0.11649	0.309246	0.401241
ITGB2	1645.02	1535.51	1432.31	1721.62	1	0.93343	0.870691	1.04656		0	-0.0993866	-0.199767	0.0656612
LOC729090	1639.91	1302.43	1093.94	1290.84	1	0.794209	0.667074	0.787143		0	-0.332409	-0.584082	-0.345302
RAC2	1637.44	1529.06	1345.64	1541.81	1	0.933813	0.821794	0.941599		0	-0.0987947	-0.283152	-0.0868151
EIF1	1636.14	1786.07	1605.01	1110.12	1	1.09163	0.980975	0.678501		0	0.126489	-0.0277121	-0.559576
NUCB2	1634.82	1490.38	1520.94	1695.17	1	0.911646	0.930341	1.03692		0	-0.133454	-0.104169	0.0523009
TINP1	1632.66	1694.79	1902.56	1886.07	1	1.03805	1.16532	1.15522		0	0.0538823	0.220723	0.208165
PSMA5	1629.38	1681.48	1982.55	1517.62	1	1.03198	1.21675	0.93141		0	0.045409	0.283038	-0.102511
TPI1	1623.62	1935.6	1992.76	1781.98	1	1.19215	1.22736	1.09753		0	0.253572	0.295556	0.134267
ATP5H	1621.33	1728.08	2313.37	2108.76	1	1.06584	1.42683	1.30063		0	0.0919911	0.512816	0.37921
ARPC5	1617.22	1729.75	1620.89	1665.09	1	1.06958	1.00227	1.0296		0	0.0970504	0.0032738	0.0420895
LOC345041	1615.63	1599.6	1456.5	1548.96	1	0.990079	0.901503	0.958733		0	-0.0143838	-0.149595	-0.0607992
CCND3	1613.82	1938.87	1604.29	995.748	1	1.20142	0.994095	0.617015		0	0.264739	-0.00854492	-0.696623
ALKBH5	1612.04	1750.59	1886.51	1112.4	1	1.08595	1.17027	0.690057		0	0.118957	0.226837	-0.535213
LOC648249	1608.11	1624.55	1533.13	2003.34	1	1.01022	0.953377	1.24577		0	0.0146721	-0.0688816	0.317042
LOC653505	1606.29	1863.52	1960.01	2027.71	1	1.16014	1.22021	1.26236		0	0.214296	0.287126	0.336119
LOC644511	1599.3	1638.1	1432.35	1718.44	1	1.02426	0.89561	1.07449		0	0.0345806	-0.159057	0.103658
CFL1	1580.91	1766.65	1702.9	1978.45	1	1.11749	1.07717	1.25147		0	0.160263	0.10724	0.323622
LOC100130919	1580.23	1618.64	1374.99	1162	1	1.0243	0.870119	0.735335		0	0.0346397	-0.200716	-0.443527
SAE1	1576.87	1576.74	1576.04	1585.09	1	0.999918	0.999476	1.00522		0	-0.000118211	-0.000755548	0.00750431
TRAM1	1575.47	1557.69	1616.11	1329.97	1	0.988714	1.02579	0.844176		0	-0.0163754	0.0367397	-0.244384
CDC37	1574.85	1669.12	1836.25	1681.55	1	1.05986	1.16599	1.06775		0	0.0838782	0.221553	0.0945777
LOC644907	1572.54	1772.03	1678.4	2108.98	1	1.12686	1.06732	1.34113		0	0.172307	0.0939887	0.423445
SSBP1	1564.17	1465.69	1682.27	1869.52	1	0.937038	1.0755	1.19522		0	-0.093821	0.105014	0.257272
NDUFB2	1559.22	1553.72	1752.68	1771.56	1	0.996472	1.12407	1.13618		0	-0.00509888	0.168733	0.18419
RPN1	1557.88	1675.14	1619.84	1643.39	1	1.07527	1.03977	1.05489		0	0.104702	0.0562703	0.0770928
GTSF1	1557.37	1667.53	1894.91	1822.13	1	1.07073	1.21674	1.17001		0	0.0985999	0.283022	0.22652
HSP90AB1	1556.5	1661.08	1414.07	1322.66	1	1.06719	0.908491	0.849763		0	0.0938174	-0.138455	-0.234868
IMAA	1556.31	1563.53	1462.71	1314.73	1	1.00464	0.939857	0.844775		0	0.00668225	-0.0894862	-0.243361
SFRS9	1554.51	1661.39	1516.87	1448.39	1	1.06876	0.975791	0.931735		0	0.0959326	-0.0353553	-0.102008
LSM7	1550.78	1501.91	1364.49	1382.26	1	0.968483	0.879869	0.891328		0	-0.0462007	-0.18464	-0.165972
SNRPA1	1549.51	1696.4	1603.71	883.976	1	1.0948	1.03498	0.570488		0	0.130668	0.0496047	-0.809731
LOC100132673	1548.18	1320.71	1174.86	2323.38	1	0.853074	0.758865	1.50072		0	-0.229257	-0.398084	0.585655
COX7A2	1544.61	1619.58	1855.7	2061.76	1	1.04854	1.20141	1.33482		0	0.0683839	0.264729	0.416641
SLC7A5	1542.91	894.512	514.752	1084.55	1	0.579757	0.333625	0.702924		0	-0.786481	-1.5837	-0.508559
LOC648024	1541.98	1764.7	1398.67	1466.3	1	1.14444	0.90706	0.950925		0	0.194639	-0.14073	-0.0725964
LOC642947	1538.46	1502.44	1431.29	1342.59	1	0.976588	0.930344	0.872686		0	-0.0341781	-0.104163	-0.196465
TRMT5	1537.88	1719.23	1846.04	1533.17	1	1.11792	1.20038	0.99694		0	0.160822	0.263491	-0.00442194
LOC730740	1534.32	1511.38	1709.46	2077.89	1	0.985049	1.11415	1.35428		0	-0.0217324	0.155942	0.437523
LOC648622	1532.11	1614.37	1976.66	2130.76	1	1.05369	1.29015	1.39073		0	0.075446	0.367541	0.475842
NOP58	1530.39	1335.08	1056.97	1195.2	1	0.872381	0.690657	0.780979		0	-0.19697	-0.533959	-0.356644
LRAP	1526.39	1218.8	1149.53	1453.37	1	0.798483	0.753104	0.95216		0	-0.324666	-0.409079	-0.0707235
ATF4	1524.09	1367.86	1000.08	600.693	1	0.897491	0.656179	0.394132		0	-0.15603	-0.607839	-1.34325
PSMB7	1523.13	1700.74	1945.32	1943.85	1	1.11661	1.27719	1.27622		0	0.15913	0.35297	0.351882
LOC401537	1521.4	1495.98	1514.87	2054.37	1	0.983295	0.995711	1.35032		0	-0.0243035	-0.00620091	0.433302
LOC642817	1521.1	1603.22	1393.81	1438.33	1	1.05399	0.916315	0.945583		0	0.0758549	-0.126084	-0.0807247
EZR	1519.69	1754.05	1945.57	1234.22	1	1.15422	1.28024	0.812155		0	0.206915	0.356414	-0.300172
CKS2	1519.49	1216.04	1258.15	446.359	1	0.800293	0.828007	0.293756		0	-0.3214	-0.272286	-1.76731
LOC642828	1517.69	1412.94	1389.69	1666.1	1	0.930981	0.915663	1.09779		0	-0.103176	-0.127112	0.134596
LOC390345	1514.57	1587.74	1378.41	1899.53	1	1.04832	0.910099	1.25417		0	0.0680725	-0.135904	0.326734
LOC728643	1511.4	1386.87	1171.62	1441.89	1	0.917603	0.775184	0.954004		0	-0.124059	-0.367389	-0.0679325
C6ORF160	1509.77	1236.34	1441.89	1808.51	1	0.818895	0.95504	1.19787		0	-0.288249	-0.0663675	0.260474
LOC441087	1508.34	1277.96	1126.57	1702.91	1	0.847259	0.74689	1.12899		0	-0.239124	-0.421031	0.175036
MTCH1	1506	1553.77	1753.37	1329.35	1	1.03173	1.16426	0.882707		0	0.0450591	0.219411	-0.179993
MAPRE1	1504.13	1508.49	1586.88	1232.83	1	1.0029	1.05502	0.81963		0	0.00418085	0.0772701	-0.286955
DAZAP2	1503.03	1476.66	1488.3	1307.31	1	0.982456	0.990197	0.869782		0	-0.0255357	-0.0142123	-0.201274
COX17	1501.06	1446.45	1574.87	1882.63	1	0.963615	1.04917	1.2542		0	-0.0534717	0.0692499	0.326765
YARS	1497.54	1212.15	1006.39	1247.59	1	0.809431	0.672029	0.833092		0	-0.30502	-0.573405	-0.263452
DDT	1497.25	1477.52	1441.39	1669.94	1	0.986823	0.962686	1.11534		0	-0.019137	-0.0548623	0.15748
CRIP1	1494.85	1425.47	1551.12	1749.37	1	0.953589	1.03764	1.17027		0	-0.0685611	0.0533092	0.226837
RCC2	1493.87	1588.17	1352.65	1197.48	1	1.06312	0.905472	0.801598		0	0.0883094	-0.143258	-0.319049
LOC388556	1484.81	1491.53	1324.19	1833.5	1	1.00452	0.891824	1.23484		0	0.00651235	-0.165169	0.304321
NDUFS3	1481.14	1489.7	1521.24	1231.01	1	1.00578	1.02708	0.831126		0	0.00831633	0.0385432	-0.266861
C12ORF57	1480.58	1547.21	1333.95	1660.55	1	1.045	0.900961	1.12155		0	0.0635045	-0.150463	0.165495
GDI2	1470.43	1440.77	1497.66	1188.91	1	0.979825	1.01851	0.808547		0	-0.0294036	0.0264672	-0.306596
AURKAIP1	1465.83	1470.8	1353.31	1522.12	1	1.00339	0.923233	1.0384		0	0.00488209	-0.115233	0.0543604
DDX39	1465.03	1252.8	975.13	917.903	1	0.855135	0.665605	0.626543		0	-0.225775	-0.587261	-0.674513
FLJ43681	1464.05	1237.97	1506.39	1812.53	1	0.845575	1.02892	1.23802		0	-0.241995	0.0411302	0.308039
COX6B1	1462.78	1585.73	1824.71	2007.46	1	1.08405	1.24743	1.37236		0	0.116436	0.318957	0.456661
DNAJC9	1458.47	1470.61	1646.23	829.443	1	1.00833	1.12874	0.568708		0	0.0119645	0.174713	-0.814239
EBNA1BP2	1454.54	1584.48	1599.9	1558.09	1	1.08934	1.09993	1.07119		0	0.123448	0.137416	0.0992161
LOC648390	1445	1624.8	1416.38	383.821	1	1.12443	0.980194	0.26562		0	0.169195	-0.0288607	-1.91257
LOC613037	1444.77	1270.34	1206.43	685.145	1	0.879269	0.835032	0.474225		0	-0.185623	-0.260097	-1.07636
LOC399988	1443.05	1222.01	995.427	542.997	1	0.846824	0.689809	0.376285		0	-0.239866	-0.53573	-1.4101
LOC731640	1434.34	1692.48	1447.87	1841.13	1	1.17997	1.00943	1.28361		0	0.238751	0.0135446	0.360203
ZNF486	1432.89	1357.59	1476.33	1356.29	1	0.94745	1.03032	0.946541		0	-0.0778783	0.043086	-0.0792636
VDAC3	1430.56	1506.97	1631.88	1156.32	1	1.05341	1.14073	0.808301		0	0.075073	0.189957	-0.307035
RPL32	1429.47	1340	1359.28	1211.9	1	0.937413	0.950898	0.847798		0	-0.0932434	-0.0726372	-0.238207
GNB1	1425.11	1571.82	1564.69	1256.71	1	1.10295	1.09795	0.881831		0	0.141364	0.134807	-0.181426
AKR1D1	1425.05	1326.15	1216.55	1154.29	1	0.9306	0.853693	0.810004		0	-0.103767	-0.228211	-0.303999
FTHL12	1424.46	1257.83	1039.94	1194.94	1	0.88302	0.730057	0.83887		0	-0.179481	-0.453918	-0.253481
MRLC2	1423.21	1414.62	1747.45	1791.86	1	0.99396	1.22782	1.25902		0	-0.00874028	0.296096	0.332306
RSL24D1	1417.68	1301.75	1392.37	1236.78	1	0.918226	0.98215	0.872399		0	-0.123079	-0.0259841	-0.196939
LOC402175	1413.33	1248.12	1044.73	1504.27	1	0.883103	0.739194	1.06434		0	-0.179346	-0.435974	0.0899603
SLC16A12	1411.48	1333.5	1326.9	1207.21	1	0.944756	0.940075	0.855279		0	-0.0819864	-0.089152	-0.225534
PSMG1	1411.25	1404.14	1284.26	841.648	1	0.994967	0.910018	0.596387		0	-0.00728003	-0.136033	-0.74568
AP2S1	1407.48	1530.1	1475.59	1517.39	1	1.08712	1.04839	1.07809		0	0.120511	0.0681793	0.108479
SRP9	1399.71	1396.39	1422.66	1298.68	1	0.997631	1.01639	0.927819		0	-0.0034223	0.0234609	-0.108084
CCT2	1398.81	1420.53	1282.92	1260.45	1	1.01552	0.917148	0.901082		0	0.0222251	-0.124774	-0.150269
DKC1	1397.51	1299.89	718.368	627.401	1	0.930144	0.514033	0.448942		0	-0.104474	-0.960066	-1.1554
DHX15	1395.99	1193.3	867.157	999.292	1	0.854804	0.621177	0.71583		0	-0.226334	-0.686924	-0.482312
MYL12A	1395.36	1475.31	1581.07	1688.55	1	1.0573	1.13309	1.21012		0	0.0803833	0.180263	0.275151
GLTSCR2	1390.2	1222.28	994.221	1189.31	1	0.879208	0.715162	0.855491		0	-0.185724	-0.483659	-0.225176
LOC646942	1378.22	1323.49	1405.03	1567.79	1	0.960287	1.01945	1.13755		0	-0.0584629	0.0277979	0.185928
LOC651202	1377.18	1222.92	1351.7	2150.05	1	0.887984	0.981496	1.56119		0	-0.171395	-0.0269461	0.642647
GNAS	1374.71	1410.18	1449.43	1476.67	1	1.0258	1.05436	1.07417		0	0.0367563	0.0763624	0.103228
LOC100132795	1371.51	1321.57	1373.14	2035.34	1	0.963582	1.00119	1.48401		0	-0.0535205	0.00171337	0.5695
FDFT1	1366.1	1379.82	1308.15	1506.62	1	1.01004	0.957581	1.10286		0	0.0144134	-0.0625341	0.141248
EIF3K	1357.22	1308.15	1454.21	1516.23	1	0.963849	1.07146	1.11716		0	-0.0531208	0.0995833	0.15984
NME1-NME2	1356.17	1357.66	1167.65	1489.4	1	1.0011	0.860993	1.09824		0	0.00158611	-0.215926	0.135191
ATIC	1356.17	1136.01	1087.42	997.594	1	0.837661	0.801836	0.735599		0	-0.255561	-0.318621	-0.443009
HNRNPH1	1355.39	1562.57	1405.7	1090.63	1	1.15286	1.03712	0.804663		0	0.205214	0.0525784	-0.313543
MGC26356	1349.68	1223.23	1140.8	1113.88	1	0.906316	0.84524	0.825291		0	-0.141914	-0.242566	-0.277024
RPA3	1346.83	1240.78	1384.53	1578.93	1	0.921263	1.02799	1.17234		0	-0.118315	0.0398292	0.229385
UBE2M	1346.47	1456.15	1132.37	1113.15	1	1.08146	0.84099	0.826717		0	0.112981	-0.24984	-0.274535
LOC100132291	1344.58	1385.41	1573.12	1888.89	1	1.03036	1.16997	1.40481		0	0.0431475	0.226471	0.490377
TXNDC17	1344.26	1448	1647.39	1677.31	1	1.07717	1.22549	1.24775		0	0.107242	0.293364	0.319333
NOP56	1340.02	1264.65	846.033	857.939	1	0.94376	0.63136	0.640246		0	-0.0835087	-0.663464	-0.643302
ATP5F1	1332.02	1401.67	1417.64	1525.48	1	1.05229	1.06428	1.14524		0	0.0735359	0.0898738	0.195654
LOC728888	1329.18	1221.83	1153.13	757.322	1	0.919234	0.867549	0.569765		0	-0.121497	-0.204983	-0.81156
LOC100131801	1326.12	1347.03	1698.28	1758.58	1	1.01577	1.28064	1.32611		0	0.0225705	0.356864	0.407202
CDC20	1323.25	1274.98	1220.88	981.919	1	0.963515	0.922637	0.742049		0	-0.053621	-0.116165	-0.430414
PFDN5	1321.05	1378.61	1763.9	1971.7	1	1.04357	1.33523	1.49253		0	0.0615269	0.417085	0.577757
SFRS10	1320.62	1331.31	1044.12	942.504	1	1.00809	0.790627	0.713681		0	0.0116257	-0.338931	-0.486649
NOP10	1319.05	1354.66	1383.79	1491.18	1	1.027	1.04908	1.1305		0	0.0384368	0.0691254	0.176961
LOC441377	1318.1	1367.28	1242.82	1491.73	1	1.03731	0.942886	1.13173		0	0.0528445	-0.0848454	0.178524
LOC100128936	1316.3	1326.72	1206.76	1645.66	1	1.00792	0.916782	1.25022		0	0.011375	-0.125349	0.322179
PGK1	1316.19	1319.95	1322	1682.98	1	1.00286	1.00441	1.27868		0	0.00412405	0.00635311	0.35465
MRPS6	1313.61	1669.94	1890.66	1060.03	1	1.27126	1.43929	0.806958		0	0.346259	0.525358	-0.309434
THOC7	1309.95	1343.05	1453.96	1613.7	1	1.02527	1.10994	1.23188		0	0.0360041	0.150479	0.300861
LOC100131205	1308.55	1289.93	1343.01	1759.72	1	0.985774	1.02633	1.34479		0	-0.0206714	0.0374998	0.427378
HNRPM	1307.89	1475.36	1450.03	1074.69	1	1.12804	1.10868	0.821697		0	0.173818	0.148843	-0.283321
LSM3	1307.47	1406.96	1811.05	1762.8	1	1.07609	1.38516	1.34825		0	0.105805	0.47005	0.431093
EEF1B2	1303.08	1269.79	1367.45	1595.94	1	0.974454	1.0494	1.22474		0	-0.0373344	0.0695622	0.292478
LOC100132457	1300.98	1298.35	1672.89	1467.18	1	0.997982	1.28587	1.12776		0	-0.00291367	0.362747	0.173456
HSPE1	1299.77	1312.12	1237.63	1297.23	1	1.00951	0.952195	0.998049		0	0.01365	-0.0706712	-0.00281673
EIF4A3	1297.74	1344.89	1976.33	819.952	1	1.03633	1.52289	0.631828		0	0.0514813	0.606816	-0.662395
IRX3	1296.17	1195.92	848.256	455.647	1	0.922659	0.654432	0.351533		0	-0.11613	-0.611685	-1.50827
SNHG8	1294.61	1327.05	1033.47	1286.94	1	1.02506	0.798286	0.994075		0	0.0357056	-0.325023	-0.00857373
LOC647030	1293.16	1191.91	1219.28	1618.89	1	0.921708	0.942869	1.25189		0	-0.117619	-0.0848714	0.324111
LOC727803	1290.66	1375.8	1102.46	1227.27	1	1.06597	0.854183	0.950888		0	0.0921657	-0.227384	-0.0726522
STOML2	1289.39	1302.76	1174	1310.92	1	1.01037	0.910507	1.0167		0	0.0148789	-0.135258	0.02389
LOC100128410	1288.75	1269.58	1355.78	1395.28	1	0.985123	1.05201	1.08266		0	-0.0216236	0.0731506	0.114583
NSA2	1288.12	1334.68	1431.39	1437.66	1	1.03615	1.11122	1.11609		0	0.0512317	0.15215	0.158458
NDUFS8	1287.98	1398.73	1322.59	1427.18	1	1.08599	1.02687	1.10808		0	0.119006	0.0382489	0.14806
SLC25A3	1287.83	1340.78	1180	1201.05	1	1.04112	0.916266	0.932612		0	0.0581317	-0.126161	-0.100651
SIVA1	1287.79	1373.08	1362.35	1199.36	1	1.06623	1.0579	0.931334		0	0.0925141	0.0812026	-0.10263
QARS	1287.72	1308.34	1268.99	1283.72	1	1.01601	0.985455	0.996895		0	0.0229212	-0.021138	-0.00448612
LOC100133177	1283.65	1258.87	1151.04	1032.24	1	0.9807	0.896694	0.804146		0	-0.0281156	-0.157313	-0.314471
PSMC5	1283.27	1283.48	1226.49	1247.33	1	1.00017	0.955758	0.971994		0	0.000244388	-0.0652824	-0.0409814
LOC100130308	1282.51	1230.28	1462.82	1536.9	1	0.959277	1.1406	1.19835		0	-0.0599805	0.18979	0.261053
GTPBP4	1277.22	1312.69	1082.39	648.361	1	1.02778	0.84746	0.507637		0	0.0395248	-0.238782	-0.978132
TOMM6	1275.36	1148.43	1254.05	1300.56	1	0.900476	0.983296	1.01976		0	-0.15124	-0.0243017	0.02823
ARGLU1	1272.39	1218.25	1222.75	847.865	1	0.957448	0.960984	0.666354		0	-0.0627345	-0.0574162	-0.585639
SDHB	1272.31	1276.83	1306.45	1413.96	1	1.00355	1.02683	1.11133		0	0.00511307	0.0382022	0.152288
MYL6	1270.75	1338.37	1653.12	1856.97	1	1.05322	1.30091	1.46133		0	0.0748022	0.379516	0.547278
PDE4C	1268.68	1218.55	1170.9	1171.35	1	0.960485	0.922923	0.923283		0	-0.0581648	-0.115717	-0.115155
LOC401115	1262.91	1466.46	1287.11	1372.2	1	1.16117	1.01916	1.08654		0	0.215581	0.0273855	0.119742
CIRBP	1262.12	1263.93	1021.38	1191.92	1	1.00144	0.809259	0.94438		0	0.0020741	-0.305327	-0.0825599
FKTN	1262.1	1142.89	1158.61	983.414	1	0.905545	0.918002	0.779189		0	-0.143142	-0.123431	-0.359954
LOC728698	1260.82	1214.62	1098.09	1057.71	1	0.963356	0.870928	0.838902		0	-0.0538596	-0.199374	-0.253425
ZNF430	1260.27	1095.66	1157.29	1034.13	1	0.869387	0.918287	0.820559		0	-0.20193	-0.122983	-0.285321
PAICS	1249.69	1137.61	1119.49	1162.68	1	0.910312	0.89581	0.930374		0	-0.135567	-0.158735	-0.104117
C20ORF52	1249.65	1196.06	1356.22	1425.68	1	0.957116	1.08528	1.14086		0	-0.0632346	0.118066	0.190118
PSMA4	1246.14	1281.68	1377.38	1285.71	1	1.02852	1.10531	1.03175		0	0.0405637	0.144454	0.0450891
EIF3F	1244.4	1177.78	1215.07	1322.83	1	0.94646	0.976428	1.06302		0	-0.0793869	-0.0344148	0.0881691
CIB1	1241.62	1332.06	1237.09	1278.61	1	1.07285	0.996357	1.02979		0	0.101446	-0.0052658	0.0423536
LOC728809	1241.06	901.635	828.963	984.957	1	0.726503	0.667946	0.79364		0	-0.46096	-0.582197	-0.333443
RRM1	1240.63	1246.62	1404.69	1173.22	1	1.00483	1.13223	0.945663		0	0.00694743	0.179171	-0.0806018
MRPL37	1239.74	1483.02	1403.5	1251.03	1	1.19624	1.1321	1.00911		0	0.258502	0.178999	0.01308
SUZ12	1239.62	1214.63	1350.01	842.484	1	0.979837	1.08905	0.679629		0	-0.0293864	0.123065	-0.55718
NCOA4	1238.2	1475.57	2031.87	1026.9	1	1.19171	1.64099	0.829354		0	0.253031	0.714569	-0.26994
DDX1	1237.28	1249.92	1280.43	1090.85	1	1.01022	1.03488	0.881657		0	0.0146652	0.049462	-0.18171
STIP1	1234.38	1136.18	832.115	853.787	1	0.920446	0.674114	0.691671		0	-0.119594	-0.568935	-0.531842
LOC729340	1230.1	1126.38	1012.4	1609.58	1	0.915687	0.823028	1.3085		0	-0.127073	-0.280986	0.387912
H2AFY	1228.82	1245.36	1304.02	1158.73	1	1.01346	1.0612	0.942963		0	0.0192952	0.0856911	-0.0847267
GZMA	1228.22	1306.72	1245.56	1694.33	1	1.06392	1.01412	1.3795		0	0.0893877	0.0202288	0.464149
FBL	1226.68	1284.19	1325.23	1567.53	1	1.04688	1.08034	1.27787		0	0.0660981	0.111486	0.353737
NARS	1225.7	1159.31	1064.51	1153.63	1	0.945837	0.868489	0.941205		0	-0.0803365	-0.20342	-0.0874196
ATP5J2	1225.34	1252.54	1364.69	1528.86	1	1.0222	1.11373	1.2477		0	0.0316747	0.155397	0.319276
LOC647285	1224.81	1269.87	1049.16	1408.85	1	1.03678	0.856588	1.15026		0	0.0521164	-0.223326	0.20196
ALDH9A1	1224.79	1389.92	1394.06	1019.44	1	1.13482	1.1382	0.832334		0	0.182465	0.186759	-0.264765
LOC643357	1223.34	1042.91	781.348	1224.84	1	0.85251	0.6387	1.00123		0	-0.230211	-0.64679	0.00176835
EIF3M	1223.1	1261.51	1364.71	1144.02	1	1.0314	1.11578	0.935347		0	0.0446096	0.158057	-0.0964258
ERH	1220.42	1386.53	1417.69	1275.76	1	1.13611	1.16165	1.04535		0	0.184102	0.216171	0.0639866
HNRPR	1218.83	900.415	607.877	1035.19	1	0.738752	0.498737	0.84933		0	-0.436837	-1.00365	-0.235603
YWHAB	1215.74	1469.1	1262.95	1126.05	1	1.20839	1.03883	0.926224		0	0.273088	0.0549599	-0.110567
HMGN2	1215.17	1466.48	1426.33	1316.71	1	1.20681	1.17377	1.08356		0	0.271199	0.231153	0.115778
MRPL51	1213.71	1206.09	1402.87	1376.25	1	0.993726	1.15585	1.13392		0	-0.00908069	0.20896	0.181323
LOC642989	1208.69	1065.73	1317.36	2098.59	1	0.88173	1.08991	1.73625		0	-0.181591	0.124213	0.795979
POTEF	1207.11	1271.25	1064.03	1089.45	1	1.05313	0.881469	0.902525		0	0.0746847	-0.182019	-0.147961
LOC645979	1206.95	1137.17	889.262	1475.91	1	0.942186	0.736786	1.22284		0	-0.0859169	-0.440682	0.290241
PSMD6	1205.13	1238.24	1232.52	928.169	1	1.02747	1.02273	0.770182		0	0.0390992	0.0324256	-0.376729
PTGES3	1198.42	1149.87	925.891	918.622	1	0.959484	0.77259	0.766525		0	-0.0596699	-0.372226	-0.383596
PABPC4	1198.26	1039.51	886.223	984.726	1	0.867517	0.739594	0.8218		0	-0.205036	-0.435195	-0.283142
SRP14P1	1195.72	1232.04	1432.16	1470.69	1	1.03037	1.19773	1.22996		0	0.0431668	0.260306	0.298609
PPP1R14B	1195.31	1147	928.694	1386.75	1	0.959581	0.776946	1.16016		0	-0.0595233	-0.364115	0.214323
PPP2CA	1191.72	1280.72	1637.09	444.005	1	1.07467	1.37371	0.372573		0	0.1039	0.458078	-1.4244
NEDD8	1189.66	1271.29	1565.27	1459.2	1	1.06862	1.31573	1.22657		0	0.0957504	0.395867	0.29463
EDF1	1189.28	722.762	757.869	1285.94	1	0.607732	0.637252	1.08128		0	-0.718493	-0.650064	0.112736
LOC100128731	1189.05	1187.77	1519.01	1579.93	1	0.998918	1.2775	1.32873		0	-0.00156141	0.35332	0.410053
HSP90B1	1188.85	1186.77	1175.46	1073.39	1	0.998248	0.988735	0.902878		0	-0.00253023	-0.0163442	-0.147398
COPS3	1185.74	1281.36	1288.46	752.636	1	1.08064	1.08662	0.634738		0	0.11188	0.119853	-0.655767
MGC87895	1181.48	1170.89	1099.79	1310.51	1	0.991043	0.930864	1.10922		0	-0.0129808	-0.103358	0.14954
RPS21	1180.78	1169.82	1103.03	1467.25	1	0.990717	0.934154	1.24261		0	-0.0134548	-0.0982676	0.313373
PRICKLE4	1179.25	1119.21	1120.97	1186.45	1	0.949085	0.950577	1.0061		0	-0.0753914	-0.0731242	0.00877194
PNPT1	1178.1	1004.78	982.911	965.438	1	0.852886	0.834321	0.81949		0	-0.229575	-0.261325	-0.287202
LOC728620	1177.49	967.755	793.479	1059.23	1	0.82188	0.673874	0.899567		0	-0.283	-0.569449	-0.152697
OSTC	1176.95	1155.74	1266.94	1363.2	1	0.981978	1.07646	1.15825		0	-0.0262374	0.106291	0.211941
LOC100132528	1173.62	1068.65	751.938	977.149	1	0.91056	0.640699	0.832594		0	-0.135175	-0.642281	-0.264316
TOMM40	1173.6	1345.11	1125.28	985.172	1	1.14614	0.958824	0.839443		0	0.196784	-0.060662	-0.252495
SSR4	1173.07	1218.27	1206.67	1451.2	1	1.03853	1.02864	1.2371		0	0.0545381	0.0407389	0.306959
EIF5A	1171.71	1068.62	950.452	1166.23	1	0.912012	0.811163	0.995323		0	-0.132875	-0.301936	-0.00676342
STRAP	1169.97	1103.76	1106.17	944.023	1	0.94341	0.945466	0.806879		0	-0.0840433	-0.0809021	-0.309576
LOC727865	1167.38	1257.87	1325.48	1601.95	1	1.07751	1.13543	1.37226		0	0.107705	0.183236	0.456557
LOC729769	1167.01	1165.73	1273.83	1771.66	1	0.998901	1.09152	1.51811		0	-0.00158621	0.126345	0.602278
C1ORF59	1166.93	912.941	788.336	879.987	1	0.782341	0.675562	0.754101		0	-0.35413	-0.565841	-0.40717
HCFC1	1161.9	1161.49	1086.06	770.023	1	0.999646	0.934722	0.662726		0	-0.00051116	-0.0973906	-0.593516
PPT1	1160.46	1243.47	1271.94	1338.92	1	1.07153	1.09607	1.15379		0	0.0996785	0.132333	0.206376
LOC388707	1157.19	1249.43	1136.52	1482.59	1	1.0797	0.982139	1.2812		0	0.110636	-0.0260004	0.357493
LOC392285	1156.38	1364.4	1387.76	1687.19	1	1.17989	1.20009	1.45903		0	0.238655	0.26314	0.545007
LSM2	1155.95	1061.22	822.992	674.515	1	0.918048	0.711959	0.583514		0	-0.123359	-0.490134	-0.777161
LOC100132992	1152.87	1234.61	1109.78	980.684	1	1.0709	0.962621	0.850646		0	0.0988275	-0.0549595	-0.233369
LOC402112	1151.99	1002.53	849.911	1041.68	1	0.870259	0.737775	0.904242		0	-0.200483	-0.438748	-0.145219
NDUFV2	1151.68	1151.85	1006.92	1000.44	1	1.00015	0.874304	0.868682		0	0.00021244	-0.193793	-0.2031
AIMP2	1151.16	1016.34	809.732	647.626	1	0.882886	0.703405	0.562585		0	-0.1797	-0.507572	-0.829857
LOC644928	1150.47	1053.41	977.215	1298.39	1	0.915629	0.849401	1.12857		0	-0.127165	-0.235481	0.17449
LOC729236	1150.06	1087.26	1299.75	1772.4	1	0.945395	1.13015	1.54113		0	-0.0810112	0.176519	0.62399
SCD	1141.77	1026.01	1021.38	1610.16	1	0.898608	0.894557	1.41023		0	-0.154237	-0.160755	0.495925
PTMA	1139.26	1117.61	898.302	1153.9	1	0.980996	0.788498	1.01286		0	-0.0276811	-0.34282	0.018431
CDK6	1139.04	799.417	518.402	802.851	1	0.701836	0.455123	0.704851		0	-0.510794	-1.13567	-0.504609
CYB5B	1135.97	1144.2	1157.58	1075.01	1	1.00725	1.01902	0.946335		0	0.0104226	0.027187	-0.0795775
RBX1	1131.98	1047.61	1359.62	1142.13	1	0.925464	1.2011	1.00897		0	-0.111751	0.264361	0.012884
AHCY	1129.92	1216.29	1315.69	1382.32	1	1.07644	1.16442	1.22338		0	0.106268	0.219607	0.290876
ATP5C1	1127.6	1156.66	1268.04	1379.66	1	1.02577	1.12455	1.22354		0	0.0367133	0.169347	0.291058
EIF3B	1126.85	833.1	664.161	744.601	1	0.739318	0.589396	0.660781		0	-0.435733	-0.76269	-0.597756
POLR2H	1125.2	1012.32	979.149	988.934	1	0.89968	0.870199	0.878895		0	-0.152517	-0.200583	-0.186238
TOP2A	1123.95	1172.75	1095.88	760.406	1	1.04342	0.975026	0.676549		0	0.0613172	-0.0364868	-0.563734
NDUFB5	1122.73	1273.43	1359.24	1388.54	1	1.13423	1.21066	1.23675		0	0.181711	0.275792	0.306559
SHCBP1	1121.13	1068.82	1063.81	963.704	1	0.953335	0.948871	0.85958		0	-0.0689447	-0.0757161	-0.218297
PIGY	1120.78	1089.39	1022.48	987.453	1	0.971995	0.912293	0.881042		0	-0.0409789	-0.13243	-0.182717
LOC100131531	1119.36	1226.41	1270.9	1084.95	1	1.09564	1.13538	0.969258		0	0.131768	0.183173	-0.045047
NDUFA11	1114.7	1173.83	1074.83	1240	1	1.05305	0.964235	1.11242		0	0.0745783	-0.0525434	0.153695
PSMB2	1114.66	1100.77	1257.03	1212.21	1	0.987535	1.12772	1.08751		0	-0.0180958	0.173409	0.121028
LOC220433	1114.4	1040.47	1065.81	1479.21	1	0.93366	0.956404	1.32736		0	-0.0990308	-0.0643074	0.408561
LOC100131905	1113.41	1223.6	1464.89	1851.53	1	1.09896	1.31568	1.66293		0	0.136144	0.39581	0.733729
LOC128192	1112.92	1273.53	1279.12	1758.86	1	1.14432	1.14934	1.5804		0	0.194487	0.2008	0.660294
CSE1L	1111.09	1128.61	1016.45	739.235	1	1.01577	0.914825	0.665324		0	0.0225693	-0.128432	-0.587872
SPCS1	1110.09	1213.57	1234.06	1203.88	1	1.09322	1.11167	1.08449		0	0.128579	0.152734	0.117015
RPS6P1	1109.94	1145.58	1177.56	1472.66	1	1.03212	1.06092	1.32679		0	0.0456052	0.0853196	0.407944
TMEM66	1109.15	1179.36	1331.2	870.668	1	1.0633	1.20019	0.784985		0	0.0885445	0.263267	-0.349264
MRPL3	1109.09	1020.2	860.972	852.305	1	0.919856	0.776286	0.768472		0	-0.12052	-0.365339	-0.379936
HIGD1A	1107.15	1132.24	1356.69	1342.57	1	1.02267	1.22539	1.21264		0	0.0323342	0.293238	0.278152
LOC388532	1107.06	1275.48	1153.86	1392.01	1	1.15213	1.04227	1.25739		0	0.204306	0.0597286	0.330433
LOC100134159	1105.85	925.173	928.075	913.562	1	0.83662	0.839245	0.826121		0	-0.257356	-0.252837	-0.275576
ETFA	1103.89	1174.26	1216.96	1168.88	1	1.06374	1.10243	1.05887		0	0.08915	0.140689	0.0825269
HDDC2	1103.01	1057.12	1112.94	872.903	1	0.958392	1.009	0.791382		0	-0.0613118	0.0129323	-0.337554
RPL7	1102.87	1064.49	1117.76	1536.14	1	0.965202	1.0135	1.39286		0	-0.0510979	0.0193462	0.478052
FLJ44124	1101.98	1052.4	966.865	995.702	1	0.955011	0.877388	0.903556		0	-0.0664112	-0.188714	-0.146313
SUMO2	1100.81	1198.37	1205.99	1165.62	1	1.08863	1.09554	1.05888		0	0.122514	0.131648	0.0825341
POLR2F	1099.37	1241.82	1443.73	1239.55	1	1.12956	1.31323	1.1275		0	0.175767	0.393121	0.173129
LOC730313	1099.21	919.344	869.959	1207.93	1	0.836365	0.791437	1.0989		0	-0.257795	-0.337453	0.136064
LOC644774	1095.12	1191.63	1172.49	1375.57	1	1.08813	1.07065	1.25609		0	0.121851	0.0984913	0.328939
NSUN2	1092.73	1133.72	1038.53	843.998	1	1.0375	0.950399	0.772373		0	0.0531173	-0.073395	-0.37263
LOC728820	1089.56	993.635	821.724	1329.25	1	0.911958	0.754178	1.21999		0	-0.132961	-0.407024	0.286866
HADH	1089.19	1089.41	1107.18	1208.96	1	1.0002	1.01651	1.10996		0	0.00028846	0.023631	0.150511
LOC645452	1088.83	939.924	895.191	1023.11	1	0.863246	0.822162	0.939642		0	-0.212157	-0.282506	-0.0898164
PDHB	1088.21	1183.36	1171.53	1067.86	1	1.08743	1.07656	0.981297		0	0.120926	0.106427	-0.0272381
CSNK1G2	1086.61	1131.67	1102.07	738.039	1	1.04148	1.01423	0.679215		0	0.0586282	0.020388	-0.55806
FH	1085.95	1000.18	1104.08	950.544	1	0.921012	1.01669	0.875308		0	-0.118709	0.0238788	-0.192138
CDCA5	1080.06	1141.09	1496.66	582.698	1	1.05651	1.38573	0.539507		0	0.0793126	0.470645	-0.890286
SRP14	1078.25	1185.92	1361.16	1325.59	1	1.09985	1.26237	1.22938		0	0.137307	0.336136	0.297937
MRFAP1	1078	1075.05	876.675	390.502	1	0.997263	0.813246	0.362248		0	-0.00395397	-0.298237	-1.46495
LOC399804	1074.97	1030.6	1128.41	1037.82	1	0.958728	1.04971	0.965447		0	-0.0608058	0.0699974	-0.050731
PSMC2	1073.99	1170.82	1304.15	766.136	1	1.09016	1.21431	0.713357		0	0.124544	0.280132	-0.487304
ADA	1069.69	997.485	730.091	1146.45	1	0.932496	0.682524	1.07176		0	-0.10083	-0.551048	0.0999809
NDUFA8	1068.78	1164.99	1139.13	1079.29	1	1.09002	1.06582	1.00984		0	0.124358	0.0919665	0.014123
NDUFB10	1068.17	1153.65	1038.61	1288.49	1	1.08002	0.972327	1.20626		0	0.111063	-0.0404872	0.270544
PSME2	1067.84	1069.01	1225.6	1462.67	1	1.00109	1.14774	1.36975		0	0.00157418	0.19879	0.453908
ITIH5	1067.5	1073.09	1052.73	1054.49	1	1.00523	0.986159	0.98781		0	0.00752932	-0.0201076	-0.0176939
SYNCRIP	1066.06	620.104	414.647	737.601	1	0.58168	0.388954	0.691897		0	-0.781702	-1.36233	-0.53137
CLIC1	1065.46	1118.05	1058.7	1131.46	1	1.04937	0.993657	1.06195		0	0.069517	-0.00917963	0.0867194
EIF3D	1059.57	937.236	972.681	1039.5	1	0.884542	0.917994	0.981057		0	-0.176997	-0.123443	-0.0275905
EIF4B	1058.95	834.024	753.305	917.389	1	0.787596	0.711371	0.86632		0	-0.344472	-0.491327	-0.207028
IMP3	1057.58	1015.89	661.659	148.526	1	0.960573	0.625633	0.140439		0	-0.0580335	-0.676612	-2.83198
NME1	1054.22	1089.47	1101.23	1211.94	1	1.03344	1.04459	1.14961		0	0.0474489	0.062937	0.201144
PRR13	1052.46	1127.57	1301.98	1044.47	1	1.07137	1.23709	0.992408		0	0.0994595	0.306951	-0.010995
NUP62	1052.14	991.096	694.141	335.43	1	0.941978	0.659741	0.318806		0	-0.0862341	-0.600029	-1.64925
MCM3	1052.08	1139.15	1091.06	696.175	1	1.08276	1.03704	0.661711		0	0.114712	0.0524753	-0.595727
LOC650369	1049.44	936.22	703.433	474.286	1	0.892116	0.670295	0.451942		0	-0.164697	-0.577132	-1.14579
CAP1	1049.06	1071.71	1227.85	1092.68	1	1.02159	1.17043	1.04158		0	0.0308179	0.227033	0.0587742
HLA-A	1048.57	1013.65	1181.96	1330.13	1	0.966697	1.12721	1.26851		0	-0.0488638	0.172757	0.34314
DNAJA3	1048.38	1028.31	736.364	429.733	1	0.980862	0.702386	0.409904		0	-0.0278776	-0.509663	-1.28664
LASP1	1048.12	1415.92	1607.34	1087.72	1	1.3509	1.53353	1.03778		0	0.433926	0.616861	0.0535015
TARS	1045.56	727.686	629.481	870.666	1	0.695978	0.602053	0.832728		0	-0.522886	-0.732038	-0.264083
ARMET	1044.38	1009.72	874.073	558.416	1	0.966808	0.836927	0.534684		0	-0.0486992	-0.256827	-0.903241
LOC729317	1042.95	1065	1020.74	997.169	1	1.02114	0.978705	0.956101		0	0.0301825	-0.0310545	-0.0647651
LOC728973	1039.68	1173.2	953.729	1440.44	1	1.12842	0.91733	1.38546		0	0.174306	-0.124487	0.470365
PARP1	1039.27	1046.69	1082.49	1159.71	1	1.00714	1.0416	1.1159		0	0.0102682	0.0587949	0.158202
PSMD14	1036.39	985.522	880.713	701.942	1	0.950918	0.849789	0.677296		0	-0.0726064	-0.234824	-0.562143
CDCA7	1035.65	950.801	571.871	442.895	1	0.918068	0.552183	0.427647		0	-0.123327	-0.856781	-1.22551
NONO	1035.08	943.179	835.1	947.859	1	0.911216	0.8068	0.915738		0	-0.134136	-0.309717	-0.126994
COX7B	1034.82	1044.16	1140.56	1432.48	1	1.00902	1.10218	1.38428		0	0.0129549	0.140357	0.469135
LOC731049	1032.74	998.531	806.308	658.721	1	0.966871	0.780743	0.637836		0	-0.0486044	-0.35708	-0.648743
TRMT112	1031.86	1023.45	1030.07	1127.26	1	0.991848	0.998268	1.09245		0	-0.0118097	-0.00250038	0.127573
ANXA1	1031.73	709.849	700.701	1250.8	1	0.688021	0.679154	1.21234		0	-0.539475	-0.558189	0.277796
CEBPZ	1029.96	899.041	1029.99	381.818	1	0.87289	1.00003	0.370712		0	-0.196128	4.06206e-05	-1.43163
LOC442454	1029.79	1105.35	1366.78	1536.78	1	1.07337	1.32724	1.49232		0	0.102147	0.408429	0.577554
CISD1	1029.35	905.658	808.722	998.385	1	0.879835	0.785662	0.969918		0	-0.184696	-0.348018	-0.0440654
C20ORF43	1028.29	1080.44	1150.46	1114.67	1	1.05072	1.11881	1.08401		0	0.0713722	0.161965	0.116378
HMGB2	1025.72	1045.51	1362.36	1017.97	1	1.01929	1.32819	0.992444		0	0.0275596	0.409462	-0.0109424
EIF3I	1023.53	1075.82	1311.32	1338.94	1	1.05109	1.28117	1.30816		0	0.0718889	0.357463	0.387534
C14ORF166	1023.28	1063.87	1283.91	1041.84	1	1.03966	1.2547	1.01814		0	0.0561101	0.327341	0.0259293
NDUFA2	1023.1	1098.88	1166.22	1360.38	1	1.07407	1.13989	1.32967		0	0.103084	0.18889	0.411069
HNRPA1L-2	1022.86	917.189	727.917	1116.28	1	0.896687	0.711645	1.09132		0	-0.157324	-0.49077	0.12608
MYC	1022.32	741.594	204.513	102.55	1	0.725401	0.200048	0.100311		0	-0.46315	-2.32158	-3.31746
LOC647302	1020.4	1228.31	1476.03	1412.38	1	1.20375	1.44652	1.38415		0	0.267536	0.532582	0.468996
LOC644936	1018.99	903.227	735.836	959.776	1	0.886398	0.722126	0.941894		0	-0.173973	-0.469677	-0.0863637
NUCKS1	1018.03	1132.31	1022.12	1024.15	1	1.11225	1.00402	1.00601		0	0.153479	0.00578618	0.0086458
PTTG1IP	1013.7	996.609	1022.14	821.363	1	0.983142	1.00833	0.810264		0	-0.0245284	0.0119708	-0.303536
SUPT16H	1012.49	1051.02	886.01	892.595	1	1.03806	0.875084	0.881588		0	0.0538898	-0.192506	-0.181823
NAT5	1012.13	1045.23	1154.06	827.651	1	1.0327	1.14023	0.817728		0	0.0464206	0.189324	-0.290307
GGA1	1009.42	944.375	944.057	1061.26	1	0.935564	0.935248	1.05136		0	-0.0960925	-0.0965784	0.0722518
DBI	1007.64	1045.93	1321.33	1323.37	1	1.038	1.31132	1.31334		0	0.0538098	0.391015	0.393243
P4HB	1006.75	825.889	795.108	895.354	1	0.820354	0.78978	0.889353		0	-0.285681	-0.340478	-0.169171
GLO1	1006.44	1131.53	1056.04	1179.44	1	1.12428	1.04927	1.17189		0	0.169005	0.0693916	0.228836
MSH6	1006.43	1168.66	1337.87	476.442	1	1.16119	1.32932	0.473399		0	0.215607	0.410693	-1.07887
RPL7L1	1004.19	897.131	775.846	823.575	1	0.893389	0.772609	0.820139		0	-0.16264	-0.372189	-0.286059
SERF2	1004.06	956.585	1086.17	1364.83	1	0.952718	1.08178	1.35931		0	-0.0698795	0.113401	0.442873
NDUFA12	1001.97	1043.65	1214.83	1256.26	1	1.0416	1.21244	1.2538		0	0.0588064	0.277916	0.326304
C2ORF69	1001.85	890.167	786.793	712.436	1	0.88852	0.785337	0.711118		0	-0.170524	-0.348616	-0.491839
LYAR	1001.61	909.396	809.949	627.449	1	0.907937	0.808649	0.626442		0	-0.139337	-0.306414	-0.674746
SF3B4	1001.1	978.394	1026.88	650.896	1	0.977315	1.02574	0.650179		0	-0.0331041	0.0366715	-0.621091
GABPB2	1000.92	945.472	916.627	768.722	1	0.944601	0.915782	0.768013		0	-0.0822233	-0.126924	-0.380797
METAP2	1000.83	1013.29	1444.93	872.492	1	1.01244	1.44373	0.871765		0	0.017843	0.5298	-0.197989
LOC100008589	999.347	1012.56	924.768	1785.3	1	1.01322	0.925373	1.78647		0	0.0189509	-0.111893	0.837113
C5ORF13	998.143	824.656	461.177	478.691	1	0.826191	0.462035	0.479581		0	-0.275453	-1.11393	-1.06015
HS.57079	995.367	945.704	919.24	859.599	1	0.950106	0.923519	0.8636		0	-0.0738392	-0.114786	-0.211565
DRAP1	992.915	853.647	1008.28	1122.08	1	0.859738	1.01547	1.13009		0	-0.21803	0.0221536	0.176437
IRAK1	992.813	1000.13	908.611	898.798	1	1.00737	0.915189	0.905305		0	0.0105887	-0.127859	-0.143524
POMP	990.406	1084.09	1306.53	1161.34	1	1.09459	1.31918	1.17259		0	0.130386	0.399643	0.229695
LOC100008588	989.777	825.941	756.614	1599.83	1	0.834472	0.764429	1.61635		0	-0.261065	-0.387546	0.69274
LOC644191	989.342	905.479	802.197	1010.54	1	0.915234	0.810839	1.02142		0	-0.127788	-0.302513	0.0305822
NOTCH1	986.114	684.846	267.577	320.911	1	0.69449	0.271345	0.32543		0	-0.525974	-1.8818	-1.61958
TOMM20	986.044	888.034	779.165	771.063	1	0.900603	0.790193	0.781976		0	-0.151037	-0.339723	-0.354803
DCTPP1	984.839	930.882	861.944	740.741	1	0.945213	0.875213	0.752144		0	-0.0812893	-0.192294	-0.410918
SEC61A1	984.829	836.766	837.519	698.733	1	0.849656	0.850421	0.709497		0	-0.235049	-0.233751	-0.495131
EIF4H	982.616	1110.75	1021.2	847.352	1	1.1304	1.03927	0.862343		0	0.176832	0.0555709	-0.213667
XRCC6	982.492	1052.24	941.126	1051.1	1	1.07099	0.957896	1.06983		0	0.0989405	-0.0620587	0.0973826
RPA2	980.984	1084.1	979.09	838.947	1	1.10511	0.998069	0.855209		0	0.144192	-0.00278842	-0.225651
LOC100130516	980.123	576.006	642.026	1151.45	1	0.587688	0.655046	1.1748		0	-0.766878	-0.610331	0.232414
TMSL3	978.123	909.332	984.735	1403.86	1	0.929671	1.00676	1.43526		0	-0.105208	0.00972082	0.521313
FABP5L2	977.303	992.324	1153.6	1127.52	1	1.01537	1.18039	1.15371		0	0.0220053	0.239264	0.206278
TMEM87A	973.402	988.999	761.787	437.238	1	1.01602	0.782602	0.449186		0	0.0229333	-0.353648	-1.15462
LOC729742	973.365	987.043	1002.23	1541.86	1	1.01405	1.02966	1.58405		0	0.0201323	0.0421669	0.66362
MRPL23	973.327	924.378	763.846	1144.32	1	0.94971	0.784779	1.17568		0	-0.0744413	-0.349642	0.233494
TOMM5	971.683	1054.18	1102.4	1048.13	1	1.0849	1.13452	1.07868		0	0.117563	0.182083	0.109264
COX6A1	971.365	1027.05	1073.14	1398.14	1	1.05732	1.10478	1.43936		0	0.0804165	0.143755	0.525423
CLNS1A	965.239	914.025	849.852	1118.86	1	0.946941	0.880458	1.15915		0	-0.0786529	-0.183674	0.213073
TMEM14C	964.582	1006.28	963.203	1177.56	1	1.04323	0.998571	1.2208		0	0.0610557	-0.0020637	0.287828
CDC45L	964.222	909.876	927.388	848.689	1	0.943638	0.961799	0.88018		0	-0.0836951	-0.0561926	-0.18413
POLE4	961.391	1061.44	1168.42	1108.3	1	1.10406	1.21534	1.15281		0	0.142823	0.281363	0.205157
SSU72	961.39	528.597	364.736	736.162	1	0.549826	0.379384	0.765726		0	-0.862953	-1.39827	-0.3851
LOC388275	960.828	909.277	782.501	1067.17	1	0.946347	0.814403	1.11067		0	-0.0795589	-0.296185	0.151434
C14ORF85	960.639	756.275	738.654	999.281	1	0.787262	0.76892	1.04023		0	-0.345084	-0.379095	0.0568958
SNRPB2	957.975	991.613	1072.05	994.64	1	1.03511	1.11908	1.03827		0	0.0497895	0.162319	0.0541867
C8ORF59	956.32	969.584	1189.05	1221.2	1	1.01387	1.24336	1.27697		0	0.019873	0.314245	0.35273
ATP5L	955.567	1066.22	1262.91	1298.09	1	1.1158	1.32163	1.35845		0	0.158079	0.402323	0.441958
RNU6-15	954.55	873.144	1077.2	2582.57	1	0.914719	1.12849	2.70554		0	-0.1286	0.174395	1.43592
SNHG1	953.19	1007.92	974.042	699.449	1	1.05742	1.02188	0.733798		0	0.0805532	0.0312208	-0.446545
CLUAP1	950.264	953.74	884.977	891.77	1	1.00366	0.931297	0.938445		0	0.00526795	-0.102687	-0.0916555
PSMB10	949.879	1028.48	834.863	1049.35	1	1.08274	0.878915	1.10472		0	0.114691	-0.186205	0.143681
ESD	948.058	1043.2	1035.95	1068.58	1	1.10035	1.09271	1.12713		0	0.137962	0.127904	0.172651
LOC730316	947.32	1111.69	1041.86	321.492	1	1.17351	1.0998	0.339371		0	0.230832	0.137237	-1.55907
LOC642489	947.27	875.839	1143.65	1076.49	1	0.924593	1.20731	1.13641		0	-0.11311	0.2718	0.184488
LSM1	947.017	1170.86	1518.84	628.404	1	1.23637	1.60382	0.663561		0	0.306107	0.68151	-0.591699
TMCO1	946.347	1036.66	1126.47	1080.23	1	1.09543	1.19034	1.14148		0	0.131495	0.25137	0.190901
POLR2G	944.479	954.089	1097.63	1050.99	1	1.01018	1.16216	1.11277		0	0.0146057	0.216807	0.154154
ACTR2	944.321	970.117	1105.33	963.497	1	1.02732	1.17051	1.02031		0	0.0388814	0.227133	0.0290025
CNDP2	944.033	862.896	914.342	1073.99	1	0.914053	0.968549	1.13766		0	-0.12965	-0.0461025	0.186068
RNU6-1	942.372	865.054	993.807	2369.09	1	0.917954	1.05458	2.51396		0	-0.123507	0.076669	1.32996
LOC389787	941.814	849.284	1012.07	1224.1	1	0.901753	1.0746	1.29973		0	-0.149196	0.103794	0.378212
LOC100133772	941.477	868.928	915.247	935.759	1	0.922941	0.97214	0.993927		0	-0.115689	-0.0407644	-0.00878852
PCID2	939.147	881.343	762.349	644.616	1	0.938451	0.811747	0.686385		0	-0.0916471	-0.300898	-0.54291
HSPH1	936.527	848.013	1199.51	646.043	1	0.905487	1.28081	0.689828		0	-0.143235	0.357054	-0.53569
LOC402644	936.117	1047.08	1254.47	1469.47	1	1.11854	1.34008	1.56975		0	0.161612	0.42232	0.650531
LAGE3	936.108	934.449	779.965	961.011	1	0.998228	0.8332	1.0266		0	-0.00255906	-0.263265	0.037878
LOC100130445	934.408	876.652	835.013	910.648	1	0.938189	0.893627	0.974572		0	-0.0920493	-0.162255	-0.0371592
DNAJC8	928.316	1108.36	1440.07	1163.72	1	1.19395	1.55127	1.25358		0	0.255745	0.633448	0.326058
NDUFA3	925.153	963.962	971.255	1257.94	1	1.04195	1.04983	1.35971		0	0.0592843	0.0701575	0.443304
APEX1	924.005	791.161	657.985	574.15	1	0.85623	0.712101	0.621371		0	-0.223929	-0.489845	-0.686473
RPS26	920.154	855.597	914.638	1137.26	1	0.929841	0.994005	1.23594		0	-0.104945	-0.00867448	0.305612
MAD2L2	918.148	1013.95	932.535	929.007	1	1.10434	1.01567	1.01183		0	0.14319	0.0224315	0.0169624
LOC399942	916.767	1177.43	961.404	978.887	1	1.28433	1.04869	1.06776		0	0.361012	0.068588	0.0945881
PSME1	916.618	917.835	1003.46	1161.46	1	1.00133	1.09474	1.26712		0	0.00191483	0.130588	0.341552
BRD2	915.411	943.725	807.545	247.326	1	1.03093	0.882167	0.27018		0	0.043946	-0.180877	-1.88801
SFRS4	913.91	930.48	826.129	382.188	1	1.01813	0.903949	0.41819		0	0.025923	-0.145686	-1.25777
CDKN2AIPNL	913.41	779.908	653.299	900.894	1	0.853842	0.715231	0.986297		0	-0.227959	-0.48352	-0.0199056
FASN	911.944	768.534	539.745	619.798	1	0.842742	0.591862	0.679645		0	-0.246837	-0.756666	-0.557147
VIL2	911.521	1121.63	1080.42	785.313	1	1.23051	1.18529	0.861542		0	0.299255	0.245243	-0.215007
POLR2A	909.379	926.125	1485.61	734.104	1	1.01842	1.63366	0.807259		0	0.0263262	0.708104	-0.308896
CDK4	908.811	983.103	808.055	799.38	1	1.08175	0.889133	0.879588		0	0.113362	-0.169528	-0.1851
BOP1	906.883	583.476	490.819	874.037	1	0.643386	0.541216	0.963781		0	-0.636244	-0.885725	-0.0532224
CYBA	903.306	886.788	741.377	1069.16	1	0.981714	0.820738	1.18361		0	-0.0266252	-0.285007	0.243189
CTSG	903.027	768.712	644.826	1192.92	1	0.851261	0.714072	1.32102		0	-0.232326	-0.485859	0.40165
PPM1G	898.974	973.864	1014.07	663.783	1	1.08331	1.12803	0.738378		0	0.115441	0.173801	-0.437568
TMEM147	898.283	823.357	799.422	1025.93	1	0.91659	0.889944	1.14211		0	-0.125652	-0.168213	0.191697
EIF3G	897.203	835.062	631.497	795.622	1	0.930739	0.70385	0.88678		0	-0.103552	-0.50666	-0.173351
HNRNPL	896.873	832.919	675.734	775.725	1	0.928693	0.753433	0.864922		0	-0.106727	-0.408448	-0.209358
LOC388621	896.185	955.202	856.651	1129.7	1	1.06585	0.955886	1.26057		0	0.0920092	-0.0650892	0.334074
STRA13	896.159	863.794	852.961	714.757	1	0.963885	0.951797	0.797579		0	-0.0530675	-0.0712743	-0.3263
ATP6V1G1	894.394	1042.54	1161.29	917.017	1	1.16564	1.29841	1.02529		0	0.221118	0.376747	0.0360377
LOC653079	891.25	971.448	1031.22	1287.51	1	1.08998	1.15705	1.44461		0	0.124307	0.210445	0.530679
TOMM22	890.269	903.293	995.473	993.676	1	1.01463	1.11817	1.11615		0	0.0209514	0.16114	0.158534
MSN	890.135	888.602	781.223	1036.68	1	0.998278	0.877645	1.16463		0	-0.00248709	-0.188291	0.219877
POM121C	888.158	1006.03	999.149	314.433	1	1.13272	1.12497	0.354028		0	0.179788	0.169884	-1.49806
BUD31	887.64	838.311	941.987	686.058	1	0.944427	1.06123	0.772901		0	-0.0824891	0.0857328	-0.371645
BZW2	887.164	761.963	867.122	948.902	1	0.858874	0.977409	1.06959		0	-0.219481	-0.0329655	0.0970583
ROMO1	884.73	1028.65	1093.52	1202.99	1	1.16267	1.23599	1.35972		0	0.21744	0.305668	0.443312
COPS5	883.539	851.653	896.357	824.677	1	0.963911	1.01451	0.93338		0	-0.0530278	0.02078	-0.0994636
CYC1	883.485	869.78	871.27	989.786	1	0.984487	0.986174	1.12032		0	-0.0225561	-0.0200864	0.163911
CARM1	881.916	881.182	802.031	870.812	1	0.999168	0.909419	0.987409		0	-0.00120057	-0.136983	-0.0182796
RPF2	880.193	876.452	739.186	519.577	1	0.99575	0.839799	0.590298		0	-0.00614514	-0.251883	-0.760484
C7ORF30	880.002	901.945	951.902	327.539	1	1.02494	1.0817	0.372202		0	0.0355336	0.113306	-1.42584
2014-09-15	878.357	945.639	1164.09	1181.77	1	1.0766	1.3253	1.34544		0	0.106481	0.406321	0.428073
SS18L2	877.414	915.357	1176.52	278.736	1	1.04324	1.3409	0.317679		0	0.0610758	0.4232	-1.65436
CCDC59	877.323	924.799	1071.15	284.636	1	1.05411	1.22093	0.324436		0	0.0760317	0.287979	-1.62399
PRDX5	876.263	896.089	1028.12	1254.74	1	1.02263	1.1733	1.43192		0	0.0322774	0.230578	0.517951
LOC400948	875.477	951.917	1195.63	1344.21	1	1.08731	1.36568	1.5354		0	0.120766	0.449625	0.618619
C8ORF37	872.62	800.643	789.656	788.72	1	0.917516	0.904926	0.903853		0	-0.124194	-0.144128	-0.14584
MRPS15	872.284	944.259	902.815	965.986	1	1.08251	1.035	1.10742		0	0.114385	0.0496334	0.147205
HCG2P7	871.967	711.784	649.579	770.52	1	0.816297	0.744958	0.883657		0	-0.292834	-0.424769	-0.178441
ZNF22	871.256	832.637	679.963	314.409	1	0.955674	0.78044	0.360869		0	-0.0654094	-0.357641	-1.47045
MRPL18	869.987	879.372	937.684	436.059	1	1.01079	1.07781	0.501224		0	0.0154788	0.108108	-0.996471
C16ORF61	869.729	1094.97	1344.38	697.438	1	1.25898	1.54574	0.801903		0	0.332259	0.628302	-0.3185
PGD	869.013	953.205	882.662	803.164	1	1.09688	1.01571	0.924226		0	0.133408	0.0224833	-0.113682
LSM5	868.292	942.778	957.187	1114.92	1	1.08578	1.10238	1.28404		0	0.118737	0.14062	0.360687
TXNDC14	868.014	886.52	847.422	736.366	1	1.02132	0.976277	0.848334		0	0.0304345	-0.0346377	-0.237296
SNHG6	867.778	863.522	814.874	1106.69	1	0.995096	0.939036	1.27532		0	-0.00709174	-0.090748	0.35086
EPRS	867.001	817.218	737.366	955.866	1	0.94258	0.850478	1.1025		0	-0.0853123	-0.233654	0.140774
OSTF1	866.984	713.791	797.756	928.054	1	0.823304	0.920151	1.07044		0	-0.280504	-0.120058	0.0982031
TCEB1	866.41	885.685	902.692	992.984	1	1.02225	1.04188	1.14609		0	0.0317438	0.059184	0.196722
JUND	866.167	904.888	813.957	201.418	1	1.0447	0.939723	0.232539		0	0.0630953	-0.089692	-2.10445
DDX21	865.882	794.474	826.303	746.879	1	0.917532	0.954291	0.862565		0	-0.124169	-0.0674992	-0.213294
TCEB2	865.303	928.204	1029.1	1113.65	1	1.07269	1.18929	1.287		0	0.101236	0.250106	0.364013
NDUFS4	865.14	1025.37	941.496	1160.63	1	1.18521	1.08826	1.34155		0	0.24514	0.12202	0.423901
IMP4	861.276	913.244	664.178	639.794	1	1.06034	0.771156	0.742845		0	0.0845238	-0.374906	-0.428868
NME4	860.701	681.859	644.651	1007.3	1	0.792214	0.748984	1.17032		0	-0.336039	-0.416994	0.226902
TUBB2C	859.713	1130.21	1330.81	450.198	1	1.31464	1.54797	0.523661		0	0.394664	0.630378	-0.933296
NKD2	857.064	190.199	143.538	484.63	1	0.221919	0.167476	0.565454		0	-2.1719	-2.57797	-0.822519
RAB10	856.884	858.433	886.449	656.474	1	1.00181	1.0345	0.766117		0	0.00260428	0.048937	-0.384364
SRRM2	856.637	739.88	632.402	579.643	1	0.863703	0.738238	0.676649		0	-0.211393	-0.437843	-0.56352
XPO1	856.554	728.095	722.164	542.545	1	0.850028	0.843104	0.633404		0	-0.234417	-0.246218	-0.658802
C9ORF80	855.677	869.827	836.809	790.729	1	1.01654	0.977949	0.924097		0	0.0236618	-0.0321683	-0.113883
PRNP	854.899	792.005	971.137	559.176	1	0.926432	1.13597	0.654085		0	-0.110244	0.183922	-0.61245
C2ORF25	853.801	823.396	825.318	627.327	1	0.964389	0.96664	0.734747		0	-0.0523127	-0.0489494	-0.444681
NDUFV1	853.002	826.945	694.261	848.547	1	0.969453	0.813903	0.994777		0	-0.0447567	-0.297071	-0.00755489
ACP1	851.749	941.172	895.36	853.977	1	1.10499	1.0512	1.00262		0	0.14403	0.0720396	0.00376988
TKT	851.251	1020.56	947.516	1102.6	1	1.1989	1.11309	1.29527		0	0.261711	0.154566	0.373249
ENY2	850.714	912.933	1136.56	1119.63	1	1.07314	1.336	1.31611		0	0.101834	0.417923	0.396276
FAM120A	850.214	891.81	991.551	913.375	1	1.04892	1.16624	1.07429		0	0.0689101	0.221861	0.103381
PCMT1	850.017	928.52	997.327	726.585	1	1.09235	1.1733	0.854788		0	0.127441	0.230575	-0.226361
ETS1	848.868	572.952	377.59	800.621	1	0.67496	0.444816	0.943164		0	-0.567127	-1.16872	-0.0844201
PCBP2	848.823	878.877	732.292	733.997	1	1.03541	0.862715	0.864724		0	0.0501975	-0.213045	-0.209689
SF3A3	847.662	958.325	905.988	822.861	1	1.13055	1.06881	0.970741		0	0.177026	0.0960031	-0.0428411
DBNDD2	847.375	945.314	880.534	578.626	1	1.11558	1.03913	0.682845		0	0.157793	0.0553786	-0.55037
LOC729926	846.925	843.459	832.782	960.355	1	0.995907	0.983301	1.13393		0	-0.00591704	-0.0242954	0.181333
OCIAD1	846.805	817.044	795.076	720.932	1	0.964855	0.938913	0.851356		0	-0.0516164	-0.090937	-0.232166
TFDP1	846.095	859.389	807.865	682.279	1	1.01571	0.954816	0.806386		0	0.0224913	-0.0667058	-0.310457
XBP1	845.151	417.243	330.739	215.29	1	0.493691	0.391338	0.254736		0	-1.01832	-1.35351	-1.97293
YWHAZ	844.668	874.426	994.728	830.604	1	1.03523	1.17766	0.98335		0	0.0499519	0.235917	-0.0242236
CLEC2D	843.837	825.526	830.966	815.726	1	0.9783	0.984747	0.966687		0	-0.0316508	-0.0221753	-0.0488785
LOC645058	841.726	887.168	1090.91	978.473	1	1.05399	1.29604	1.16246		0	0.0758553	0.374113	0.217181
POLR2I	841.2	757.625	635.944	839.582	1	0.900647	0.755996	0.998077		0	-0.150966	-0.40355	-0.00277761
SRRM1	840.649	852.329	976.399	610.52	1	1.01389	1.16148	0.726249		0	0.0199072	0.215968	-0.461464
CRLS1	839.95	874.979	924.893	658.024	1	1.0417	1.10113	0.783409		0	0.0589443	0.138982	-0.352163
NDUFB7	839.052	935.153	857.033	1113.61	1	1.11453	1.02143	1.32723		0	0.156442	0.0305899	0.408414
PRPF8	836.933	926.25	828.933	742.369	1	1.10672	0.990441	0.887011		0	0.146289	-0.0138573	-0.172976
LOC100129086	836.722	1031.66	1102.61	1137.31	1	1.23298	1.31778	1.35924		0	0.302144	0.398104	0.442803
SH2D1A	835.67	575.646	269.605	771.216	1	0.688844	0.322622	0.922871		0	-0.53775	-1.63208	-0.115798
KIAA1310	834.986	892.343	1056.7	453.473	1	1.06869	1.26552	0.54309		0	0.0958457	0.339735	-0.880736
LEF1	834.522	732.011	578.48	444.872	1	0.877162	0.693187	0.533086		0	-0.189085	-0.528683	-0.90756
ATP5I	833.689	811.245	938.997	1075.61	1	0.973078	1.12632	1.29018		0	-0.0393721	0.171611	0.367575
SF3B14	833.678	861.87	1017.96	1046.68	1	1.03382	1.22104	1.2555		0	0.0479807	0.288114	0.328259
TMED3	833.438	958.413	835.559	891.344	1	1.14995	1.00255	1.06948		0	0.201572	0.00366717	0.0969071
ANAPC5	833.292	714.918	618.879	833.866	1	0.857944	0.742692	1.00069		0	-0.221044	-0.429165	0.000994128
CKS1B	829.436	899.655	1091.65	1072.23	1	1.08466	1.31613	1.29272		0	0.117242	0.396305	0.370415
LOC728139	827.67	862.839	846.555	1095	1	1.04249	1.02282	1.323		0	0.0600365	0.0325479	0.403808
LOC100133477	827.237	784.259	824.725	989.268	1	0.948046	0.996964	1.19587		0	-0.0769705	-0.00438687	0.25806
NDUFB11	826.579	891.716	824.587	1135.55	1	1.0788	0.99759	1.37379		0	0.109432	-0.00348065	0.458164
CCT3	825.641	829.014	628.936	819.839	1	1.00409	0.761755	0.992973		0	0.00588185	-0.392601	-0.0101729
LOC644315	825.599	859.049	839.563	1071.36	1	1.04052	1.01691	1.29767		0	0.0572992	0.024198	0.375925
LOC100129362	824.197	657.468	605.891	916.332	1	0.797707	0.735129	1.11179		0	-0.326069	-0.443931	0.15288
ODC1	823.27	854.135	959.553	601.91	1	1.03749	1.16554	0.731121		0	0.0530978	0.220997	-0.451818
RNASEH2B	822.603	668.925	455.997	529.318	1	0.813181	0.554335	0.643467		0	-0.298352	-0.851171	-0.636063
C19ORF70	822.454	745.185	614.156	940.621	1	0.90605	0.746735	1.14368		0	-0.142337	-0.421331	0.193678
TMED2	821.609	862.679	1012.76	762.858	1	1.04999	1.23265	0.928493		0	0.0703722	0.301769	-0.107037
SMS	821.542	799.717	848.751	879.906	1	0.973434	1.03312	1.07104		0	-0.0388451	0.0470081	0.0990161
DSTN	820.456	826.066	937.063	926.851	1	1.00684	1.14212	1.12968		0	0.00983038	0.191719	0.17591
DEK	819.638	802.305	893.301	664.137	1	0.978853	1.08987	0.810281		0	-0.0308364	0.12416	-0.303506
TCP1	817.263	781.09	727.493	777.217	1	0.955739	0.890158	0.951001		0	-0.0653113	-0.167867	-0.0724819
PSAT1	817.251	576.388	460.889	930.018	1	0.705276	0.563951	1.13798		0	-0.50374	-0.826359	0.18648
DPYSL2	816.632	876.385	1029.12	1033.96	1	1.07317	1.2602	1.26613		0	0.101878	0.33365	0.340423
TIMM23	816.406	828.312	849.473	548.464	1	1.01458	1.0405	0.671803		0	0.0208875	0.0572806	-0.573889
DCUN1D5	816.116	777.823	726.24	349.342	1	0.953078	0.889874	0.428054		0	-0.0693338	-0.168328	-1.22414
TRABD	815.994	663.601	352.191	465.409	1	0.813242	0.43161	0.570359		0	-0.298242	-1.2122	-0.810059
SHFM1	815.881	835.301	1007.65	1097.32	1	1.0238	1.23505	1.34495		0	0.0339371	0.304565	0.427549
SIVA	814.8	978.831	848.597	887.9	1	1.20131	1.04148	1.08971		0	0.264613	0.0586336	0.123951
GOT2	814.517	837.748	824.994	874.733	1	1.02852	1.01286	1.07393		0	0.0405712	0.0184378	0.102898
MTPN	813.158	839.031	1072.82	890.211	1	1.03182	1.31933	1.09476		0	0.0451884	0.399808	0.130612
CDH2	811.529	971.411	1048.21	789.324	1	1.19701	1.29165	0.972638		0	0.259439	0.369215	-0.040025
PSMD12	809.59	828.685	860.064	770.325	1	1.02359	1.06235	0.9515		0	0.0336323	0.0872524	-0.0717251
KCNH6	808.861	688.362	548.179	698.342	1	0.851027	0.677717	0.863364		0	-0.232723	-0.561244	-0.211959
LOC100130561	807.824	918.674	866.648	801.79	1	1.13722	1.07282	0.99253		0	0.185512	0.101405	-0.0108169
CAB39	807.442	904.367	1102.07	563.698	1	1.12004	1.36489	0.698128		0	0.163551	0.44878	-0.518436
ADRM1	806.781	760.82	689.353	413.778	1	0.943032	0.854448	0.512876		0	-0.0846212	-0.226935	-0.963318
LOC643287	806.299	834.397	539.937	966.685	1	1.03485	0.669649	1.19892		0	0.0494201	-0.578522	0.261731
HNRNPA0	805.535	630.13	454.286	749.13	1	0.782251	0.563956	0.929979		0	-0.354296	-0.826346	-0.10473
LOC729279	805.213	831.05	688.409	1013.7	1	1.03209	0.85494	1.25893		0	0.0455652	-0.226104	0.332193
VBP1	803.048	862.08	1032.81	952.13	1	1.07351	1.28611	1.18565		0	0.102337	0.363018	0.245674
LOC646849	802.614	723.309	692.154	935.07	1	0.901192	0.862375	1.16503		0	-0.150093	-0.213613	0.220368
SNX3	802.394	791.023	808.249	642.228	1	0.985829	1.0073	0.80039		0	-0.0205908	0.0104889	-0.321225
C20ORF199	802.285	700.956	692.843	929.85	1	0.8737	0.863587	1.159		0	-0.19479	-0.211586	0.212883
TACC1	796.986	829.268	817.901	447.654	1	1.04051	1.02624	0.561684		0	0.0572847	0.0373715	-0.83217
RPP40	796.052	755.674	666.843	511.91	1	0.949278	0.837689	0.643061		0	-0.0750976	-0.255514	-0.636972
CKLF	795.722	765.052	949.146	1075.51	1	0.961457	1.19281	1.35161		0	-0.0567059	0.254366	0.434682
ZMPSTE24	793.556	851.26	848.955	698.149	1	1.07272	1.06981	0.879772		0	0.101267	0.097355	-0.184798
RBM22	791.617	871.351	848.436	360.78	1	1.10072	1.07178	0.455751		0	0.138451	0.100002	-1.13368
GLUD1	790.726	754.174	894.501	976.278	1	0.953773	1.13124	1.23466		0	-0.0682819	0.177905	0.304113
PSMB5	790.499	852.324	891.85	570.759	1	1.07821	1.12821	0.722023		0	0.108638	0.174036	-0.469883
NFKB1	789.773	869.785	888.575	708.604	1	1.10131	1.1251	0.897225		0	0.139222	0.170057	-0.156458
GSTO1	788.704	866.345	793.78	1009.6	1	1.09844	1.00644	1.28007		0	0.135457	0.00925416	0.356228
ACADM	788.593	812.487	812.316	935.733	1	1.0303	1.03008	1.18659		0	0.0430653	0.0427605	0.246817
ZMAT3	786.854	606.091	513.416	760.35	1	0.770271	0.652492	0.966316		0	-0.376561	-0.615967	-0.0494334
MRPS21	785.388	712.727	697.299	707.507	1	0.907484	0.887841	0.900838		0	-0.140056	-0.171627	-0.150661
HNRNPK	782.677	737.988	642.988	665.414	1	0.942902	0.821524	0.850177		0	-0.08482	-0.283626	-0.234165
LOC100132863	781.205	762.536	798.898	760.839	1	0.976102	1.02265	0.97393		0	-0.0348965	0.0323106	-0.03811
C6ORF115	780.602	769.994	829.083	904.466	1	0.98641	1.06211	1.15868		0	-0.0197411	0.0869287	0.212478
ARS2	779.577	815.489	848.388	555.23	1	1.04607	1.08827	0.712219		0	0.0649742	0.122033	-0.489606
LOC651697	778.928	858.21	930.425	875.369	1	1.10178	1.19449	1.12381		0	0.13984	0.256401	0.168401
LOC652595	777.18	813.291	856.95	471.779	1	1.04646	1.10264	0.607039		0	0.0655222	0.140962	-0.720139
PSMB4	776.402	868.783	1003.73	951.98	1	1.11899	1.2928	1.22614		0	0.162193	0.370495	0.294128
PSMG2	775.029	894.84	929.568	391.059	1	1.15459	1.1994	0.504573		0	0.20738	0.26231	-0.986866
TECR	774.688	792.024	726.033	935.629	1	1.02238	0.937194	1.20775		0	0.0319295	-0.0935803	0.272321
HPRT1	773.05	749.731	826.994	952.221	1	0.969835	1.06978	1.23177		0	-0.0441887	0.0973144	0.300735
EMP3	771.389	903.772	714.705	842.247	1	1.17162	0.926517	1.09186		0	0.228501	-0.110111	0.126784
CLPTM1L	769.58	362.041	268.684	617.882	1	0.470439	0.349131	0.802882		0	-1.08792	-1.51816	-0.31674
NPM3	769.247	714.399	656.464	862.267	1	0.928699	0.853385	1.12092		0	-0.106716	-0.228731	0.164687
RABEPK	769.127	830.529	792.109	844.156	1	1.07983	1.02988	1.09755		0	0.110809	0.0424775	0.134288
SF3B5	768.52	898.462	934.191	778.873	1	1.16908	1.21557	1.01347		0	0.225374	0.281634	0.0193042
TNPO2	767.071	623.876	652.725	651.769	1	0.813322	0.850932	0.849685		0	-0.298101	-0.232885	-0.234999
COPA	766.289	806.864	948.013	812.209	1	1.05295	1.23715	1.05993		0	0.0744369	0.307018	0.0839624
CCDC109B	765.766	875.446	880.624	860.37	1	1.14323	1.14999	1.12354		0	0.193114	0.201622	0.168053
WBP2	765.407	615.758	610.614	792.314	1	0.804484	0.797763	1.03515		0	-0.313864	-0.325968	0.0498456
MCART1	764.77	666.799	732.515	953.713	1	0.871896	0.957825	1.24706		0	-0.197772	-0.0621661	0.318529
DAP3	763.171	627.027	604.872	671.416	1	0.821607	0.792578	0.879772		0	-0.283479	-0.335376	-0.184798
HNRNPAB	762.878	822.192	815.271	566.844	1	1.07775	1.06868	0.743033		0	0.108022	0.0958262	-0.428501
LOC645688	762.864	736.915	749.292	1113.91	1	0.965985	0.982209	1.46017		0	-0.049928	-0.0258982	0.546134
LOC645157	762.554	810.812	652.542	1206.38	1	1.06328	0.855732	1.58203		0	0.088528	-0.224768	0.661777
PRDX4	760.577	810.899	719.17	949.888	1	1.06616	0.945558	1.2489		0	0.092429	-0.0807619	0.320663
ACAT1	760.291	755.959	687.967	896.849	1	0.994302	0.904873	1.17961		0	-0.0082441	-0.144212	0.238314
ANKRD30B	758.663	713.101	678.122	652.967	1	0.939944	0.893838	0.86068		0	-0.0893539	-0.161915	-0.216451

## Sheet: Figure 1e
group	dose(μM)	Number of genes	logFC	sd	se	ci
SuperEnhancer	0	403	0	0	0	0
SuperEnhancer	0.3	403	-0.0101254	0.178231	0.00887831	0.0174537
SuperEnhancer	1	403	-0.0422432	0.330473	0.016462	0.0323624
SuperEnhancer	3	403	-0.0893398	0.554131	0.0276032	0.0542647
RegEnhancer	0	10086	0	0	0	0
RegEnhancer	0.3	10086	0.000621571	0.154588	0.00153927	0.00301728
RegEnhancer	1	10086	0.0118515	0.287045	0.00285819	0.00560262
RegEnhancer	3	10086	-0.0496702	0.474125	0.00472099	0.00925409
		RegEnhancer	SuperEnhancer
	0	0	0
	0.3	-0.0101254	0.000621571
	1	-0.0422432	0.0118515
	3	-0.0893398	-0.0496702
	SE	0	0
		0.00887831	0.00153927
		0.016462	0.00285819
		0.0276032	0.00472099

## Sheet: Figure 1f
group	dose(μM)	Number of genes	logFC	sd
SuperEnhancer	0	784	0	0
SuperEnhancer	3	784	-0.093	0.026
RegEnhancer	0	13263	0	0
RegEnhancer	3	13263	-0.043	0.014

## Sheet: Figure 2d
Chromatin aray
CBL137, uM	% transcription				Average	St. Dev
0	100	100	100	100	100	0
0.5	80	89	77	88	83.5	5.91608
1	54	48	58	60	55	5.2915
2.5	45	33	56	43	44.25	9.42956
DNA aray
CBL137, uM	% transcription				Average	St. Dev
0	100	100	100	100	100	0
0.5	52	45	42	80	54.75	17.3469
1	23	5	40	37	26.25	15.987
2.5	12	5	15	8	10	4.39697
CBL137, uM
Chromatin array	transcription activation, folds				Average	St. Dev
0	8	7.5	7.8	6.7	7.5	0.571548
0.5	6.4	6.67	6	5.9	6.2425	0.357619
1	4.32	3.6	4.5	4	4.105	0.395095
2.5	3.6	2.47	4.3	2.88	3.3125	0.807192
DNA
0	1	1	1	1	1	0
0.5	0.52	0.45	0.42	0.8	0.5475	0.150229
1	0.23	0.05	0.4	0.37	0.2625	0.138451
2.5	0.12	0.05	0.15	0.08	0.1	0.0380789

## Sheet: Figure 2f
FRET eff,	Nucleosome + CBL0137 (500 nM)	Nucleosome
-0.18	1.22	1.04
-0.13	2.48	1.9
-0.08	4.32	2.72
-0.03	7.46	5.04
0.03	9.92	4.83
0.08	8.72	5.83
0.13	9.06	6.12
0.18	7.25	5.76
0.23	4.81	3.65
0.28	5.38	4.76
0.33	5.15	5.44
0.38	5.87	6.08
0.43	5.31	9.73
0.48	4.9	5.79
0.53	4.49	7.19
0.58	3.19	5.51
0.63	2.42	3.93
0.68	2.19	3.83
0.73	1.51	3.11
0.78	1.47	2.43
0.83	0.97	2.15
0.88	0.61	1.11
0.93	0.38	0.72
0.98	0.23	0.68
1.03	0.39	0.32
1.08	0.13	0
1.13	0.07	0.29
1.18	0.11	0.07

## Sheet: Figure 3c
Control	CBL	S^-1
1.382916608552668e-05	1.0288888798286228e-05	3.1622776601683795e-05
7.228746665782415e-06	5.660037852239283e-06	1.5811388300841898e-05
5.277288130193892e-06	4.284750831713e-06	1.0540925533894598e-05
4.286245830324381e-06	3.5235035902815287e-06	7.905694150420949e-06
3.6353034896905254e-06	3.0151197461520907e-06	6.324555320336759e-06
3.193469567379463e-06	2.640826290617265e-06	5.270462766947299e-06
2.8353448823022618e-06	2.359856283705605e-06	4.517539514526256e-06
2.54853187149357e-06	2.1152688732466305e-06	3.952847075210474e-06
2.3180893531411814e-06	1.9335365574621926e-06	3.513641844631533e-06
2.119901392863386e-06	1.7830537929210524e-06	3.1622776601683796e-06
1.938151515842618e-06	1.6443833613418673e-06	2.874797872880345e-06
1.789795147675942e-06	1.5282512888325815e-06	2.6352313834736496e-06
1.6569234043485292e-06	1.4233936681537936e-06	2.4325212770526e-06
1.5297427709111155e-06	1.3335284418534327e-06	2.258769757263128e-06
1.4217139703348018e-06	1.258740443687368e-06	2.1081851067789196e-06
1.3284915958645114e-06	1.1834090418066452e-06	1.976423537605237e-06
1.2352001358518953e-06	1.1190229148932487e-06	1.8601633295108115e-06
1.158250423162628e-06	1.062157831517307e-06	1.7568209223157664e-06
1.0850004684422105e-06	1.006896514633666e-06	1.6643566632465155e-06
1.0263269678846964e-06	9.647849758839224e-07	1.5811388300841898e-06
9.626642714001043e-07	9.18604654865419e-07	1.5058465048420854e-06
9.031953181912304e-07	8.743975525998361e-07	1.4373989364401725e-06
8.533316997774337e-07	8.400372213191484e-07	1.374903330507991e-06
8.031753364943045e-07	8.079544952167279e-07	1.3176156917368248e-06
7.639428252145443e-07	7.733921859413468e-07	1.2649110640673519e-06
7.238059257445902e-07	7.464629160400469e-07	1.2162606385263e-06
6.879505042554595e-07	7.149220170812964e-07	1.1712139482105109e-06
6.529710799951393e-07	6.939570070402031e-07	1.129384878631564e-06
6.22010484412196e-07	6.640123980717463e-07	1.090440572471855e-06
5.896150292139381e-07	6.39437421342343e-07	1.0540925533894598e-06
5.643194785567214e-07	6.192356021467475e-07	1.0200895677962514e-06
5.372517454062766e-07	6.001219791197838e-07	9.882117688026186e-07
5.1707665198097e-07	5.772819721980711e-07	9.582659576267818e-07
4.921327920630702e-07	5.574544447936346e-07	9.300816647554058e-07
4.720010840482689e-07	5.37602106672206e-07	9.035079029052513e-07
4.50704358969666e-07	5.209207237106753e-07	8.784104611578832e-07
4.3199468768004384e-07	5.053165223331793e-07	8.546696378833459e-07
4.13791060470514e-07	4.938554121727008e-07	8.321783316232578e-07
3.975882113975855e-07	4.779006147576627e-07	8.108404256841999e-07
3.8218430053102653e-07	4.6098381158075596e-07	7.905694150420949e-07
3.708669891437794e-07	4.521388941698325e-07	7.712872341874096e-07
3.549503786256296e-07	4.3363396068150515e-07	7.529232524210427e-07
3.451429095333695e-07	4.2339156164990136e-07	7.354134093414836e-07
3.293692824126672e-07	4.140932748494373e-07	7.186994682200862e-07
3.2073922169249446e-07	4.047247563689729e-07	7.027283689263066e-07
3.098056614204209e-07	3.9249837633301597e-07	6.874516652539955e-07
2.9740736813552887e-07	3.8204152227461254e-07	6.728250340783786e-07
2.895282385004537e-07	3.7436951788829836e-07	6.588078458684124e-07
2.82891856253509e-07	3.627466925860549e-07	6.453627877894652e-07
2.7229898178188164e-07	3.516632280945999e-07	6.324555320336759e-07
2.629606325881359e-07	3.4711102247411027e-07	6.200544431702705e-07
2.540640219699313e-07	3.405633433731095e-07	6.0813031926315e-07
2.5028234179373685e-07	3.2813962399524527e-07	5.966561622959206e-07
2.388997755327674e-07	3.222490320371748e-07	5.856069741052554e-07
2.38009913048919e-07	3.1472365160955467e-07	5.74959574576069e-07
2.2988460677678268e-07	3.063723307977528e-07	5.64692439315782e-07
2.2092007149255436e-07	2.958585215007704e-07	5.547855544155051e-07
2.1711328261392486e-07	2.910041502213728e-07	5.452202862359275e-07
2.101544168219375e-07	2.836806852879923e-07	5.359792644353186e-07
2.0558129104867934e-07	2.809042141335589e-07	5.270462766947299e-07
2.0042087647489023e-07	2.731464359887009e-07	5.18406173798095e-07
1.953461068266492e-07	2.6536124687784955e-07	5.100447838981257e-07
1.899244583015731e-07	2.6179428119983464e-07	5.019488349473618e-07
1.852812143676079e-07	2.5648264790317455e-07	4.941058844013093e-07
1.8116768920217147e-07	2.5356135921761654e-07	4.865042554105199e-07
1.778339882674197e-07	2.449919732326754e-07	4.791329788133909e-07
1.7398437306343248e-07	2.4025299000215987e-07	4.719817403236387e-07
1.6963201628940172e-07	2.3711357292041157e-07	4.650408323777029e-07
1.6680411553052758e-07	2.3214391773414684e-07	4.583011101693304e-07
1.6353167195661107e-07	2.2857477344233608e-07	4.5175395145262565e-07
1.5936879302763542e-07	2.2377092874061798e-07	4.453912197420253e-07
1.553260762151088e-07	2.169743104291526e-07	4.392052305789416e-07
1.5175456674444303e-07	2.1438086867506074e-07	4.331887205710109e-07
1.4840078907201944e-07	2.117298360844304e-07	4.2733481894167295e-07
1.4575037240181972e-07	2.072310442614045e-07	4.2163702135578396e-07
1.4374686256005498e-07	2.0386132574388878e-07	4.160891658116289e-07
1.4128918546276234e-07	1.9985814905347742e-07	4.1068541041147787e-07
1.389518579934958e-07	1.9481764462921075e-07	4.0542021284209995e-07
1.3484596875102884e-07	1.916640287604611e-07	4.002883114137189e-07
1.3102231664126686e-07	1.88414552566046e-07	3.9528470752104745e-07
1.3071888412323625e-07	1.8574351602632442e-07	3.904046494035036e-07
1.2877639153460456e-07	1.8365515468072244e-07	3.856436170937048e-07
1.260874694910646e-07	1.7874437080263087e-07	3.8099730845402164e-07
1.2367473848965048e-07	1.7742977191341205e-07	3.7646162621052135e-07
1.206841181460724e-07	1.7383322458863018e-07	3.720326659021623e-07
1.2090722822198443e-07	1.7032239405700837e-07	3.677067046707418e-07
1.1803760595298909e-07	1.6862982519673764e-07	3.6348019082395164e-07
1.1647651593649999e-07	1.648793651302007e-07	3.593497341100431e-07
1.1334605519749616e-07	1.621179134967448e-07	3.553120966481325e-07
1.1165657478714516e-07	1.607611766151434e-07	3.513641844631533e-07
1.1160090644107173e-07	1.5973838259093995e-07	3.4750303957894286e-07
1.1052762700589497e-07	1.561685208915349e-07	3.4372583262699776e-07
1.0776120354565598e-07	1.5626770489170358e-07	3.4002985593208385e-07
1.0620692782111486e-07	1.5101753761311087e-07	3.364125170391893e-07
1.043601527269991e-07	1.5032972857019771e-07	3.328713326493031e-07
1.0471692157473716e-07	1.4658734562191755e-07	3.294039229342062e-07
1.0189272620405686e-07	1.442096999637346e-07	3.260080062029257e-07
1.0069731439171128e-07	1.4141281794699405e-07	3.226813938947326e-07
9.863664588446818e-08	1.416376603916959e-07	3.1942198587559393e-07
9.870263973059071e-08	1.4040346199788173e-07	3.1622776601683797e-07
9.847206356479891e-08	1.3701973660436175e-07	3.1309679803647323e-07
9.631188520960274e-08	1.364169454651093e-07	3.1002722158513524e-07
9.441401572035024e-08	1.3448823014140002e-07	3.070172485600368e-07
9.309519463549253e-08	1.33033433627597e-07	3.04065159631575e-07
9.231877057012915e-08	1.2905889212353507e-07	3.011693009684171e-07
9.180033499919634e-08	1.2771597120322454e-07	2.983280811479603e-07
9.047397890782735e-08	1.2807246926783319e-07	2.9553996824003543e-07
8.917320791779676e-08	1.2637727819183705e-07	2.928034870526277e-07
8.794638108609392e-08	1.2327176627930694e-07	2.9011721652920916e-07
8.68962793255594e-08	1.2199924886181458e-07	2.874797872880345e-07
8.620777614524666e-08	1.2008720580324615e-07	2.848898792944486e-07
8.531749540655969e-08	1.197098489014461e-07	2.82346219657891e-07
8.410603786025937e-08	1.1940112158572655e-07	2.7984758054587426e-07
8.340997745785511e-08	1.170697689794056e-07	2.7739277720775255e-07
8.287124852079692e-08	1.1452694955558662e-07	2.7498066610159824e-07
8.172852946202323e-08	1.1597080209891425e-07	2.7261014311796373e-07
7.919061471617128e-08	1.1369109141867321e-07	2.7028014189473333e-07
7.853524673300585e-08	1.1245072195764203e-07	2.679896322176593e-07
7.895883882453237e-08	1.0955177706107081e-07	2.657376185015445e-07
7.740393467610393e-08	1.0773348645161336e-07	2.6352313834736495e-07
7.705509530819955e-08	1.092649093343973e-07	2.6134526117094047e-07
7.763709120714558e-08	1.0651075703027505e-07	2.592030868990475e-07
7.642983179713919e-08	1.0736386087501189e-07	2.5709574472913656e-07
7.58847276269563e-08	1.0576040822234717e-07	2.5502239194906284e-07
7.445277159510715e-08	1.0297774668688317e-07	2.529822128134704e-07
7.350555784298331e-08	1.0420423467956306e-07	2.509744174736809e-07
7.311586923482905e-08	1.0203925355898809e-07	2.489982409581401e-07
7.306148728529849e-08	1.0226582599167616e-07	2.4705294220065465e-07
7.127349743555584e-08	9.942928296184705e-08	2.4513780311382784e-07
7.141016083210067e-08	9.857820372359748e-08	2.4325212770525996e-07
7.030846478725176e-08	9.735438910804357e-08	2.4139524123422745e-07
6.987354425697712e-08	9.868295283143449e-08	2.3956648940669545e-07
6.873689901878176e-08	9.725055707093795e-08	2.3776523760664507e-07
6.916283629293557e-08	9.385518908208968e-08	2.3599087016181936e-07
6.815511245045853e-08	9.488049888675276e-08	2.3424278964210218e-07
6.81335720818611e-08	9.502260267754671e-08	2.3252041618885144e-07
6.708414428571804e-08	9.270411802104071e-08	2.3082318687360433e-07
6.618948332132144e-08	9.173832546555877e-08	2.291505550846652e-07
6.631124119158317e-08	9.209769852526051e-08	2.275019899401712e-07
6.622309718644426e-08	9.03786389173226e-08	2.2587697572631283e-07
6.614849900504759e-08	9.03543766299571e-08	2.2427501135945953e-07
6.51546684777265e-08	8.791987939939903e-08	2.2269560987101264e-07
6.435658132379493e-08	8.74705220279035e-08	2.2113829791387268e-07
6.323808025397254e-08	8.794677739901596e-08	2.196026152894708e-07
6.253228366983698e-08	8.667247143886049e-08	2.18088114494371e-07
6.209538557386333e-08	8.533177933967512e-08	2.1659436028550545e-07
6.236418255421179e-08	8.441453163842099e-08	2.1512092926315505e-07
6.221745306991601e-08	8.415271049541831e-08	2.1366740947083648e-07
6.112740549474201e-08	8.35785437554217e-08	2.1223340001130062e-07
6.007168687138837e-08	8.275089913002165e-08	2.1081851067789198e-07
5.971437080066686e-08	8.168352625529386e-08	2.0942236160055493e-07
6.039034853620405e-08	8.191871868120545e-08	2.0804458290581444e-07
5.9238687295616307e-08	8.239754202426716e-08	2.0668481439009016e-07
5.8149266469847725e-08	7.998046203423848e-08	2.0534270520573893e-07
5.7770835330714854e-08	8.036330050206779e-08	2.040179135592503e-07
5.840775413646306e-08	7.784338162633664e-08	2.0271010642104997e-07
5.8025488163884817e-08	7.909100881511039e-08	2.0141895924639362e-07
5.7363330965667325e-08	7.70252305154588e-08	2.0014415570685945e-07
5.757376991937051e-08	7.729087384610606e-08	1.9888538743197357e-07
5.694176381476536e-08	7.529411823872937e-08	1.9764235376052373e-07
5.494038503549498e-08	7.549251957427229e-08	1.9641476150114157e-07
5.533242317271079e-08	7.511722638190068e-08	1.952023247017518e-07
5.5209668203183077e-08	7.518123104708793e-08	1.9400476442750794e-07
5.473534453766287e-08	7.549957214155214e-08	1.928218085468524e-07
5.400672146389113e-08	7.255163568172544e-08	1.9165319152535634e-07
5.424790618857462e-08	7.283045141152098e-08	1.9049865422701082e-07
5.300481688413598e-08	7.229444459023763e-08	1.8935794372265746e-07
5.3130223821994966e-08	7.210682819344839e-08	1.8823081310526067e-07
5.2659342340405215e-08	7.093496625273743e-08	1.8711702131173842e-07
5.165211273757634e-08	6.89866645941589e-08	1.8601633295108115e-07
5.3020674477348796e-08	7.05595086894423e-08	1.8492851813850172e-07
5.261394183542309e-08	6.958472566316523e-08	1.838533523353709e-07
5.078135939506086e-08	7.033276501147931e-08	1.8279061619470402e-07
5.0845496128576785e-08	6.913448172134097e-08	1.8174009541197582e-07
5.062105781634308e-08	6.854374411597028e-08	1.8070158058105027e-07
4.9599980623743556e-08	6.68829133695809e-08	1.7967486705502156e-07
4.924429072937237e-08	6.846079039354217e-08	1.7865975481177287e-07
5.0133788409733894e-08	6.744191057907015e-08	1.7765604832406626e-07
4.92782738950515e-08	6.577263691703937e-08	1.7666355643398768e-07
4.8607844588117346e-08	6.67889010329237e-08	1.7568209223157665e-07
4.881589672698952e-08	6.607638540395626e-08	1.7471147293747952e-07
4.7467536341266176e-08	6.568536933972064e-08	1.7375151978947143e-07
4.717796146939163e-08	6.462257934219505e-08	1.7280205793269832e-07
4.734267078003185e-08	6.418777722474303e-08	1.7186291631349888e-07
4.68190556853671e-08	6.3321030634426e-08	1.7093392757666918e-07
4.693052062780901e-08	6.405041507577712e-08	1.7001492796604193e-07
4.632262652875152e-08	6.370883072083655e-08	1.6910575722825558e-07
4.6660084463147904e-08	6.432939557166364e-08	1.6820625851959465e-07
4.581976827239814e-08	6.203562637199133e-08	1.6731627831578727e-07
4.610558567969912e-08	6.16954676362388e-08	1.6643566632465156e-07
4.642160659759187e-08	6.151675005507497e-08	1.6556427540148584e-07
4.5968014119241595e-08	6.113339491503268e-08	1.647019614671031e-07
4.476171241246281e-08	6.094665052223661e-08	1.6384858342841346e-07
4.4432584620841896e-08	6.051424623338051e-08	1.6300400310146285e-07
4.422958078836807e-08	5.949326941548782e-08	1.6216808513683996e-07
4.39760087680318e-08	5.926689401386403e-08	1.613406969473663e-07
4.377852912318989e-08	5.957414860578396e-08	1.605217086379888e-07
4.399526242187095e-08	5.8810868109006285e-08	1.5971099293779697e-07
4.376392323577083e-08	5.8991320173696836e-08	1.5890842513408943e-07
4.2327165367398915e-08	5.804885301296778e-08	1.5811388300841899e-07
4.1672785134412707e-08	5.6939533299570095e-08	1.5732724677454623e-07
4.253563162728302e-08	5.720238963067248e-08	1.5654839901823662e-07
4.145221098504327e-08	5.604725798151715e-08	1.5577722463883643e-07
4.270414397031793e-08	5.670498934484268e-08	1.5501361079256762e-07
4.228111172665842e-08	5.660963144251552e-08	1.5425744683748192e-07
4.1849729655874026e-08	5.691437947348365e-08	1.535086242800184e-07
4.0825247827205705e-08	5.575143935489511e-08	1.5276703672311013e-07
4.1487586537029775e-08	5.521758980296557e-08	1.520325798157875e-07
4.195320958745913e-08	5.507516445968301e-08	1.5130515120422868e-07
4.05257803526067e-08	5.426035442853762e-08	1.5058465048420855e-07
4.13536560445673e-08	5.430432837998714e-08	1.4987097915489952e-07
4.0608693718122045e-08	5.484001952105471e-08	1.4916404057398016e-07
4.031960403311778e-08	5.327491690850403e-08	1.4846373991400843e-07
3.9903444395833166e-08	5.328004253722794e-08	1.4776998412001771e-07
3.948202009854116e-08	5.293055169879323e-08	1.4708268186829673e-07
3.952769821418333e-08	5.329117267747643e-08	1.4640174352631386e-07
3.841067423508751e-08	5.2340624020585096e-08	1.4572708111375022e-07
4.021008222576758e-08	5.208913075144487e-08	1.4505860826460458e-07
3.8614729122641366e-08	5.230518376809639e-08	1.4439624019033695e-07
3.92717739893273e-08	5.1449027068557694e-08	1.4373989364401725e-07
3.844414947250572e-08	5.0869850822313895e-08	1.4308948688544704e-07
3.8640393307298514e-08	5.1738983447789753e-08	1.424449396472243e-07
3.835444341303674e-08	5.070598084540178e-08	1.4180617310172105e-07
3.881946688483135e-08	5.1557826406536e-08	1.411731098289455e-07
3.783598364652885e-08	4.992767609521565e-08	1.4054567378526132e-07
3.840018727032724e-08	5.121881039119217e-08	1.3992379027293713e-07
3.7662968042301395e-08	4.981927074083394e-08	1.3930738591050132e-07
3.749204031778973e-08	4.8805684628549294e-08	1.3869638860387628e-07
3.723504570747901e-08	4.939869080436877e-08	1.3809072751826985e-07
3.734049018574326e-08	4.9307055747693976e-08	1.3749033305079912e-07
3.678054598909432e-08	4.966951352875625e-08	1.3689513680382596e-07
3.6619037039480186e-08	4.9364578976728975e-08	1.3630507155898187e-07
3.7227219332374544e-08	4.8277488451433276e-08	1.3572007125186177e-07
3.6699818437888346e-08	4.877388455852636e-08	1.3514007094736667e-07
3.6257004463557904e-08	4.800439781572001e-08	1.3456500681567572e-07
3.565905617211249e-08	4.819582832869861e-08	1.3399481610882965e-07
3.650428718447315e-08	4.793941072111455e-08	1.334294371379063e-07
3.620775784133388e-08	4.801331658647984e-08	1.3286880925077225e-07
3.6585148614244504e-08	4.7701424313548086e-08	1.3231287281039243e-07
3.5615256926521656e-08	4.701266441419698e-08	1.3176156917368248e-07
3.5934408529898194e-08	4.629901250506511e-08	1.3121484067088713e-07
3.5184359897707836e-08	4.715313259036491e-08	1.3067263058547023e-07
3.501426449408501e-08	4.640222607185394e-08	1.3013488313450123e-07
3.4941898693289205e-08	4.6612673786138975e-08	1.2960154344952375e-07
3.4817027823925384e-08	4.649155984951969e-08	1.2907255755789305e-07
3.5044877403335666e-08	4.513630995583631e-08	1.2854787236456828e-07
3.4838447563840436e-08	4.484730520865776e-08	1.2802743563434734e-07
3.553683564609468e-08	4.491673001705136e-08	1.2751119597453142e-07
3.4614132542728225e-08	4.4409131382307496e-08	1.269991028180072e-07
3.343758207522629e-08	4.391162998950753e-08	1.264911064067352e-07
3.352584632250828e-08	4.5342345324250437e-08	1.2598715777563264e-07
3.366379359158452e-08	4.454249519527239e-08	1.2548720873684045e-07
3.365360523507547e-08	4.402571761747577e-08	1.2499121186436283e-07
3.409769861455863e-08	4.392188792496323e-08	1.2449912047907005e-07
3.3511599066265496e-08	4.322065591387744e-08	1.2401088863405408e-07
3.300363015512938e-08	4.434862481553862e-08	1.2352647110032733e-07
3.337913292519123e-08	4.4146793588896356e-08	1.2304582335285523e-07
3.238798941733824e-08	4.4071137285559224e-08	1.2256890155691392e-07
3.281290457784222e-08	4.2212691431811374e-08	1.220956625547637e-07
3.268514630793913e-08	4.312757526089011e-08	1.2162606385262998e-07
3.2704616801070184e-08	4.2859402773360254e-08	1.211600636079839e-07
3.2693732570826067e-08	4.247576946409807e-08	1.2069762061711373e-07
3.20545233120837e-08	4.228767594379212e-08	1.2023869430298021e-07
3.235194324030303e-08	4.299487600592009e-08	1.1978324470334772e-07
3.2774238959384896e-08	4.10292370045762e-08	1.1933123245918412e-07
3.256276673227406e-08	4.2026221002602445e-08	1.1888261880332254e-07
3.2714484268083155e-08	4.1945653673221623e-08	1.1843736554937751e-07
3.179440096721399e-08	4.238512857849347e-08	1.1799543508090968e-07
3.2541082559335004e-08	4.1817277573019736e-08	1.1755679034083195e-07
3.107540614874858e-08	4.1498704512813524e-08	1.1712139482105109e-07
3.077749805616089e-08	4.1465174068918906e-08	1.1668921255233872e-07
3.184766362947585e-08	4.225845952357372e-08	1.1626020809442572e-07
3.170533399423895e-08	4.1069067241119006e-08	1.1583434652631427e-07
3.1370548777456964e-08	4.1621359347805305e-08	1.1541159343680217e-07
3.118805144209555e-08	4.0027031254963334e-08	1.149919149152138e-07
3.1262027508985557e-08	4.1463896999665425e-08	1.145752775423326e-07
2.990472697208032e-08	3.924151434204122e-08	1.1416164838152996e-07
3.092518126555105e-08	4.0325449141894205e-08	1.137509949700856e-07
3.0843774110873856e-08	4.113339618941427e-08	1.1334328531069461e-07
3.041590812910107e-08	3.9710125350798596e-08	1.1293848786315641e-07
3.057075544478592e-08	4.037755743123362e-08	1.1253657153624126e-07
3.061385551788802e-08	3.908479438517932e-08	1.1213750567972976e-07
3.063536552500643e-08	3.911425931003804e-08	1.1174126007662118e-07
3.005390273863222e-08	3.8641121719158895e-08	1.1134780493550632e-07
2.9708205992916085e-08	3.9815304089366006e-08	1.1095711088310103e-07
2.9430281135275155e-08	3.835833843380997e-08	1.1056914895693634e-07
2.963108441148225e-08	3.911373575206865e-08	1.1018389059820138e-07
3.0501236432916487e-08	3.888251172868934e-08	1.098013076447354e-07
2.920145670000177e-08	3.825208915045371e-08	1.0942137232416538e-07
2.9654956940582428e-08	3.9291282101121845e-08	1.090440572471855e-07
2.974798744483011e-08	3.822843718664271e-08	1.0866933540097524e-07
2.9439510487733307e-08	3.7829735282650395e-08	1.0829718014275272e-07
2.9295308988498068e-08	3.7099063398636784e-08	1.0792756519346006e-07
2.9498019726531082e-08	3.8700292585154517e-08	1.0756046463157752e-07
2.9069794901907625e-08	3.760338662588336e-08	1.071958528870637e-07
2.951169137830288e-08	3.8172615265517975e-08	1.0683370473541824e-07
2.828077722211777e-08	3.8085228599919224e-08	1.0647399529186463e-07
2.874355487222621e-08	3.853604808002034e-08	1.0611670000565031e-07
2.8749555637969278e-08	3.735882945312409e-08	1.0576179465446085e-07
2.8829393695500873e-08	3.753342102746905e-08	1.0540925533894599e-07
2.8515320470759525e-08	3.717387821124059e-08	1.050590584773548e-07
2.8938149810911563e-08	3.6336683553433035e-08	1.0471118080027746e-07
2.88061768892095e-08	3.759721969572987e-08	1.0436559934549108e-07
2.8128575048857122e-08	3.690329202436523e-08	1.0402229145290722e-07
2.86614307581227e-08	3.686397812795423e-08	1.03681234759619e-07
2.7626351344606125e-08	3.6674625017007454e-08	1.0334240719504508e-07
2.7917121373779374e-08	3.569116335077491e-08	1.0300578697616871e-07
2.6747454977817263e-08	3.635431535497084e-08	1.0267135260286947e-07
2.7534929240871744e-08	3.64388539851414e-08	1.0233908285334563e-07
2.7667758736577054e-08	3.5194790589176376e-08	1.0200895677962515e-07
2.778699651748092e-08	3.607672368036801e-08	1.0168095370316333e-07
2.7489774689717585e-08	3.562041235446797e-08	1.0135505321052499e-07
2.782546843978237e-08	3.637253396955486e-08	1.010312351491495e-07
2.7437023034707576e-08	3.573722241721386e-08	1.0070947962319681e-07
2.701153160557072e-08	3.706614395236456e-08	1.0038976698947236e-07
2.7924216335939115e-08	3.590536649037067e-08	1.0007207785342973e-07
2.699156107841408e-08	3.592063722069948e-08	9.975639306524857e-08
2.6918896610920995e-08	3.583573127899353e-08	9.944269371598678e-08
2.7419660114613333e-08	3.474239789987637e-08	9.9130961133805e-08
2.7144804273697137e-08	3.542382870370689e-08	9.882117688026186e-08
2.7444580206497716e-08	3.472868289146596e-08	9.851332274667849e-08
2.674270478682875e-08	3.5704062304002e-08	9.820738075057079e-08
2.7238744434174e-08	3.366531966506343e-08	9.790333313214798e-08
2.783268269636416e-08	3.5012028275199865e-08	9.76011623508759e-08
2.666909304650509e-08	3.500378970657436e-08	9.730085108210398e-08
2.6091874425852328e-08	3.415448189026602e-08	9.700238221375397e-08
2.7271948192511267e-08	3.5478514182254055e-08	9.670573884306971e-08
2.6680512881831793e-08	3.487132037846663e-08	9.64109042734262e-08
2.6803381179307198e-08	3.4689587045100004e-08	9.611786201119694e-08
2.6802865499341985e-08	3.383399894486553e-08	9.582659576267817e-08
2.689215670974673e-08	3.279554047553773e-08	9.553708943106887e-08
2.6487814232543233e-08	3.340863285751206e-08	9.524932711350541e-08
2.662307498619649e-08	3.4461489035168034e-08	9.496329309814954e-08
2.562515438791697e-08	3.422826417833802e-08	9.467897186132873e-08
2.6871525651247086e-08	3.414946453923652e-08	9.439634806472774e-08
2.5453674621483323e-08	3.350293639889941e-08	9.411540655263034e-08
2.7319031355335047e-08	3.448914643032973e-08	9.383613234921008e-08
2.6132068138011383e-08	3.293853926297663e-08	9.355851065586921e-08
2.580661818697429e-08	3.378393661264894e-08	9.328252684862476e-08
2.6393732775130834e-08	3.333023451697739e-08	9.300816647554058e-08
2.567917843641752e-08	3.282907830821555e-08	9.273541525420467e-08
2.576291006973345e-08	3.327828651006658e-08	9.246425906925086e-08
2.5519740288696542e-08	3.348670620707535e-08	9.21946839699236e-08
2.5922540048947475e-08	3.249384018634962e-08	9.192667616768545e-08
2.5628004925468685e-08	3.242132106996059e-08	9.166022203386607e-08
2.6087304067246937e-08	3.241151891941138e-08	9.139530809735201e-08
2.549814326612808e-08	3.183359514225939e-08	9.11319210423164e-08
2.5938069913670666e-08	3.299570884855186e-08	9.087004770598791e-08
2.5126047427334046e-08	3.253248963554301e-08	9.060967507645787e-08
2.613882322401758e-08	3.269042638199244e-08	9.035079029052513e-08
2.496167178421338e-08	3.2228245224956523e-08	9.009338063157777e-08
2.5158859036911534e-08	3.260159779276576e-08	8.983743352751078e-08
2.5435821014947775e-08	3.2716453853285574e-08	8.958293654867931e-08
2.495714889585703e-08	3.217212649187227e-08	8.932987740588643e-08
2.5653651127434923e-08	3.1876169457299924e-08	8.907824394840506e-08
2.5386974419187092e-08	3.232958337026477e-08	8.882802416203313e-08
2.465649088427576e-08	3.214705378879735e-08	8.85792061671815e-08
2.5294074410181106e-08	3.305340542288459e-08	8.833177821699384e-08
2.504281209475945e-08	3.156939947005354e-08	8.808572869549804e-08
2.4987019963743615e-08	3.26714461375828e-08	8.784104611578833e-08
2.4298771884671367e-08	3.185176688283033e-08	8.759771911823766e-08
2.4923433405570003e-08	3.17370968065198e-08	8.735573646873976e-08
2.5055706165365903e-08	3.0966137129854745e-08	8.711508705698015e-08
2.4431044025192927e-08	3.250401495863011e-08	8.687575989473571e-08
2.442433441084843e-08	3.197792862981566e-08	8.663774411420218e-08
2.382150183689881e-08	3.190226493170652e-08	8.640102896634916e-08
2.444651164989093e-08	3.244829313693475e-08	8.616560381930189e-08
2.4666327845036096e-08	3.1210244853824654e-08	8.593145815674944e-08
2.4092508713734947e-08	3.1050417785506136e-08	8.569858157637885e-08
2.4463481699010657e-08	3.099558830353046e-08	8.546696378833459e-08
2.4960653373213314e-08	3.138258074085934e-08	8.523659461370296e-08
2.4615982977661546e-08	3.134108908855416e-08	8.500746398302096e-08
2.486815992484604e-08	3.1248923941752317e-08	8.477956193480911e-08
2.4421805109582723e-08	3.1288617421656135e-08	8.455287861412779e-08
2.4409731242500423e-08	3.093050740622551e-08	8.432740427115679e-08
2.468754484578106e-08	3.11059256130046e-08	8.410312925979733e-08
2.414548610647373e-08	3.0878563478178307e-08	8.388004403629653e-08
2.3824483741863e-08	3.070846996000513e-08	8.365813915789363e-08
2.4559554686697455e-08	3.002879609600071e-08	8.343740528148759e-08
2.386820598613453e-08	3.135581917482013e-08	8.321783316232578e-08
2.3856561786517776e-08	3.060388202121795e-08	8.299941365271338e-08
2.451941064363399e-08	3.1004273518206434e-08	8.278213770074292e-08
2.4033611883623805e-08	3.095169384307874e-08	8.256599634904385e-08
2.3674760514380965e-08	3.015146604622834e-08	8.235098073355155e-08
2.395376209245293e-08	3.092536202362477e-08	8.213708208229557e-08
2.4259824252663662e-08	3.050743515749021e-08	8.192429171420673e-08
2.3226075868574272e-08	3.075607645524826e-08	8.171260103794262e-08
2.3891502638177922e-08	3.04437222252679e-08	8.150200155073143e-08
2.3770898366812533e-08	3.0057545766954314e-08	8.12924848372334e-08
2.4276779233375903e-08	3.074974817924628e-08	8.108404256841998e-08
2.2898547430925355e-08	3.024037168706874e-08	8.087666650047007e-08
2.3253386244932673e-08	3.065420677789802e-08	8.067034847368315e-08
2.2734374581142698e-08	3.02724425767631e-08	8.046508041140916e-08
2.3114067911996155e-08	2.984951559373863e-08	8.02608543189944e-08
2.3606351400615587e-08	3.055363088535725e-08	8.005766228274379e-08
2.4290787035818053e-08	2.9669504460377724e-08	7.985549646889848e-08
2.3753822864483737e-08	3.023150417851662e-08	7.965434912262921e-08
2.3138949519076762e-08	3.0222878064467796e-08	7.945421256704472e-08
2.3432991735819416e-08	2.9048574989137343e-08	7.925507920221502e-08
2.4079304816715432e-08	2.9373791558362946e-08	7.905694150420949e-08
2.289174024962288e-08	2.916264808193776e-08	7.885979202414911e-08
2.327481430459962e-08	3.0132377063724776e-08	7.866362338727312e-08
2.2916527987786004e-08	2.8649190885753823e-08	7.846842829201935e-08
2.2949902016068584e-08	2.980351342676675e-08	7.827419950911831e-08
2.304047847613891e-08	2.962104110012635e-08	7.808092988070072e-08
2.3149327391330518e-08	2.9660898183338568e-08	7.788861231941821e-08
2.318695726704009e-08	2.985425598734358e-08	7.769723980757689e-08
2.312519814598487e-08	2.983185735064759e-08	7.750680539628381e-08
2.307244442941523e-08	2.9033618242030127e-08	7.731730220460585e-08
2.271512761784753e-08	2.8949044397402164e-08	7.712872341874096e-08
2.3438711678270622e-08	2.9197510001698073e-08	7.694106229120144e-08
2.2251420280932592e-08	2.858515294014211e-08	7.67543121400092e-08
2.261373650700392e-08	2.839773552594704e-08	7.656846634790266e-08
2.270920283612312e-08	2.746059786686622e-08	7.638351836155506e-08
2.2590402197872804e-08	2.8925545167731976e-08	7.619946169080434e-08
2.188701488944957e-08	2.858873522718952e-08	7.601628990789375e-08
2.1720500435214405e-08	2.8254731702082192e-08	7.583399664672373e-08
2.2815153638006265e-08	2.8253904252448537e-08	7.565257560211434e-08
2.2467947799268904e-08	2.8363510645100452e-08	7.547202052907827e-08
2.2387667502496322e-08	2.7627836953440464e-08	7.529232524210428e-08
2.266525066570979e-08	2.834139973420478e-08	7.511348361445083e-08
2.176450418119755e-08	2.7597864186547194e-08	7.493548957744976e-08
2.158152073347107e-08	2.7319309103496617e-08	7.475833711981984e-08
2.2461160238426947e-08	2.790415531629819e-08	7.458202028699008e-08
2.1473904623467386e-08	2.7803426125841975e-08	7.440653318043246e-08
2.1913623482829634e-08	2.867421268744022e-08	7.423186995700421e-08
2.1768632530539695e-08	2.72248812761198e-08	7.405802482829929e-08
2.1998710508825884e-08	2.667059744026327e-08	7.388499206000886e-08
2.172397146601886e-08	2.81605196246325e-08	7.37127659712909e-08
2.1900379489260192e-08	2.716762256589089e-08	7.354134093414837e-08
2.2126908447485257e-08	2.7370516419284113e-08	7.337071137281623e-08
2.1607542348084795e-08	2.6738758707814074e-08	7.320087176315693e-08
2.182625474339646e-08	2.7357350771914595e-08	7.303181663206419e-08
2.165674955898783e-08	2.78285991746189e-08	7.286354055687511e-08
2.1295581590827828e-08	2.785714709872185e-08	7.269603816479034e-08
2.1788347777670727e-08	2.7457259093156553e-08	7.252930413230229e-08
2.1722619817966422e-08	2.693558153489373e-08	7.236333318463111e-08
2.1702285484691605e-08	2.768545860735377e-08	7.219812009516847e-08
2.1835949656530094e-08	2.7516895587000937e-08	7.203365968492891e-08
2.096811456470262e-08	2.8010375114726577e-08	7.186994682200863e-08
2.1119126658125273e-08	2.7232235320356067e-08	7.170697642105169e-08
2.1748219750783264e-08	2.6902486397434137e-08	7.154474344272352e-08
2.1117323363313495e-08	2.7178151613343236e-08	7.13832428931914e-08
2.079016628805256e-08	2.6799352792122475e-08	7.122246982361215e-08
2.111805996284058e-08	2.7561006636087706e-08	7.106241932962651e-08
2.176061059076364e-08	2.7769318959792075e-08	7.090308655086052e-08
2.0944579137524916e-08	2.7417165149594353e-08	7.074446667043355e-08
2.1090589378464235e-08	2.6963043686311892e-08	7.058655491447275e-08
2.2281032683660627e-08	2.5990046061771543e-08	7.042934655163428e-08
2.129505429313167e-08	2.6344760074249242e-08	7.027283689263066e-08
2.0996752815309998e-08	2.663445729549166e-08	7.011702128976451e-08
2.0749063708642838e-08	2.644041262449534e-08	6.996189513646857e-08
2.113905552824716e-08	2.705657390010317e-08	6.980745386685164e-08
2.1103218305725763e-08	2.6637336737315903e-08	6.965369295525066e-08
2.1072824505292885e-08	2.6540586507870542e-08	6.950060791578856e-08
2.1422772190886534e-08	2.6321999258598158e-08	6.934819430193814e-08
2.0837079693401865e-08	2.569911867080497e-08	6.919644770609146e-08
2.047514284397015e-08	2.6648166615731918e-08	6.904536375913492e-08
2.0550202312932246e-08	2.6946688807145715e-08	6.889493813003006e-08
2.0736112395500343e-08	2.6023381331837055e-08	6.874516652539956e-08
2.1439617769886132e-08	2.7059397509332775e-08	6.859604468911886e-08
2.0790567743162043e-08	2.6267728454448502e-08	6.844756840191298e-08
2.080132745750187e-08	2.6306695220396885e-08	6.829973348095852e-08
2.243982873841747e-08	2.595201570500072e-08	6.815253577949093e-08
2.121327740509211e-08	2.7066153956562815e-08	6.800597118641677e-08
2.069108617167836e-08	2.5157720714459823e-08	6.786003562593089e-08
2.087966519957427e-08	2.654192424066107e-08	6.771472505713875e-08
2.0385706362421655e-08	2.5793498858595405e-08	6.757003547368333e-08
2.09681214769869e-08	2.528756013771306e-08	6.742596290337696e-08
2.0786781504674683e-08	2.6359097179206247e-08	6.728250340783786e-08
2.0651132391298546e-08	2.610872770491214e-08	6.71396530821312e-08
2.0957306626038917e-08	2.6927915740406313e-08	6.699740805441482e-08
2.1245249591246586e-08	2.6722079917678957e-08	6.685576448558942e-08
2.0163039073832678e-08	2.6473564169666955e-08	6.671471856895315e-08
2.0306649632060484e-08	2.638555301610768e-08	6.657426652986062e-08
2.1080656488795316e-08	2.6263970294837865e-08	6.643440462538612e-08
2.053437118870764e-08	2.6603368158801315e-08	6.629512914399118e-08
2.0677442368295443e-08	2.5938101553624205e-08	6.615643640519622e-08
2.0760544648910412e-08	2.5709468261545536e-08	6.601832275925635e-08
2.073894468699943e-08	2.5778360112264033e-08	6.588078458684124e-08
2.0398941289260283e-08	2.6274865482904315e-08	6.574381829871891e-08
2.1037468721843515e-08	2.5963438556220314e-08	6.560742033544356e-08
2.0116589161772578e-08	2.5410185749946507e-08	6.54715871670472e-08
2.0288191143643044e-08	2.6469858639930307e-08	6.533631529273512e-08
2.0668858442266123e-08	2.5926964823240883e-08	6.520160124058515e-08
2.0712102790286468e-08	2.657728882827308e-08	6.506744156725061e-08
1.998424577208894e-08	2.582444606582454e-08	6.493383285766693e-08
2.1057782539208213e-08	2.627605650413247e-08	6.480077172476188e-08
2.0388224994282494e-08	2.616803977068786e-08	6.466825480916932e-08
2.027080535009646e-08	2.7054303036842624e-08	6.453627877894653e-08
2.083597422201155e-08	2.5742293021957672e-08	6.440484032929489e-08
2.043028319860105e-08	2.615303949139571e-08	6.427393618228414e-08
2.0682035267854904e-08	2.609160938232377e-08	6.414356308657971e-08
1.9991315524831644e-08	2.6371282904141972e-08	6.401371781717367e-08
2.1024875232782714e-08	2.649987172579821e-08	6.388439717511878e-08
2.0342866942973437e-08	2.566787372970581e-08	6.375559798726571e-08
2.0346751140245892e-08	2.6149619381462575e-08	6.362731710600362e-08
2.0393831772885456e-08	2.5616819151516094e-08	6.34995514090036e-08
1.9929413314441267e-08	2.558442260227668e-08	6.337229779896552e-08

## Sheet: Figure 3d,e
Control	CBL
0.0	1.0
1.786330260101398	0.0
1.8642262533953962	0.0
2.1879270727820894	0.0
0.0	1.0
2.9671881932354793	1.0
3.203829918574526	0.0
4.904642063603042	3.6664949158942575
5.381136922072724	1.0
16.644614228490138	1.0
4.7672658765882	3.0918274845133515
6.209862072458106	6.487035427632697
1.8958977738069853	0.5095604854325377
2.0693116282824504	2.075448347256078
2.8538809260303086	1.0
7.751846280609011	1.0
2.6916870300177385	3.240074044783105
3.018016545585756	2.6091587628379207
6.030221960431472	7.295906265297531
10.872322193918674	11.219118801336656
3.769243127001607	4.973508005628121
4.3003804089075945	3.3626893917010183
31.531346042166973	26.39045309684861
22.81750634687828	14.82719211207453
3.5285039911051643	3.5648114791489873
4.050053578229314	3.7570024450006057
11.465854611147469	9.46142751712544
10.758151454244283	8.695454032253442
5.304967798454934	3.308407724710241
5.3056335605005245	3.8344866431389666
5.878059318903786	3.8113041069984077
3.861683186095891	3.151957098375855
5.834267637490373	3.863360194909781
3.867980529697923	2.986536132913208
6.957193320217112	4.733031517773523
7.295566297334014	4.434839579100166
7.731351943587365	5.386535776167558
3.641428921304809	2.794576030684976
5.351706558738248	4.523366209188196
22.330185011696468	10.395820374192477
10.827454101794165	7.095223350473627
5.893290069694401	4.05854992205197
4.121937346569575	3.206400882443671
4.822139378816991	4.560195441938509
57.03973521464651	36.57875314189948
1.0928948417012916	0.7012831087455692
0.0	0.0
7.991586414424121	7.060942373433756
4.8062512906449735	4.102974369110963
8.290297245375257	6.0261335670512235
24.474856395456154	21.099231952397464
9.814324893526667	7.464288518606086
5.9394443575448275	4.36053377471065
7.1667444190941705	4.687592233323554
8.662454142118024	7.074073852630722
6.504192671822727	4.5648114899948045
5.0889932634827115	4.566929646305322
4.652728642673358	3.383363781903275
7.28642544666241	6.774250428549172
13.64114021552808	10.980967373698963
7.059131839994538	5.009391207366208
7.064743217714642	4.839987867003638
8.284569806676462	4.847823809579203
5.125512977453306	3.144433532787437
32.12227446525069	30.482384688271335
3.8295211904448125	1.931869808528151
10.732395519564047	9.533469146570663
4.4610372108542675	3.522670151783985
4.594808498055286	3.4395423314237967
7.677459167009396	4.372579745111181
6.392466654455839	4.3557906678363665
4.273247968064428	4.087144538132308
5.8154452634592575	3.9105810372085616
5.381234226048121	3.7273431844841185
2.9446394588792884	2.169143037140866
4.13790781667015	2.2253655659570386
7.874547116702515	5.594418973276767
11.850970777715338	7.8393489319989005
14.187916659974531	10.139747647888468
6.084099563464502	3.731801319750064
5.240245704003992	4.107000580218183
5.263422854922579	3.3169408135603913
4.8538921742794665	3.956621334926815
4.254637044888583	3.4147560804832238
5.875366148723374	4.042971198201166
7.461406819368366	5.371864607216183
9.563834733337915	6.106494035203946
3.2982460738593145	2.5660822507992433
3.3065390845836915	2.9906581731636073
4.448583468679233	2.9750729589852782
4.527887845977593	4.161389910103786
11.614932296752908	8.150148303199307
9.660328639477633	6.3218171156841825
3.7691289408434367	3.646139513341329
9.340179566737318	5.706142318593638
7.609503549694993	5.721240187902277
5.03930991005196	3.367953035586882
4.5801332815345415	3.919444322264664
3.5547835458295847	3.032202714044925
5.7149053746008205	3.348101505055345
5.093646395371546	3.1976428180335503
5.911175840391697	4.005599525987415
7.486440940569241	6.495396386700588
4.954251747313839	3.6784224103358576
4.98347963566666	3.4642713187305194
5.659263607360478	4.09506010148194
7.443296607349263	4.597833179015919
19.926383433179154	13.395680567762389
10.303334687656928	7.8435808740184445
9.162855619181373	5.046623295120198
8.608565148281597	7.447859075185085
7.126959602082004	5.3483886200088
5.631061387023159	4.6174100388085
4.7559265381673805	4.929322162951167
0.0	0.0
3.816388785003972	4.327162963890073
4.422275717090954	5.5759948277402405
12.435541641705036	12.862851584893267
9.132346046934508	6.3075191954500776
8.564703316740928	6.255147887784699
12.31418756060594	9.59053600677685
5.463261416161751	4.189452149297467
7.3794126084981375	4.355170027829355
4.45663764294525	3.4371733915407052
6.301687952529137	3.4961792390418336
5.714272519733557	3.9646361324758534
6.166190244620384	4.886146982623137
8.106590113635004	5.935744226227211
17.216514044206384	13.19175455994338
11.544325699876806	6.812107765124357
11.09167241826509	6.962183255631981
10.439793800228506	6.222556575098676
7.166874051256277	4.506962563244397
16.69847606938649	11.309413763246052
4.7325783873790765	3.8120987553878813
4.432528951887418	2.9456854193659927
27.32827481726835	12.483976863187001
44.45741274070439	31.592631434596036
30.743497030584166	22.23658279905726
7.653703153322605	6.432331997467157
3.8909297626259196	3.2109058810809112
5.3561995018196065	4.1351590047393945
3.2825842475327502	3.8244246583551877
10.109690911847279	7.027444469944267
10.210747006878968	5.734932540459996
4.978432436859742	3.7061644753607887
8.50619407278018	4.945662148869727
10.043387046273535	6.4680142306968005
4.723189956142173	3.08079711481912
4.498664162255124	3.1008509525671717
4.172329494844435	3.2361231644289243
4.664465506307921	3.7132802462203167
6.7579035102874006	4.340452410551719
6.752450472375746	6.185776124149555
14.174303379099317	7.931063251794161
10.278768690214859	6.296538588981046
8.345372233757434	6.276413224687867
8.612181783872048	5.018675126159709
7.81373854564621	3.8950731576611033
10.367148993413169	7.410384056568614
29.24708188938639	24.36301780336814
104.59682042193674	112.13323108474431
38.44861479191911	29.692222064868496
4.243121064993819	3.324746075124556
4.772900341081334	3.4500718238209402
5.457069699777131	3.700231763577365
7.109530522969106	3.8139355623514195
5.476483969874862	3.8977227739037654
7.132063190819819	5.18818213528502
7.03802810030243	4.072974804119537
7.404473807594343	6.019425292862035
4.891280840911486	3.7817563194410653
5.427533848031777	3.980210092989993
6.240074239255203	4.469691803146373
5.098265767323507	3.3032918962372495
4.103142524222095	3.6299257107754164
3.529047921320993	2.503213999720423
6.213962971624003	5.449468052454641
5.70878794813363	4.189329947187486
4.363514683852617	3.2818860646525336
6.315497642148069	3.4709611653787062
8.501122675766988	5.828319609368795
9.012733780604893	5.208840058901288
10.131554196425189	6.492454488719663
533.4100703564251	311.081264523191
0.0	1.0
1.0	1.0
179.2082061041515	69.09284838244571
2.2468028706586822	2.166782764585189
16.528413699866213	10.754779998252328
4.331793958789119	3.439873398167565
544.2946329555745	186.63391619564578
6.058407408929218	5.559235237663891
3.661637036630002	3.061567833305321
9.350558203680276	9.310207769188752
99.82191630932145	50.68944932124889
166.65922649230455	92.96009628694088
5.843085334339575	3.7030433892354515
4.359696039310314	2.7376828292106072
9.705812056422136	9.862038855429256
2.2476808435869406	1.7044402862913755
2.2892488543847334	2.01049777249943
2.7510718463752784	1.8979031339313504
2.1741240167564846	1.7800273156813826
1.73977839185184	1.6518648251574124
12.087490106122743	14.656955382758333
3.593935086637033	2.4553033602503156
5.571420003461096	3.4748452811162878
5.643250054398217	4.664721023416225
8.138048310343128	6.283490603489971
7.544757313928003	4.98870842072707
3.5452939944754447	2.883924077387802
3.9569412074524464	3.8465808234685936
4.838247994425296	3.6177245648134573
3.6785248475021457	3.1367693294892667
4.26661528665208	3.1726108531058586
6.614005205259089	6.660162046935019
8.125498235888605	6.171053285132741
5.164701543124172	3.927178036323474
3.9749671443567336	2.550483519931489
3.7559955225149926	2.992084446049211
5.027789974992873	4.3487322701378694
6.996876233163333	4.142282722042147
9.244909117857015	5.615666293351487
4.9925329364167075	3.1405683331226695
7.110273181125338	4.187875311677635
8.069104890553524	5.156942870841354
4.756150934441086	3.3962592352199446
3.963375449683471	2.793845665692605
4.121442073584468	3.6465383197550194
4.598226209689706	2.9093017427374197
26.61337412090599	10.98779086141558
4.088775553436092	4.828645619581093
14.683148739624002	9.782816597712198
5.385865616273597	4.63040964911861
6.3376702448244995	4.461941777071324
16.291423684309567	8.869722494978651
10.400257482828685	7.9165392888499175
4.976218054069924	3.588614260090235
6.481084232065243	4.236917550865693
5.806925993758219	4.929507898364994
4.226537253937292	3.474095267490475
11.879561578987808	8.992453290160121
7.955958284509816	4.927676694770979
12.113286429094467	8.45715367693828
4.626251673826783	3.8821945312075115
7.012248076007194	4.367709363568436
8.091005638017265	5.886928748838644
5.23152453799319	3.7701361434899923
8.863768118466158	4.713894138340724
5.256488166556658	4.464518815976425
8.395605567108	6.780505125588519
9.281942073346043	6.022409195776282
15.126349621341168	9.293408114043942
6.321247721051769	4.6437758375908516
6.424214481426789	4.39538170043045
6.739427373726158	4.0973342616509925
5.2371395573831725	3.243403118106587
9.929878844482472	5.275426758467155
6.60445390357772	3.989316347930993
6.402131334465262	4.247123838913819
5.7089732527512895	3.8173615949289275
26.791695573431994	16.500236978492172
168.97438212468853	120.01509334897587
24.29585155063572	16.123481931597105
44.47432390541495	35.301119421392485
6.383190641541436	5.845976209888735
3.3002834842971116	2.3672507231542808
5.41483400686321	4.593784987811299
4.776703682867782	4.122646591203714
7.420483581785234	7.1242674594954325
3.0643016313206553	2.314501957668267
2.8783189199668255	2.4396314536637576
5.954738054365783	3.9664350057094997
6.1649416085369975	4.874664054641786
1.0669787080469226	0.9990471410414987
6.982998882294951	6.412441908584728
3.5199712030148698	2.6310251378198926
4.830244718199718	3.3239655131676353
4.76385455028987	3.9357257704535664
6.45310488098354	3.451965780838138
3.6123347990193118	3.163028659037511
4.3306688446779305	3.076880433241693
3.729591111489636	2.308884233340717
11.042516201106048	9.027671414615108
3.9213933042585696	3.298700730376951
5.965954366453168	4.623750876437847
7.455789576960145	6.387086361192571
11.71192812139319	8.704700983217226
9.017531252147451	6.934139080581186
3.0373258484948082	2.8659005556139627
7.922539771648753	4.624708567623166
11.17534288645549	10.686365244082099
5.274627177890297	4.0884928027398795
4.77879930234737	4.0329456709276394
3.5586157545959645	2.250753370871883
11.86729063171564	8.606949468990653
11.3986777471266	8.092026515950893
5.217466899880618	3.7572309327542235
6.993965436964213	4.207458387029048
6.466089856549602	4.173855859314885
4.757535255452458	3.2348231166733514
4.143981569437958	3.0439105221652354
5.008093937828532	3.867945286266592
7.698840317898158	6.159977697172285
18.331147636137192	12.056695102939011
12.222573856838013	9.725190153492502
4.13853238911727	3.943224392987347
11.9170724792172	7.559767396413501
10.806873586888573	6.7366196418769535
10.44049250131254	5.25843922309496
15.974039167516251	15.034662346103628
7.180119652711509	4.875376211100928
8.112927127540353	6.202470664935214
16.30739345830555	14.797320252863814
4.850116017511178	3.7254010313629573
4.215337071044067	3.189111330353404
4.350319703333432	4.948795195685079
4.487821503234383	3.2618168668424956
4.802794448871164	5.992652667940467
4.035956176695251	3.4091372046268167
5.144903930013673	4.100203161053616
5.018735212750573	3.3951086930660765
6.459819001544415	3.3966934623025953
6.2120869377305565	4.39031281565611
7.4166697893693625	5.4079654112160656
5.668834696260429	3.52820774743775
5.393133921165138	3.7209558888754968
14.26421373756972	5.853739558551615
4.373152685974228	3.7100609055561127
7.102046355824595	4.2821076417793895
6.8441411800487675	4.707446144736122
10.667841372306931	6.250743230050933
22.251936001346042	15.19667534953749
4.767075659728422	3.210694823741124
5.312971623643118	3.9016453768520454
8.352331864500531	7.417324892544882
20.756757093567497	16.46587032280186
8.316631842214319	6.314445833029369
49.259890411467936	42.05253191141265
8.058748553790792	5.839324784056269
3.5794612022466903	3.622960834158077
5.099623259712244	4.059812122045866
3.4296365110402367	3.392805005793316
5.003412071931732	2.9958775339221093
4.030631632097989	3.160375186687601
4.389131752952879	3.112381745399438
4.246486039065969	3.3602707191115466
3.9631521390981876	3.56242804335292
3.690619874107092	3.346699712790582
2.9939799963810385	2.4779324670676726
15.461624197820178	12.813242694913958
9.399860946433211	5.022236808453713
8.871507163631355	7.343144425761888
9.250868162439358	5.2158132839974805
6.931432693504092	5.288905500114459
5.260368576476397	4.480172863237058
5.276040985328955	4.264538181961062
3.3109863413303318	2.349462649244949
6.242129681217961	5.827067609358004
8.310502018047332	5.588218735564855
10.08165204143444	7.223324604640906
5.466291880434961	3.4841791986895894
5.508469229789246	3.4297307817290017
4.824840276102097	5.42469000590193
40.47201884179187	33.5181721255793
5.619380043956077	4.326734092898819
14.491826082849032	13.180152500762487
0.9677874464204389	0.7535978991410639
0.9058248425595683	0.7877769486450097
1.039977810164287	0.778525709367634
1.017083734709435	0.8691886367036133
3.083654669189217	2.885842463128762
6.4997357540866405	4.297979550007297
4.558871260252678	3.985670059589948
3.549347192953102	3.639331984405512
4.777785857032549	3.1773691160093005
7.978428621491631	7.133874391154382
5.348075825009333	4.470971321398001
4.159114692528309	3.4656313997446797
3.626867412797514	3.1731672086581466
2.662363148505671	2.2084563072600765
4.619397656925801	3.6768212884096627
3.4267737871554997	2.7206217358215072
3.308413342360781	2.9838405335382134
3.624843480001154	2.308338993552994
4.090452667643674	2.6624092337808554
5.164093353048567	3.0387773539671614
7.973034828962922	5.401236504187881
6.835535578603662	5.500573992100342
3.393063353491943	2.580271495574973
3.9722799011975103	3.022558647693549
6.363345909624477	5.648748036890078
8.101708577677387	3.8647942168237486
5.411847716714223	3.8795293667391277
5.893004303503346	5.4784062007382115
3.502357416408075	3.787701489328516
2.764733850899973	1.930083530882689
10.974254648424177	8.215708503486733
14.046969364294519	7.1374450606092905
14.131237919140354	12.503976455012271
4.896105554748312	4.965200540060164
4.582275441870352	4.925296045975323
4.483672913072441	3.931075084866418
3.4271567329587334	2.6938743017092994
4.538073708142005	4.032929040591102
5.580862210456057	3.2040624464599987
4.186696079039474	2.6670112066829783
3.154307885462184	2.636430406459004
3.877340872741903	2.8346059877647183
4.534558872483839	4.736452932042602
4.157581564688449	3.223017892163851
12.11449887427973	7.994859468292604
15.939296903860894	12.18911071866387
3.3834086356599906	2.8312792461972403
4.659582742390301	3.017809863841147
8.50327126280455	5.279863673696283
8.746039237747944	5.508264304980899
4.550300286914135	3.235558219718419
5.319688429956052	4.35204265210221
4.3609967357382935	3.1143257067119983
5.561513102232676	3.184515595973664
5.797966445383792	3.5958136586653793
5.135121573127497	3.3792127502791853
4.949667896495182	4.587873708916274
3.593439342121455	3.236032141912821
5.093877159910343	3.7268398923620913
6.450870144065081	4.986990946024533
5.372756155518155	4.497221014122926
10.270794195718805	8.730780904360078
13.56319062099711	12.803950951445625
6.939529653034091	5.657802416757372
12.647175211441267	10.81728076005953
5.197478683034181	3.4858991030905693
11.291042987428535	7.606322364672845
88.6480019153484	94.326518163613
1.1133496199260724	1.0593767757803274
6.301547841210621	4.842893200684587
5.103311338714836	3.8909015087348013
4.604174696782286	3.432711342097915
4.705356090195141	3.4059698317762983
7.355813480051304	4.786849807961439
8.064841708411207	8.580932897905377
10.34442632430488	6.133126656794589
25.262924246311126	22.262019848862785
50.05322879514481	40.197935137218714
20.77007239821493	13.010990640588613
7.187636716705444	5.395824075139329
8.29872899233936	4.495731823762637
5.410191590467655	4.282975823215751
6.852163869361253	4.806875922184942
4.398883552197429	2.8148858557462306
4.3915271585185005	3.5369676617098365
4.011804657005266	3.830530520556765
2.921291066423553	2.1892659515389177
4.263930723792759	3.565143550230053
8.99640714679113	9.361724771498972
66.83202595927494	59.947331747906496
22.229334891712142	19.336503458300477
2.73013829990103	2.314063317016043
5.878191487156948	4.617079389902623
4.8689349856264394	3.457105989564587
4.238701863525242	4.101364005666809
3.305698664491156	2.937224501089427
4.202954345774529	3.954914238759874
3.673926034835257	2.796415888050611
7.371924952254186	5.541815209298593
3.520436705680981	2.5318201621779
6.977823279288015	4.022912262434731
7.725279086626972	5.2219271342838995
9.769035707705617	7.935957759902784
6.21229280780222	3.7787005267949385
10.072545270224968	7.936082154562745
6.35802901037297	6.231558471959188
5.131753257253995	4.610847333826103
3.9524887546560605	3.3964808541795093
4.242856123956092	2.389657141546977
3.9856810831692684	3.2278130319122456
3.515311002347833	2.939767989981481
4.28102967486626	3.641158139981756
3.244625829892289	2.687897701877981
164.49669417283602	155.70961516563173
442.22033084955245	439.70505587924106
20.683600666315446	17.384642476535756
5.598100580158044	4.169638507509527
3.6404881797521704	2.630382518624201
5.969829967354594	4.439260228982171
6.298815643362772	3.5033171548965907
7.713060840885653	6.249097350810855
9.52435487183762	7.3139977335497
6.419188320576467	5.548588821394773
79.8270186566625	38.8973421363305
5.544201509652305	4.826473284844883
3.130613234348754	2.32794116368233
3.9352011167670367	3.488991643535795
38.67853037021674	26.631401113882763
0.8198285453956771	1.1287849143785735
0.0	0.0
1272.312189474816	718.5039119709186
31.965563051941828	14.591753226632896
0.0	1.0
0.0	1.0
2.422470148935501	0.0
1.3925776705804271	0.0
0.0	0.0
0.0	0.0
6.60474840748406	4.7038550931433525
2.492456882195725	2.7280844990670805
275.54535979415164	97.40172333384636
6.5563841774085105	5.791782825950107
4.864370985116551	3.7808940365995216
4.654830680577716	2.9981895892917714
5.66837548702312	4.224497921663297
6.6760858240302285	5.366937715917278
2.9488797519649013	2.275580007501712
4.745813110274745	3.905194347869712
5.899174234366822	4.15416121779683
7.428696255051298	4.486235026579454
4.987088874414217	3.111956040984939
4.278972347122061	4.606088463602187
3.7476437905941693	2.8907837192895536
4.045362848454404	2.943561158143
31.644320564582692	24.89446972685126
34.979724421453405	30.955025394388144
2.96816729522836	2.204214108810117
3.4219846448676057	2.480526449012909
4.808263396379718	2.9927417128285363
4.7778161455603065	4.073574205642279
6.900053524112688	6.425394505240044
2.836247399301492	2.881065898284455
2.9023119340609735	2.894068730284192
17.68568340862126	14.159905155129252
5.4427667541152	4.0103304961230855
4.8438728103751325	3.5277933267563366
4.597470653714646	2.8299207588167374
2.6331749869644288	3.6860049679963773
3.6847556031066646	5.961562447728207
2.7166583708585135	2.826255177419542
12.115758991910893	11.340003309467154
4.835323548703448	5.0122406937253805
37.244591274456205	15.80078326282646
2.2942677602952637	2.293566706914141
37.943469253822045	20.002978108634814
4.790473067273328	4.3094853027412166
6.450361220416792	8.196663052610305
14.505020412667617	5.845718841450503
3.3098712700413833	2.2898102760409826
3.0019221773701057	4.57478873555239
6.149959606855846	3.6100998762986576
4.579557625271182	3.806481982408804
18.431440081744114	10.829195660267338
4.631215450572522	3.248335637248894
3.9352301430686554	3.0099477372556773
13.255397936627642	10.359687935069209
24.241386671401045	21.77501285866651
3.7007536028948658	2.98790071044633
5.85771344618913	5.062598002266793
4.731203492421401	3.3987128342890727
3.88160863218643	2.6746681120963824
4.322466239574009	3.7691220860352903
4.715186141613133	4.077826635410277
4.248844750950578	2.9498732730203656
5.868409937083765	4.0191047593255895
3.9643021358854917	3.585739451529741
41.63030114742932	28.0672462832692
71.86311821704932	57.80166261872712
4.911422137362504	4.211997820295225
4.0971699586616035	4.560851175000876
3.2545353699754087	2.4989628812216322
3.4622208974888293	2.3061296431230693
4.370317606712181	3.4475091511788065
5.085314165381307	4.767851608904178
3.9860212419888796	2.9705215643357095
1.0159467333883183	0.9148767842506313
7.251665037709491	6.805071840849534
3.63252298645933	3.356752223033643
5.69945502800821	5.029789970426786
24.227638143547612	16.000420370231346
17.848728925981188	12.047996445911046
5.193821989497933	3.518669788270266
9.030717367369249	14.233731013637463
255.25815435205797	172.97687754746974
11.912487582463536	8.99514409759141
3.4799570235896473	2.532620732088373
2.4649950268876464	2.2879566308775745
5.443812527514074	4.052324731832623
11.828639163797789	9.671044417117882
22.283496093351133	18.685799414719845
8.243236676518862	5.22174181989308
8.998833020707915	5.3622041428113905
8.662973693091239	5.391878637121203
13.728289483531643	9.631744233896466
11.68279346012197	7.333907721741859
11.172079205252544	6.778098620515387
7.220362340422991	3.9256688364199968
4.029102613102062	3.424618092731082
5.640934112586224	6.940768324071031
17.556295345249303	12.896282849414712
9.499441289735834	5.296468395293058
12.63075704091854	10.340292291068236
3.692195368431379	2.751364408639189
4.917642625026129	4.6162166197888945
5.220643224152333	3.918884041066155
4.647606668097569	4.282324331864004
9.874788008456335	8.088896923967761
1.9804996203424612	1.5584106370279762
126.30034423717804	148.6824857918749
8.569465379676371	5.533915091862111
8.824900417726163	6.490821282668888
4.698793360972624	3.7475330024742397
8.251964665098892	5.035125765516637
7.888791736012111	4.955622597034658
16.40736378372417	14.531367156638268
1.9298445843749874	1.6044784493585904
5.489696129002012	4.793507696263298
6.7305183304270635	7.547590741311608
4.303420738151152	3.7881240044457187
5.289626958829916	3.928236153452276
8.351558553824628	5.863556614330013
6.47934626441354	3.886169680339989
11.387721721010484	9.896532274330125
2.8228019686959507	2.279430899245942
3.2148965383964687	2.8702426034807007
17.786846059179165	16.821501852445454
43.43488070960729	34.906948148880375
25.24012738278651	25.347795355644454
7.1954125661759285	4.833978276755814
13.137066049332576	10.572811296070636
4.18810920844523	3.718767439052313
3.7075389962124676	3.3271617372381166
5.39948737093899	4.627862130472344
5.45098519159168	4.117684852384962
4.176502861201942	2.9659439259620797
4.871013756390713	4.3332853575419295
8.58034892347619	5.08418560383361
6.027510586626631	4.035286397690713
4.4701499344722055	3.478992707383522
11.761109722991154	5.735696837171392
5.627294267851925	4.137197828895772
9.471101147632332	7.410101230763311
3.9880031185591003	3.53177496495834
4.080167359125451	3.0842310010999183
10.144913532351204	7.5029184408514435
8.392423626842666	4.03411715263785
4.651647555453492	2.9141136430902645
5.117740798562294	3.0234480478621464
5.800217933507121	4.638467901591093
4.687691529262315	3.3953977431851694
14.66202654843511	12.471015548433687
4.848219943633708	4.006888826141096
3.0047626338096687	2.6313250627979623
36.4313431858605	32.66254927291729
8.380200912569332	4.841101080446752
8.986017516975135	5.824614878056815
22.685207190717424	17.27580809773179
0.0	0.0
24.405865972373988	22.916971482911823
6.55988832948919	5.568810976867055
69.62441052666513	57.67488484697227
23.85355843493132	18.23291412786572
2.923966697505419	2.659239172918365
10.910858830052524	9.605407114830879
8.02571691028812	5.361483564044711
34.67397155963036	29.414762920136752
4.252389291632056	3.2142840935915853
3.148205775451679	2.5987404330027735
5.366627763138623	4.8296965104860305
5.8271354581856665	3.882791692043871
21.22736274615546	14.305426714915292
16.398632001655393	10.500816731257691
5.7062144823572005	3.5615847937904332
7.565096839769169	6.769175713743793
2.988939636495528	2.1362944895001315
4.872577846628785	4.6505107884727614
4.401825993433807	3.9197053353279534
7.147809874024202	5.009294715993146
44.56184072662841	45.714720634561395
17.941724497950766	14.229316019863244
4.123161792114174	3.1868794145929917
5.013707330473095	3.6930037016712527
4.412618822633958	3.5007694706678114
4.759468229445545	3.2063669062056204
8.751519222119981	6.868879678644583
3.7058908654930844	3.078609279406049
8.774453760024592	7.898988649768918
9.676205004483272	5.4680303710665905
22.340262614819746	18.47008485122917
5.876468755756717	5.24023958913861
4.81924692791298	3.743051262255312
5.155238607049158	4.047849728883654
3.5392238391757123	2.7028301097663854
4.655765979105828	3.722847632126302
2.526088154701733	2.4169062252889737
28.64551126690582	21.891050193220813
10.526772894722315	10.07381923088201
18.363037062498368	15.698636329108002
8.917571775428984	5.854588827872492
56.19179146792294	49.72313056494279
6.77164907442229	5.428504383057146
5.356871261741427	3.8166484379210592
10.259318383944413	8.212889264337436
7.252930211448589	4.842241179986411
5.003169590723293	6.494088311234455
2.3278390561891715	2.578540168920139
2.801324250797583	2.504360471866894
3.635393485560495	3.1439974066471295
3.720602714180055	2.7365372251121562
5.417322764682909	4.970538214191913
5.767215611164748	4.0871484188725145
17.369265060605255	12.49327864125459
10.068624134986495	5.998665706954203
31.068402229502468	22.999805830909477
13.811174667737637	13.016576462722046
6.61830954138122	4.652905909351811
7.3845826264011585	4.207749394487709
3.634504799152308	3.6116373133646196
4.2772767390717785	4.141598152552305
12.426826164681906	10.87089609590795
7.92428807729823	6.106838573720352
6.448055443406279	5.0190186006202095
51.890686541969856	53.41333206222657
25.10547954285615	20.406226320258643
8.289017499162293	5.201398002439163
4.212385956745215	3.237340916556405
5.477625230481902	7.463602308458543
11.17466077818294	6.999842643139403
6.1161909705806	4.10318287376965
8.111750413562408	7.842325693178135
2.503555306983648	3.241587958525313
5.46429809950477	4.459237652823383
3.5204335668451474	3.0344555912063083
14.78635565116369	6.999369234666377
16.928552228742397	11.317594913972451
13.837004110033783	11.118804551587697
9.878813826786677	7.396756712211317
9.833653991395849	4.381632738491341
15.167195003545562	8.648645875503824
22.80651770507049	18.565769033180686
5.66588615829111	3.4832284577251897
5.077749901036445	4.7516398625233895
4.374643193275708	3.5272807117807194
5.995183865547584	4.453347287300529
3.3145960350345054	2.8055668252462223
3.616461305130287	2.6397674491669973
7.41770661840342	6.080886358755789
8.413603272901222	5.12706254932454
6.408642066188617	4.814736444241748
3.789045795100556	3.2670333257782183
3.264992147752462	2.6363751463536147
7.016307062513183	6.6022650076114155
9.357189827365612	10.513522702269382
4.047425252582688	2.64850718629451
6.154695185146238	3.8845923776738642
3.8687246079929354	3.1008311872930743
7.260017586597292	5.547507951773262
42.012909974331635	35.57180985253876
4.0670907439042585	5.090023830449985
2.7675820005484764	2.729162089559316
9.729361909968894	7.689808985336658
4.1384963110164925	3.3220274602434654
3.3250964805079666	2.9820022400570476
8.44032036628538	8.347146291983409
15.696744247792296	20.117190014675593
5.539213491606037	4.625216422722719
4.275253357642496	3.2410911441809236
5.43449485783258	3.8537180650222944
5.689502411259359	4.170491334346811
6.553952755128828	5.203255026071628
4.38887757241373	3.7464486416548266
4.019447550757885	3.085106015659831
22.44085489926512	20.20817683442706
3.886570998735546	2.7467167757588378
5.535305525226459	5.649470896868971
5.397306150920587	3.602388304973067
6.327116317962269	4.553393221466547
17.242775379768812	14.92873135300882
10.284988412278665	6.685975087624143
29.698217941480685	20.687401946150437
2.392138818040298	2.125547541354777
4.742216514713517	6.271484865606182
5.816849846739297	3.411014368963735
7.1736698042415075	4.770051210307336
7.522002903879317	6.9357258961689405
12.574685356098456	10.989720893551743
4.373680070094688	2.8599171454668637
5.522003051579659	4.082566025396307
11.971725440149294	8.65894271553375
32.06535329799309	32.85431827617502
6.087401453700546	3.8884788982332816
6.561075863429559	4.747496307340948
5.096411750924768	4.549129688561385
2.85519475297719	2.569829674871019
6.899293147539774	6.498656684962325
5.408117245593106	4.505169178021546
2.8365757897717434	2.5073440452972693
3.912591207365325	3.3247993304567003
3.5799266027817853	2.477715106656884
9.942472269496333	7.906343045016413
107.1948335185347	84.01748760464099
8.850709994025534	5.579428595710805
5.38266141100008	4.085314538330544
4.328032922113459	3.5950192695119547
5.309286310182952	4.348935939986973
1.3890199481465795	1.1879079217630015
7.595603275594701	6.713178999638185
6.046777621310013	3.888340635746504
5.762279024777213	4.78990964995732
5.483456636382268	3.9318754607186106
4.956538009392562	3.3476770599668937
17.69207950881911	14.238694284219672
6.411340149009893	4.788951286549773
4.978846873021621	5.2080147152803
7.72266370839331	6.713920773273378
3.0267065370242383	1.9759762978694573
20.38451301322687	18.350261547126227
11.494120545887261	9.075882807186948
2.5621126935535052	2.243638065980931
4.6523484248729945	4.0468028079154506
4.0214745269332095	3.034277492821065
4.008352821859019	3.109383106403038
6.368350962489679	5.12141661753171
6.198981388807936	4.340957539806943
6.641548965743427	3.850971557697227
4.108645935374302	3.7144801201405127
2.7610502817408555	2.7558889272023293
5.504360697158411	4.901502735183335
5.613933242597187	4.8309937870162045
4.130343762844614	3.3405659941657797
6.0161439236912875	4.550846090477111
3.8354531022954577	3.4957139644294064
5.806065600377743	3.7668463729798836
6.316800385441153	3.7005714169047623
3.2901365614753044	2.8901608882823986
4.223801910601486	3.4835549168439086
8.169741429575662	5.8173120481500025
6.724413801073428	7.334955449113261
3.9586877784264543	2.7947926539169803
4.425283394460776	3.137249612923647
2.960600741721996	2.1459136113518102
4.154640528637105	3.226138605124476
6.048060719446865	3.0227984514088666
7.140218366356207	5.520089337535735
11.375903587670074	8.999218231818624
2.960827102732206	2.7228128386116306
3.779271817980587	3.0876851793432567
4.865215214937006	3.3242859956267434
3.2274926605191734	2.6294878139473004
4.127254329759699	3.0792693405436284
5.320859562458917	3.6941233652263357
5.5274440546818004	4.9456816640880445
2.7096272713478524	1.8632912854623818
5.561144788241652	5.455520290230702
22.153610236472243	18.46377462365625
26.21910503779557	18.779688408762414
7.6185679029120905	5.33144201564215
11.09975439635541	9.723838212134137
5.274391323732646	3.976408266216591
4.371812451641922	3.4185967036053673
4.35585376274946	3.673273394534085
5.18577869607581	4.498776105443813
3.633081568651422	3.112016421189431
4.16965843534956	2.7597132000075755
4.241185351589521	3.4340889053576387
3.0837599375771854	2.4844185523828415
21.818292720186736	18.308087996597322
62.98697985998437	60.24181846561439
2.807055729221857	2.4213462662001066
12.422598933852528	10.399509093984532
9.598962574101245	7.7089038947871655
3.258985124407172	2.6782098080633494
5.753450985923312	4.331861212962136
20.34894913600645	15.073411832612189
5.060691278731606	3.3709328132871135
24.085044041676706	20.34401363948873
5.452897956017112	5.070000684755329
5.836888061917318	6.155727964105246
8.58629293038356	4.384675860258684
17.010156359241368	13.473747243932364
5.980429854186424	5.285406391174126
3.9061801967134837	3.0800558914278335
12.543837536522448	10.331711166732841
15.880352362125235	14.086476127120141
16.920684100173297	14.085018540310227
50.04039744383544	42.71104333945071
37.820492845438125	27.865961690473185
7.225923219345438	6.9901848492031835
3.66182409485573	2.9601439664744182
8.148924130718678	6.4235523936529715
0.6837766080798352	0.6301886131998709
15.49271907842342	14.327845741950398
6.157727959855688	5.902224839297342
22.5785602065708	21.394059096745377
8.842088334649254	5.020665857584281
7.807400450970976	6.844846960481004
6.673998032000179	3.538966724629904
8.775020109740572	7.372157717987051
43.418922838796945	44.34898333055903
1.3790471024151247	2.0733280538258945
0.0	0.0
515.4385331676847	508.2493596235918
483.3405599313438	435.7705176345507
1.6088924275087444	1.9670203080470254
1.0	55.178651244582646
5.331334968275448	6.042934497844781
32.04303704528374	28.351262410887827
23.414255336445517	20.801071230522858
4.920881104784444	4.067088378529524
5.793429173983717	4.2673616273408745
7.578567108772262	5.187349018401992
2.7928519493495636	2.6127511270229884
13.327830416633757	8.200205865178974
8.167048255678942	4.381646900751809
5.896475708083561	4.579620933326085
10.249322712992424	9.883737542420079
23.10738034688229	12.802112160580425
8.737961713625115	8.2744942942215
7.1882116831340035	4.353100400975466
78.34140339644597	73.98378787669655
307.41888548517517	219.81479857454434
24.375333039554302	15.714876244908208
13.273235965662542	8.664456588840713
2.108756152297622	1.555046260235131
4.151800282866889	3.5306843471270244
34.299925312794464	27.86454405232033
9.438365107963389	7.354299722903355
7.011546910663166	6.182663961380781
20.325592542672524	15.741776339680541
38.86480286269443	32.6835208106853
5.281450618852817	4.774609355639783
3.650213607103272	3.5212618943210554
7.971402510463808	5.763683485372566
5.161835186878049	2.9753159469665804
5.223825184207573	3.7364766054089467
10.74521548445966	10.057093764372054
5.238513487813211	2.676081102174685
2.2970043416195844	1.9991569024001579
2.2397982747331318	1.855302436783004
2.843808259613714	2.5670241284824704
1.0554102959659337	1.060187471472822
3.8623121497937127	3.496175840374448
11.57009050878736	8.886559091153389
8.277126056124771	4.9704650384554085
31.130728871642273	24.4023366372309
1.5617614172445975	1.8529388902915322
0.9260507482304102	0.9976772187408575
1.8423052903950141	1.8370440595796407
0.0	0.0
0.9996918760135881	0.8984143754319623
5.3639563644399715	4.5684069943250325
5.826171276730256	4.470182708383875
1.641191877486713	1.2287550718924123
4.980327580600012	3.857705080056153
9.357812444918054	7.630024230011496
0.0	0.0
0.0	0.0
2.4507359646082567	1.6120068199783262
2.633267005216408	1.4851528090658122
0.0	0.0
1.4137855175820162	1.0760010512458837
0.9303367325732517	0.7856131869999172
0.7054883395694896	0.6573915141750913
1.454953665863462	1.421432983455683
1.6125671923775329	1.339925031824641
3.5770628409258514	2.3595952753470986
1.2650692388253897	1.2312219865471599
20.119892265018457	11.906372839033901
3.0931612719316783	2.3897612497127794
4.401332628114112	4.042733246666738
6.748102803233836	5.825709841195285
4.703267412456429	4.259115647467337
4.114717761718697	3.4549694608583175
2.76439822231152	2.024423232650189
4.2777114521047235	3.856302037507718
3.9659252023360194	3.000694847415516
6.065309668604663	6.085664524996009
2.668650789702211	2.4943981328986893
4.759454872010062	3.7455488469402973
12.793347005518719	14.043999540183979
2.5677105980051564	2.0129302805131997
1.3816336954880404	1.21075966550967
14.661369772112684	12.020842423133242
34.44291544004681	38.052461115662375
16.720912949078052	12.205220637802995
4.084711392726064	3.510242728808652
4.360850788878524	3.7524050683100523
7.401414390102218	5.590355547645803
2.1388630874756003	1.6980352750150005
4.198917587340796	3.595869680506661
5.504859597118951	4.720815923269729
4.931618257140805	3.8217503179331844
3.7061801638147154	2.6871850708173537
5.679441689594476	4.9610447036606065
10.85301299189932	9.063939884980504
20.768362720114787	14.907098433471292
6.113628302280003	4.1325292146476835
9.695230101925643	4.974350338260819
7.064217640882885	6.768067113215257
8.048986295255526	6.062926308509095
5.203170974477661	4.172091868589253
4.336610450842009	4.42024956893118
6.764947887992206	4.674670788684786
17.707915968082812	8.451003953568364
5.1169550851549985	3.4434435334870286
9.613179253976394	5.444370845378545
8.740573269568271	6.90058396781621
3.7240556243954837	2.8878286453188013
4.018269678141969	3.3424609914987617
18.79630036395809	15.061167893576984
8.836136831680003	6.209790936836033
3.080720643690509	2.816651573357295
4.9140503114476575	4.515133331004961
3.4345193751416376	2.787249926887105
6.024872998584962	4.274094302265985
19.549279318717222	18.56584808614174
11.64159118643623	9.890763229115077
9.692422419403536	7.584010262167175
9.139607430753589	5.255216271741475
16.350294314343746	15.88592421126342
2.1592032232415503	1.9708240745123635
2.9555414924212	1.818424700699288
2.3180677459461316	2.252689784569111
2.489704259049613	2.0863994841720674
3.2976792401436397	3.142448112181393
5.742983801456085	4.158008479846723
9.514385984434956	9.426390524858002
62.49831211460191	49.513121749984975
9.091754370954547	6.052715621892673
4.81156278338901	4.824063403351804
3.2083947522181337	2.550504231877974
2.909647653813647	2.4636434900603073
5.100703966817266	4.0918222371803425
3.7961334653428653	2.7736753704158654
4.2023128789623225	3.5816274440119296
2.3087972573641946	1.978111482605196
4.773665767091569	3.7574239337774977
8.21126151365893	4.135022042498136
10.062295185809512	6.154434638448935
25.478402956940783	23.211618548643184
4.34615008644605	3.885358205006058
11.240886244765427	7.957578693489974
15.45562331886762	10.464058789622651
3.8842491424093604	2.8734478408376263
4.1609742557578056	2.8721907389403274
4.691164788992562	3.9826878042283047
4.4862598034659	3.486634639553893
3.4713345752423312	3.487360123999251
6.422692108311546	3.7351590139633744
7.723682581654329	5.27597773220992
8.045763526671294	4.8196993341971
5.534755905684	3.677671089005107
7.3554050098033645	6.007530495140407
4.253763893750741	3.5591416734709336
11.19715853847044	7.789817646012205
4.146166167024889	3.0353734786911932
5.277485233653153	3.364553165493264
6.499028901653921	5.180337424266562
2.0703327306556374	1.5269167300713544
3.300149641018583	2.4242791491555478
27.742985857387165	23.28822061231268
4.338271557171255	3.3228417873757454
6.894530611166016	3.618446348605505
8.026348390918189	5.499035168637984
17.254814532441614	14.289641021000685
3.883016417321926	3.8277350195259365
5.7865513936607345	4.33789466140062
5.783906023819454	3.035305870383074
3.6144098925622217	2.722555508295539
2.7416715150951783	2.00922145247032
4.814525708264225	4.260213180051954
10.780477399222287	7.635890489281542
14.963548538453715	12.593662347399311
18.330908884854505	13.160145996640953
28.09098213730051	23.968225850636657
7.078773941274023	5.846984618722057
2.4312806759647345	1.7309062551592027
7.4637439502006115	6.168903934293602
5.971740207789983	3.40659100963268
7.2834160552533005	4.258683452342387
4.822630979679036	4.202598045640834
2.3419346351590224	1.784552780757746
6.353410959075753	4.702135570202526
12.438685406175358	8.975964917018448
14.423436237230963	11.981692235474014
7.172233360070041	5.440012629729991
3.2878465170326163	2.4991380842275657
5.795592711097985	4.372682103068325
2.952476150928763	3.059195806678504
2.2413845890588444	1.478900178650641
1.4229260903122412	1.0580609958742617
1.3889529717111235	1.0895404913217155
0.9710496282173716	0.8094446568172078
1.3843495929960563	1.1128520072279615
0.8394361085214552	0.6574942055463933
10.862806247382661	8.398074339087437
6.527509616860023	6.168651482517126
0.9840987089237523	0.6874774084058354
1.8823270201313944	1.738874560785239
13.610155215389016	8.863012292799263
17.880771133978474	14.0860434838951
17.174884462112104	12.22859497833996
5.763726387710136	3.4079173787774266
4.164995947512131	2.898587755636469
6.020536586650545	4.690154272974222
0.7237612284487727	0.48731219530596936
3.9995748916147495	3.738615040011321
10.022876685523268	9.340116370620573
8.462681839253944	5.39426443545128
17.524455584810184	14.712701972996681
2.5522213458166765	2.3390553937038963
3.9930442455227566	3.345320659332529
4.291859121086493	3.4611010925442103
5.468730977545485	4.229100595839535
7.883707919549799	6.346980052266118
10.200448033548929	8.568028691000706
5.568979032600442	3.589979479252429
4.736903110572705	3.2784835345104777
5.173848288138252	3.5742946904168056
7.720684392735684	5.80626200049292
4.98247058854158	3.944709870135089
4.3545617901059135	2.4633372886813483
5.219426654314355	3.0845667202158045
8.009238148872287	4.993610514616204
7.619992855776994	4.932412964694572
4.865330482131112	3.0936172356645804
7.196902419134066	4.757386841611917
7.207870901679074	5.023640463642193
29.420819302020888	21.80633040088691
13.903365956657868	11.569930277278509
31.877348180283253	19.37442545933252
6.9241560279197945	5.6315796245056715
4.908722072901458	3.5495491643443455
10.330554111890352	6.1424624795375165
1.6286349304711547	1.7639391286353585
2.4055030979951924	2.9603795368048753
3.6524487670301116	2.271239934281644
2.5358838477339103	5.188597722583174
3.6496111494923587	2.7758665525452932
3.562859581262952	2.5022119104689393
3.5963812907394535	2.6050409842188866
3.78642114474521	2.885816965116688
4.1672761793099955	3.6145758745011127
4.87100449602911	3.760335737690323
10.387758563233513	11.685803715992035
8.969891925787014	6.837911181179964
15.095384924051862	9.761724375302943
4.7272115613057455	3.7691952490253766
4.885147695713011	3.068011543854086
3.308786911618298	3.2605623757647244
3.5940990977090803	2.771690964715747
3.6264646443563224	2.8656944667517443
5.420477490167949	4.3350937004699714
4.926791551857984	4.26651170571648
6.776591123347693	5.4187457494571705
5.589713778951862	4.433361861628671
3.29537462388563	2.6938299729032176
3.7736068274833343	3.0392506532818873
4.20867464849137	2.643992833857964
4.962041185858866	3.9959817200121446
1.6060865957286847	1.748962458138977
31.319797375988678	17.183408480162438
10.500914671021297	6.72920852999408
11.091371710374196	7.990871691428317
9.93029173551956	8.47269227795791
9.040584086007764	6.297565027435914
13.446083132923363	11.223920102748279
29.336243700145054	25.52413518874965
9.937863889440374	6.597807399960662
3.6947395094558035	2.9401737557624927
3.3416375123894615	2.2800862961002477
3.3635799481794884	3.346782817754167
10.867460179944244	6.862883884184512
11.283671454976389	7.915674698274461
3.9111446056013115	2.81753248968609
4.202876481793967	3.727768300797148
9.257348038458364	6.761920101523012
9.536489032542793	7.7989290068822745
19.172428279490315	16.773433994167814
30.065138606882275	24.165135256706407
4.540088605455647	3.3456022172570568
5.333414230762876	3.5960438405107715
3.934391678703676	2.9956943114820076
4.195926780240995	4.6686649665630116
3.3355300684842435	3.00622877970074
71.7573562361236	67.21142827214558
8.161960709241546	4.778551008916583
11.352630374787367	9.30548274717875
1.77858529978766	1.7228989946422408
4.883941585906974	3.917396215526132
18.223411278985374	15.321203231682388
4.838463776632967	3.40136423379369
5.130573040636986	5.004796836153019
4.365644658109106	2.8283148950538752
36.18580074224071	26.377208133673822
175.10394665342434	135.33143779161685
2.8249321472384588	2.2614145414206663
3.2426707915278703	2.685443119550016
7.104023074721847	5.1336512828756895
9.926098909131875	6.150444844454008
6.367118695979054	6.517927211999792
6.973479090984253	4.239983496890261
5.374298595009055	3.760842382712989
6.472069787970926	5.86489525907461
7.033949205574187	5.7891184099480455
14.181003128583807	11.069136957683767
7.789171805039686	6.69375772564375
10.273874227771117	8.389456989334297
3.9006190421273175	2.970384385299201
3.543808987044464	2.6219968061439474
3.179090249349943	3.077052291146133
3.9667808516186858	2.732540875165177
5.684938070973654	3.9751315041565474
4.427788703998433	3.303243302738592
24.825089632256596	18.97529464453969
33.34542371139282	32.20360156725065
6.164233879890386	4.497852853382681
5.103445299325622	3.3417659149976906
4.5278946315678485	3.5936928752617625
3.2185002683312995	2.773620264437518
4.573920666188428	3.688838778027179
3.8382425704950776	3.500669649432853
77.49270466323765	43.44095527254234
3.250161806110238	2.7583884024325793
5.466010349778237	5.539378637993492
6.358243597780498	4.027482643942228
8.807648218945255	5.021732682844575
4.307026689752294	3.0633978646551743
4.341765011748895	2.9659570641690842
8.597846483306826	8.464896835572633
7.367059817665639	5.783639036881984
6.376496119588574	4.440142292821605
6.093622519237742	5.680998265242104
14.577277951341056	9.572911029265132
3.0660878467131942	2.7753897796131812
106.5857205594877	131.97721439469194
120.09935825064261	135.79499228237512
2.6033389622880914	1.9960422139687874
3.619283685455395	2.364864589732474
11.329431872953394	9.426103149893386
5.8738651731269425	6.300737362866595
5.582873648851425	8.691488133866901
19.892756764697342	25.720750812573034
8.691978684925358	4.745497276430433
3.841404125100742	3.5431541290426223
6.792230119812626	4.901454318111806
3.3460511988166854	2.483096074883451
4.317382300679132	4.319106294588075
23.804537760624967	21.52704922224242
20.52242791571708	16.787808751719965
5.61101393072581	5.136988581242761
6.125973129083183	5.844052767855548
4.2266246522998445	3.0911231607990097
5.789123699529518	3.6272866075042662
4.624064155092146	3.600600874083531
8.154254896650368	4.599582721434445
4.237693263561051	2.9817517738682286
4.09884618588331	3.6927161320022868
6.900697011692165	4.593077721058742
3.0892260670913148	2.3880661031046597
1.687000932962617	0.9959441925504827
1.6148802101627273	1.7422997060133445
2.241408568173573	1.930239545525341
17.23242748010511	9.219389908864667
18.115363816709102	13.360178066230374
5.4534446772885135	4.4451244626915125
3.698914978441769	3.043333224901793
3.8452762774827844	2.6109347043188573
4.99587844632937	4.320439688090582
6.001868229978129	5.010317859291417
5.451425102388639	3.731039391388137
5.094896986342276	3.7715276306757852
2.607419640860263	2.1776048592697363
11.077802229874024	7.867303575100774
4.084919281245703	3.181145434571852
11.118290736684289	6.464932988797041
5.825987826732386	3.546825636447914
4.628163189680418	3.3588044089969054
6.371560889396953	4.467472477731063
18.16254943747348	16.320138428996636
2.5009365191316784	1.4222581128297427
6.594391395782117	4.3757590653802465
4.699296576357705	3.4262368189939574
3.343219358505241	2.8386010801971153
3.4239130558590896	2.634406167632708
3.4802461882406237	2.570373082937732
8.97612731721788	7.321537986273807
6.719893103381504	5.127306869608297
7.959427403583987	5.885555663513486
17.5950148521686	16.828267426962935
4.926074410315898	3.524692289571563
5.153407323495554	3.224018913961752
4.717145176887122	3.4341035597704885
3.4143019459915034	3.014994122793803
3.8905122354123103	3.5569503366111945
7.9140037567266175	6.1736406976747125
3.1308788678201864	1.9731771162599079
3.121809105923678	3.0716932608007967
5.050578230356132	3.4584910371404547
13.94350337391405	12.512312389942338
7.564986910457514	6.391054442768821
3.394533247646516	2.668099567164789
3.4812623307985104	2.5316628258769054
15.427621959327718	11.471654311498789
15.958546741150538	12.092641920219457
7.005586321649369	5.420569834010916
2.679122317986895	2.00685879726144
14.369875337520348	12.391777824726027
3.807393725590652	2.8894198056581817
14.453308121681316	10.142892026852254
141.63635055146202	131.9508379182862
35.67442925276999	30.68848061575938
5.538914856512954	5.000550392920677
5.369216091005585	3.542389733112759
4.043590763756026	2.89243185381861
8.548109275535863	5.5465345370503725
50.024146447144595	45.24820120252981
27.208351412669955	22.898839238932734
3.1700076585301353	2.6499634904199985
3.1272939792546346	2.409066615212953
3.066551161845088	2.2837552920676885
2.2018469171556916	3.2003913861236417
2.212732080248559	1.6389289097931983
2.711213082682462	2.0409270637628474
3.324192096998085	2.6037686495935404
11.254883925321419	14.033689565138756
5.555909965598598	3.7422094200383564
4.98017183531209	3.601847124975574
4.961204980082211	4.131150353824704
3.968331281836829	2.974967088803364
4.657645512930157	3.4368777097033765
4.361050971571175	3.2656312301238994
6.652347938708004	4.766441528585341
5.025280811711049	4.161510173465189
16.73877052127466	13.694807832529449
11.731445521982037	9.13533112484528
18.215539082899234	12.740184494284993
5.8540894392933005	3.5866873126074887
5.076513183770545	3.9107981731086747
6.9969523371057365	4.912839917094728
13.752356011513857	10.139668690439747
3.535201185275468	2.449637462704216
3.7667022596373023	3.082953652594414
2.5259546324585505	2.416015148882226
2.6047629469359928	2.2522293570439196
2.8425279284631886	2.0503648273252595
8.35703066291352	7.582884852336415
6.0352915528995625	4.81887025663159
19.77744924082466	14.074552014096502
38.007893172729766	24.73526263898896
13.005976492518148	7.425874842153215
24.231074232827936	25.68676825651163
4.243238636388852	3.1870595789279808
7.432411976111942	5.522100658557861
1.1042943015138	1.3996180263302405
26.421468604532556	19.698705900366747
8.711955193657568	4.7165102496911135
6.557099535107474	5.321079304815682
7.093866225666346	3.33144805255094
7.1810603648087135	5.157367483778607
2.4547552374151445	2.2414067678402407
3.302479221329882	2.980851550904791
14.55900123618452	12.370537800462218
6.10703517219118	3.948667140092676
8.082944556963962	5.558427086393222
20.841325581050686	17.558887235301867
6.6429974955715405	3.899009810639473
11.88247829479539	12.74145131663499
3.713649182495547	2.589621131881173
7.495049128926162	6.818255786624304
7.728785938468929	5.520660224461614
27.480266209292527	25.17671022289155
13.539610197389411	11.891144287576031
3.129080877346848	2.5875604570635033
20.435628171372873	17.01563160565802
11.191571103276782	7.822855499310335
22.821033236728614	19.351473184886583
10.733022591773892	6.738517687246977
4.195262678643617	3.1829809063584493
5.968219383700291	5.4680561481666095
5.638927315916709	5.1498109328939625
2.8070395695170114	2.737851006014392
3.899621719947471	3.295871852920251
11.10533490915754	7.658926719938169
25.484475426563048	23.943901292589317
6.139132296486762	4.40766990036987
4.657054347175272	3.313631406526489
1.80230201087445	2.038973072596462
3.4057871350669404	4.831822660638671
0.0	0.0
43.675003265670675	44.46951081539514
16.55945695092474	12.46376176454284
7.341870697895503	6.629500904280245
4.229785529633089	2.988584922100049
5.890173817148148	4.866159823604367
6.563060154791247	4.420761191663644
21.46122308715774	17.920424476061143
9.824806582525547	11.186477776841246
14.884654999763864	10.862359824820542
9.128345299896738	5.079780559635728
9.824276294853899	4.926715470537689
4.708835638759875	3.548100675858975
5.617705285283357	3.2747767818541105
3.901289179133266	2.9309870988202023
4.246985089295641	3.74436684908448
3.186186861236649	2.6714956232350984
3.4382338598235047	3.183970260452998
8.692537698908831	6.671618383802874
6.125058748132038	4.401087183487714
4.3846419246714	3.0832602141755623
5.6411082389877585	3.3544355909492136
3.7312545726655038	2.949195302730139
17.60004669409775	14.427199476939439
11.389584156097342	8.419194541604396
6.2007873064794525	3.755059509340695
12.755111555751114	8.923706541471045
8.799157780326862	6.151476201178884
23.654399289951073	22.494956479434205
33.19519354494785	29.442404554280493
6.85566183897354	5.246218311870314
16.26371514369351	12.655479523091316
4.182605577291757	4.129343777045593
2.112268564119212	2.1676663801049036
3.5257682883330297	2.3099529332180424
8.355805205117399	6.341242048583411
7.381845631669036	5.337299838693982
9.379314309017344	5.3225475423152595
4.611908197140727	3.378257202679839
27.049190551570312	25.65498989301487
7.879334660956996	5.5275977669355205
3.6138389023841047	3.2853644695683757
21.68790198923667	14.019743277668
22.25268324197101	18.551109479418173
3.29797029175468	3.1338173821380844
4.342968412621931	3.5274494805853416
10.407747517178809	9.76756113449626
6.230748499191533	5.489589264180858
5.204391337787851	3.8560507437077014
4.391183323760219	3.4510768039728537
4.773210662637026	3.2905419928618826
3.5322477726978234	2.8510670810955117
6.978469518782681	4.032114985593178
18.541542928990662	16.399035502957748
66.7317502357181	55.62275390564787
14.199876832094686	11.987225256342985
6.563962487666918	4.580603948900082
8.936698817825024	6.9291375974430975
3.7249416165527465	3.1516949813434154
3.461886853058544	3.161999223869005
4.632120606317813	4.312731576169585
5.083097687945726	3.571854317850265
5.531830736991881	4.804144675878778
6.633069304427204	5.3681113699909995
4.724774601057664	3.810029284668646
3.2520631164518785	2.917247401256819
3.8489302391414846	3.3677489977386363
5.367790938789019	3.639913348727708
4.710738132232784	3.225218885112711
12.33845814954675	13.405303967851586
11.069858314930412	13.32565003537428
19.210740735256003	16.139596348865357
10.673071883586806	11.85967801484499
4.704264094389617	3.2351401887498037
3.426794264705434	2.9806859196470996
3.5384198779008624	3.068760387648068
9.661583598872589	12.583966573823922
21.605984270021974	18.44395710907037
10.787963482367177	7.908024950176924
15.992005016807179	12.978920731238262
3.397661484283958	2.669068162162636
5.646142794242975	3.9536094623703995
23.724578593607465	20.254364627648734
11.348830467503253	9.559564785919264
11.018929298925654	5.605695514062819
3.467899057864994	2.9983679878776206
10.736805813952326	11.139468738722773
1.1096224245071262	1.0256763041279866
21.588374315294857	16.519724147717056
16.263299327297112	15.467676118578352
10.746740833703708	10.308659851684014
11.866614916811885	8.727572882986811
6.335480766052948	6.08452881021703
4.433658033432853	3.6856251219580187
16.499214014724643	15.629209785656549
8.225935882651076	6.347951237357113
3.7833705767795482	2.3325168508966603
4.480058385355717	3.922814338939665
13.758477251226104	10.050484036453563
2.309923823981584	1.8875267354692493
5.349163837041626	4.3392700459061
1.9440496392974906	1.3493757702750158
0.895768400141738	0.6216486202765039
0.6648468425699529	0.5793071311119095
1.345071565159856	0.9534678189457192
3.2639819185757335	2.978383738157662
1.6319679961813398	1.4979056863630775
1.4000423373106992	1.0807393119542394
1.517448844742169	1.714228598185934
0.811313946461207	0.6346169127817157
0.0	0.0
1.165007499919552	1.209946091260907
0.7844052465426647	0.8310830535999668
1.5554957449448152	1.436534027683674
11.054074207283685	6.038141511341361
0.0	0.0
331.76573634554217	172.7070220769516
3.952802560847873	3.33160524133734
5.06879098684299	3.668787693058016
22.973981973219107	12.604802645012079
59.499581757424004	47.698022995070424
10.920796554351545	10.384603876817392
4.5449835534514795	2.720192581889845
6.051561181448849	4.810817820327384
6.031968067681287	4.008148215406315
8.037151752414692	7.605544122167744
2.0580555538553447	1.5684783549684465
4.445238110708332	4.017758605613477
0.0	0.0
10.787287773471611	8.808645684432081
29.13119457625445	22.770027158654358
14.346121794991637	10.29699172919227
5.099720111528151	4.8820580106370475
13.9063694653816	8.78299519127463
7.762316143063653	6.844909509911677
5.492993125014059	2.88443866607631
2.494660692288549	2.369543529874571
106.63948131801092	100.12880227370898
83.03653028314727	94.36833238473935
2.301118727799736	2.060020964602949
7.277118106883249	6.212177967688534
5.51108404110147	4.209561330761781
2.980764805496635	2.5706370549515754
6.654260818915668	4.333807948557432
7.015693333673603	3.6338048633313753
10.058991615030685	7.828581740449214
4.8633099013531265	4.456736977706276
10.781698358687319	8.708640862511377
9.578411716113056	5.032504895966363
14.75388331770017	12.20376208172921
7.189939665775599	5.261794199593432
4.989597470731091	3.407618025887278
6.631651545644674	6.307719975281479
12.41215786749816	9.216135952163333
6.196418094956706	5.224337887210167
4.515786301800088	4.0931756820350245
5.295430856032367	3.0390578097905885
6.731195351818465	4.6050705111921095
12.624765012120044	10.276962798638586
12.18790493317957	9.082456297082794
8.561523459824718	6.069691187879256
2.568260162337903	2.2577912584377926
1.4139014107479486	1.4567170149001851
22.19940696879446	18.01397126635119
11.595741706421352	7.718725652536024
4.74684703169756	3.8772046950438783
10.506015775224927	9.442799651022682
1.375493634951869	1.389851573496583
17.99870950047036	14.991584589970298
5.04638181149546	4.358047762518761
6.014306689342247	3.2331491557410756
11.22595140133955	10.649684917596462
4.5309521000605475	4.318475423131154
2.3063181878930576	2.041360731827603
2.9923213953395096	2.228858422565625
130.01179016878342	67.38863439424793
1.9026600452686862	2.1667548373577588
3.944507192234553	2.999619015889157
1.4892674766489509	1.7850137635493781
6.006004279359541	5.289045393945919
16.62570114369725	13.623384168866684
12.853549648433885	10.137817442477202
3.516262515298155	2.951706163271099
12.138654585131304	9.072749004968136
7.554760541577856	5.31740431450716
3.7213931547276022	2.8466468119117065
4.022587118040427	2.8874710428255925
8.619564414916027	5.4716928339584054
5.561836975406176	3.989588242556335
6.122852433017938	3.8574666403518902
4.433058967950766	3.2795396672904737
9.178631658647651	5.971621810717
8.753750118883488	4.457684236320208
4.092230668505406	3.0882702317778383
3.2637314489995717	2.753919426865088
3.729235668238683	3.2294412621321267
5.609330559792039	3.928452076796192
6.2596604454690805	4.696547190551408
6.771090914343004	4.810259258375319
4.211678957370484	4.239643096758408
7.321533425532977	6.9411950591393685
5.288464837347829	3.11679393261509
7.644007955627807	7.259590498672122
13.629771261749507	10.914082777169764
3.713838893741268	3.2488299414431516
4.2567944379867795	3.158977126175737
7.222746569906632	5.548070960490113
10.054784587842178	7.241848201221572
7.796351851659291	6.045135295916354
13.440637415455218	11.662375713443966
15.154336246577838	13.12145504303835
5.119383092361536	3.204167450806795
10.342361148346015	6.4041745297670305
13.338531540529544	8.263274157909175
42.663832706071005	22.736669388328316
4.363563492033359	3.4434202558896834
5.565036450507794	2.9887835573313066
5.932450923311937	3.0158935582744157
7.173487488044129	4.931935345258216
3.849284307992286	3.061370086050702
13.335060777277402	10.065110886543414
6.5529868106324765	4.199826191928389
3.4297752121280043	2.951698742448681
3.3335359510074802	2.8997989640692166
15.197172604800233	9.872223129038325
15.362763399260611	18.05311035284219
6.411277264456663	4.380700474218359
3.164502720841601	2.184028486316167
4.088666707849696	3.9369165890983226
9.733103694807662	7.594948486161224
5.17550808536922	3.78972611601058
6.423112980932022	3.6686287703613454
5.710510641636141	3.770334735100356
4.080721184958761	2.5379715856674068
3.0451150581199777	3.0262051294875962
3.0404889292775823	2.922142458300098
3.9737453037043946	3.6164507498929312
3.5114169399485604	2.71455339994122
5.739624412697978	4.0837867717176115
10.44859845772487	9.020860101605262
18.541457621243914	15.137384275031046
52.63902831450591	40.27862404219906
60.975057023048045	56.70542935399532
10.36707638069047	6.41862373854898
21.990858594700065	15.422305712594406
13.229772542719804	6.304082434840121
7.253593806527887	4.642032404300587
33.87174765460404	31.546742385569967
5.512565214715023	4.193234143044627
5.251844500724952	4.234067447608055
14.156522700871122	9.303437748083509
20.37383039786478	14.293702737265763
3.110645537770685	2.6860400309764825
3.1445817647082683	2.7074457215043806
3.325227923959243	2.6722977640586536
4.647520453631404	3.27753136773312
4.196140377681254	2.6756734179994366
3.195731686141462	2.9328790442635198
4.438384784086556	3.700141679362184
12.337628751414616	8.334407672308942
13.113146505359943	10.78031551471469
8.553262371743953	8.43455484683418
4.070843382165156	3.084866261848211
3.0850849621857535	3.2547067237403082
5.178587638660419	5.06811104778425
3.346924786891386	3.0575003142455657
10.829671930708988	8.256428805676537
22.536439784297265	19.659496095773914
2.2061435902980095	2.157588514159562
5.702996648210708	4.808267348265315
13.37809326700615	13.390714669081051
8.648368620482502	6.352419261341029
6.421738788988241	5.135930813912568
128.20653898521508	113.64776661226138
241.10139145366765	221.2855030861389
110.41547746320597	105.50743551176184
15.18903296802127	9.33012245421915
3.6639527084889303	2.7348282510265642
4.734236831448664	3.4111378566726374
34.29149602534672	29.206665787074183
14.076758125601419	13.284826405276378
3.212942479962753	2.807158042288217
4.136942176745064	3.6760841818671643
7.785155013493828	6.189543871477775
8.914438834192916	5.1104532893941075
12.922574552286994	10.369997782023749
4.794108899221764	3.5508668844111875
4.963638829163894	3.205452354138638
2.9170537850611056	2.298263355818667
7.885220362998042	5.134182735986883
6.945622334597021	5.624047624426789
96.60773187958604	100.74603822612492
18.38595385444591	17.450122588211773
14.06465476014931	9.893033110319427
15.636330414592072	13.160244245279689
3.778399424495575	2.6118081572889036
5.55880136688644	4.4564854185667135
6.129270680284199	5.824545076380811
25.938566845477425	18.10324482416487
18.70462669444753	14.551732941523687
6.07898089704684	5.824807314919217
23.565717652798362	20.340273903535735
41.72705637912483	42.090992318811885
65.01131934381509	62.212624473714506
8.544040993340655	7.482983653607189
4.14315168727126	2.7847416618443708
5.7567830506054705	4.322315653600569
9.992386534495273	7.7599384157737585
6.178448416939066	5.103768012528354
4.683904460331429	4.211694564416933
4.640608105711834	3.3998252482751696
4.504179945279972	3.8729814531859676
4.324599870482114	3.238941658623174
9.925185649077054	6.671845890876276
10.723648872601014	6.688618495770097
3.4706832701222576	2.575841084069853
4.1289901311050246	3.761134087510871
4.798480719666316	4.0520890645121295
6.953708688843947	5.130017270020038
6.122884558614475	4.385200645389838
4.328134385844413	5.099376767383551
6.88318878763905	6.808403118910959
6.465638966640049	3.3873126025421048
4.911218624528596	3.4447338730505677
7.903987527965181	6.929421937834859
4.2295358369792675	3.4324748346138545
5.018760105903451	4.130357133449666
3.1620775878517784	3.2983080698688907
11.321884895865631	7.746397252245678
8.420371006498163	6.0821573674599385
6.760586810153079	4.174114463299117
2.6081194660239553	3.6373619704567495
3.6063268123653205	3.014696744273343
3.9028034860154173	3.982521299161035
5.729796656324918	4.849667480392842
2.5640009792854497	2.5277653548328787
5.385493557703404	4.147222312585248
19.583307151863334	16.085091843381466
29.723116103109838	24.39767780775999
5.81504354413602	4.654933281625811
3.140149325381473	2.5352396771763606
6.776277919901082	5.046599076919177
4.494236935794041	3.860218962695261
5.529382789337582	4.5029923657502655
5.793453233184397	4.709919216403792
10.140897578570629	7.586899313974698
8.444935335333092	4.812678139887545
6.78770780023602	5.467580605392822
4.569615916100839	2.9996603688259356
5.2156852392855875	4.471235008608079
15.960960704061854	10.427506933337021
6.004080663733343	5.4211041182505015
2.7601394503565695	2.2980570449826954
5.967563459640258	3.159167173244932
3.349814917536024	2.619702356427197
2.9992746163229964	2.4883000388966905
2.9568044888661875	2.268224166478231
4.979904468210043	3.4028067935882547
5.408987746843151	4.2398960756714965
4.433076490553618	3.149042732570799
4.526140811111038	3.054280669437685
6.564244518153726	3.585081470340681
3.685966154062948	3.701805439726897
4.187966721999172	3.194903097433873
5.8402256149346155	4.954253529590563
2.053223354508433	1.3714587175894426
13.395253194678144	9.373953251602096
6.891838472984425	4.856717703031286
44.8481228755865	36.14917074854757
9.015482673372663	8.954453927102545
3.7868359735819164	2.796310774407672
3.814626856895227	4.069307694959054
4.945077820252525	4.451819517696554
24.886300916896573	27.227140247887736
26.792514444766585	22.48937735168751
1.9040842855952693	1.6934355733539055
8.186355418359708	6.701500611781335
5.359360629684683	3.522720727457506
8.896640968363396	6.614356870696401
12.404514774448728	8.926985718775644
7.562148986526631	7.6858459226529225
33.09515722362109	31.9637143696693
6.255932437185361	3.9562250816401217
58.370070091159356	35.548686106414365
21.091936044430962	16.589340280239618
6.72515722827915	5.334746463880702
3.673148102828788	3.644244587872934
2.732757091936917	2.0585144477868016
0.9364877317035009	0.767368807112858
37.4993451111653	40.58851023097111
7.578304703793274	5.2444578430144535
5.027667981646123	3.8212824599870805
25.54258242396822	21.053548014202317
15.12100353945663	9.926360195239322
7.9025814736722175	5.896968195466912
5.2599199374788235	4.6613811024482885
4.544503255182953	4.062324958737292
4.498713817059113	3.3084246442769696
4.151914694035377	3.3889022271685723
3.5383627711592824	3.602895225427356
5.133000699910106	3.562623922856721
4.583348404699682	2.5670328513405165
3.8336759976101273	3.218605874597164
4.3262880275916125	3.174950041426328
7.530350167919369	3.8101707687181827
3.3512230095507296	2.9160767802723284
10.213797047420195	8.587888044814493
17.40141441952527	13.226061497137627
5.719610074175912	4.155159271561867
7.724721319343752	4.428821440549028
12.73926705845987	8.181708757086783
3.4554557356950646	2.5114802045165425
3.612675637636194	2.9251757878246316
5.5825340555998	4.4751223232266595
4.0459543303231795	2.9411316038579542
5.303633861247461	3.0838118037532545
9.236341404269288	8.70220482690613
6.185942839343491	5.306083424683992
5.214618377110713	3.5205327887171496
3.795736968912518	3.4306317578413767
8.082171150744044	7.089143213490227
11.960728661346703	6.615220455234673
5.268996057424649	3.5368661195175353
4.242392340545939	3.082251463162721
11.491287810990741	9.127262021274154
12.279860636280569	7.01368156564673
12.1025132589155	10.253804729318528
15.07214860088379	8.436216573308272
6.171562766232364	4.183345580732594
6.45514467930412	3.7573944182690293
7.4165923783091365	5.46327926376128
3.7664930099097567	2.842001820522648
3.70176910272738	3.030605163737066
4.226924924027479	3.4552176771039913
3.5942993168968025	3.388259732302734
8.27007748886668	6.496628454203226
9.816286293830466	5.497963303924923
6.27220307880057	3.9628116643787994
6.38195052736028	4.359569897181807
5.374591465041806	4.324722098729225
3.9912167295938943	3.7998038376031915
4.112594866166839	2.835050122106142
13.373556782548869	8.909406569015887
10.053231998189196	9.008473656249247
14.58189498656402	12.843851546407866
23.01999524302646	22.15592392501136
3.799668963318228	2.367486565885596
4.389353757028853	3.5430046449949306
3.8922447241756455	3.361283458640878
11.771702605496221	5.175545046568746
3.6201982829377934	1.9467552966732768
13.201862026142127	10.541008919108013
11.341244604078982	7.536585754154556
2.6097232844396845	5.181978966732891
11.422010150851943	5.785192615753413
13.825074243324655	8.820493134909684
8.88647934773972	9.057622689965052
510.48598585577463	294.4923897397311
4.808484974314595	3.6917377268408873
5.415592273318354	4.744803730269975
3.8308319625116436	3.3221906178834333
3.640125011074819	3.1896441750237305
5.583397446266491	4.070448657724181
4.28374804515541	3.4986986226711156
3.407556181771103	2.683797344907853
3.310551811472365	2.670687969327733
3.333449242091306	3.095093155417624
3.5525851182267534	2.102982928193318
5.245777461742386	4.921147147648322
5.4912457673081	4.984482693120836
20.13809076378165	15.62408111835321
26.679743024047486	21.136254738865585
3.2136930663028678	3.0572961927775473
3.4037424170417316	2.7627773235088418
5.0991274359170164	3.0478885979924666
5.2641715215524565	3.2307137748187675
10.489618515198343	5.325229800049117
4.1415814134799005	4.153833457985014
5.644761389875351	4.145369148205571
4.04648895253588	3.618114662418412
4.681850572144389	3.298491226800833
4.25681801990533	3.392399760620355
4.738538091945511	3.574898163458396
4.3385432933340455	3.4902368263449244
5.177366333195854	3.898099631148773
7.51854997153075	5.717902979625134
4.756038304580883	3.1681321097741426
15.323424826249235	9.893360329442363
21.052963595414074	17.06256453848607
1.4929495069761027	1.190793646229256
1.447592150849404	1.4896628625406492
18.724199210347713	19.374719279312664
3.88852835581361	2.970856615839372
3.685107913708582	2.450783010771955
4.306324456626403	3.723346174876644
26.711131941145613	22.631053135857314
32.15821950819244	27.16942389156008
3.563806501587871	3.1990551134369634
3.3179295499261623	2.8110528130555155
7.499136608907256	5.933721845285234
0.0	0.0
23.40986817394685	17.567986517244545
5.182013137152433	4.062869598730977
9.060400163732728	7.065695426877209
9.794677450198387	7.902295928791053
4.293809580415857	2.92892612923149
3.4268117093872195	2.641241300796739
5.105137586985484	4.1227964709611555
4.083701591374578	4.236047429073104
4.047063652674228	3.1646021436998817
3.9850955500748	3.6872578060315555
3.273269265837387	2.6275815013152535
8.998140189129716	7.046340673071266
6.839508121250643	3.8930678837232082
7.426466311430509	6.544234942931078
4.19649695869571	3.053058861413205
3.667833298976543	3.2485911915818226
16.32257099108042	14.723998779130966
10.076841705290597	7.175001662351816
4.002992263484353	4.231015630373845
15.957583740968527	1.0
7.821407363226665	1.0
10.313978562995466	10.371060740957901
13.309400875831791	9.666767671579636
4.494681205633516	3.6316716921048418
15.879258281822674	12.225441978097141
68.12921824167888	56.696032973526826
2.6215125873729903	2.309525429122257
3.248328471122951	2.7152135616020185
2.563092218145517	2.6061521789145394
9.674825311117846	10.392010295384093
30.263317679360075	27.760396960019374
5.897103665283479	3.371437336898188
7.507643803793969	5.392278917657852
16.475260306282863	15.798368417476242
3.7483275461430243	2.814386152812867
4.12179477690532	2.8568954871746106
10.127524295433767	9.218183371645107
12.076950656458576	6.91160887056492
4.094616687599019	2.6117994573454184
26.99904259033949	20.417058640661523
67.24876944004723	60.26796395669872
2.3386471792508248	2.068440415235027
8.141991436038337	6.9052454072220515
7.969581062606463	6.512575759542431
14.146669892587925	9.982119326962968
51.076611732491486	49.74202234612199
22.725377593730098	17.1635982140063
11.382969834863811	8.775208614197108
4.098806228918501	3.1449934021670396
7.10891714534538	6.313193184971992
4.470913029574847	3.762871164226704
3.570045104295713	2.4031602164301047
6.760855174725478	5.18070617051987
32.38784803239206	46.87795439032298
17.228363997599576	12.685803512324432
10.617664417614941	7.406132460381575
35.511065897393955	29.312747695502637
10.944864480979358	6.673020430995992
3.3872914705279076	3.5090977193515855
6.40262070834621	5.2818990066693114
8.723334512100008	4.4342510357472
5.97578689663636	5.500574539437733
6.522579186755863	4.85289211877671
9.766062051232664	8.163483677950481
88.28305163585826	86.89082196146703
26.85766578163537	20.015597731203965
3.819133881879057	3.1171470326594295
21.813014812385237	20.80939863688721
0.8829141432068549	0.5073037386783726
11.2992115582432	11.26654209576443
4.122228373232384	3.431737127342987
9.928133716668862	8.660812961292635
21.592719155437397	18.163587871872945
3.9623151481082277	2.7143080813899494
4.176039254345052	3.3070833650513
21.091245226499748	17.330584259705173
25.770836192730442	24.020154292175754
3.3271011531006796	2.5587953695752397
3.6345919655604906	2.9701377962214766
7.112552100637979	4.6542049997319825
7.356850331223495	3.7412903771304866
8.561628259222145	7.744919479715655
8.753241804150766	7.391204132070642
9.543738268172396	9.42592181905435
8.167346515396517	5.823617419554246
4.647951894974546	3.0599274523816877
5.191387984430453	3.3760311366356905
4.3312788971062455	2.471929327267706
4.3231021982505835	4.489001381850498
6.719925771422414	4.317816853162628
4.454165435874611	3.4139591962531886
4.823078627576123	4.09028802120306
4.137153287140112	3.884114951370502
7.145878296886104	6.277450418281826
2.7708440623560353	2.740999428327054
14.162050316758762	10.312332082533814
10.802442525890674	5.009036433663989
31.72926232093642	27.17806529747324
2.1550380621584617	1.893824481426787
7.700038194981062	5.91783120423732
4.393942822961782	3.877251390130784
2.6278277169467423	1.939189229357583
3.3559129576529685	2.8043446212140486
4.977765510820952	3.8445514955183016
4.953285878289735	3.4065162282477166
5.221335704178463	4.533748955806146
1.9814730411134533	1.3835972250027937
6.398339744872414	6.558950713667074
22.549274743102107	15.691712241534434
4.180607244776882	4.127694287976397
2.4147814756563935	2.5147637026977154
[truncated: 2,863 more rows]

## Sheet: Figure 5a
genome	gene deserts
1.53937871931147e-05	4.751419e-06
2.0245903756066e-05	8.185787e-06
1.1082268319074154e-06	4.103645000000001e-06
1.0285568300125086e-06	1.2204569999999999e-06
1.9320956386667294e-06	6.401773e-07
4.580789662902516e-07	8.696916e-07
2.1219279377799877e-06	8.464585e-07
2.7412460550104515e-06	4.484459e-07
1.6088364897427326e-06	3.2404000000000003e-07
1.7229658077935097e-08	2.481683e-07
1.7229658077935097e-08	3.7620379999999996e-07
4.2694315764757956e-07	1.7830010000000002e-07
5.439211964239548e-07	2.3336e-06
1.4621470026864845e-07	1.555417e-07
1.7229658077935097e-08	1.280355e-07
3.0918427182763224e-07	2.91005e-07
3.4455941625237644e-06	1.624948e-07
5.219436704700224e-07	1.215572e-07
7.08315128345738e-07	3.599237e-07
7.56680595066345e-07	1.0242839999999999e-07
6.849132420290062e-07	1.7039739999999998e-07
5.434464096363552e-07	1.466895e-07
5.154653819752537e-07	3.9675690000000004e-07
2.850015384673287e-07	1.462147e-07
1.7229658077935097e-08	1.9600449999999997e-07
1.7229658077935097e-08	1.2708589999999999e-07
4.908078618273504e-07	1.52693e-07
5.326950400531888e-07	3.8410640000000003e-07
0.000299981444785322	8.926187e-07
8.270235877408847e-07	3.00332e-07
1.4088649415582527e-06	2.211368e-07
6.444504241659671e-07	1.531678e-07
1.4406442635201519e-06	1.1128060000000002e-07
5.561043811808983e-06	3.881696e-06
4.3290545923744515e-06	1.3918039999999999e-06
1.7122925229147003e-05	8.186462000000001e-07
6.037776796539969e-06	3.343166e-07
6.4585791187560355e-06	4.829052e-07
1.1422925852607714e-05	2.728258e-07
4.508472974967798e-06	3.343166e-07
4.166665748520129e-07	3.6687670000000006e-07
1.542291791368991e-06	2.6777190000000003e-07
8.204134573015422e-06	2.9843290000000004e-07
1.2259445176100592e-05	2.2256120000000004e-07
5.0416522196507715e-05	2.919546e-07
3.251182722066136e-06	3.7762809999999996e-07
1.089589686119844e-05	1.102223e-06
1.3685202322673526e-05	2.797789e-07
2.5754477746597604e-05	4.1303699999999997e-07
1.6248823201323965e-05	2.579701e-07
6.812330563003476e-06	1.443187e-06
1.1995440197204715e-05	1.443156e-07
1.2284546090228812e-05	2.812032e-07
2.0675589693522117e-07	1.373625e-07
1.2945982897831308e-07	2.0628109999999998e-07
1.6201999798378436e-07	4.829052e-07
1.1608653797164201e-06	3.8410640000000003e-07
1.9482195537607506e-05	2.402656e-07
2.7853678704187373e-05	2.658727e-07
4.6835782526049657e-05	5.382238e-07
4.34423521245473e-05	4.451224000000001e-07
1.0337932180485403e-05	7.138438000000001e-07
3.576460302962192e-05	2.3146090000000003e-06
2.3206418891020894e-05	1.0445310000000001e-06
2.4629327316868228e-05	2.5654569999999997e-07
3.331910988266197e-05	1.6107039999999997e-07
6.343469621104461e-05	5.853335999999999e-07
5.364858787584074e-05	5.9116839999999995e-08
2.733206072428539e-06	1.3859690000000001e-06
3.042527677980516e-06	8.519872e-08
4.6000275561746544e-05	5.9116839999999995e-08
3.600924769114327e-05	6.253216e-07
2.3603787934112946e-05	2.374169e-07
2.766286543869163e-05	2.0485670000000002e-07
5.062715093585351e-05	2.0628109999999998e-07
2.3490302129381396e-05	3.5612540000000004e-07
7.794389680638494e-07	1.8019920000000002e-07
1.3007104822202543e-05	2.314134e-07
2.397055874096449e-05	3.2593910000000004e-07
2.507814205955268e-05	2.2714029999999998e-07
1.4586873376984631e-05	2.481683e-07
1.73598673611497e-05	1.108058e-07
3.450734416952755e-05	1.206076e-07
1.4110246333170708e-05	2.663475e-07
2.5420467228090443e-05	1.122302e-07
2.7883390152467242e-05	2.8262759999999996e-07
4.033110593359395e-05	1.086418e-06
3.528281611675897e-05	1.0242839999999999e-07
3.9047121679669644e-05	1.6296960000000001e-07
5.34280945548724e-05	1.974289e-07
7.582129006780008e-05	1.3040939999999998e-07
2.7281132966783087e-05	3.646715e-07
2.0950652102257134e-06	2.1228460000000003e-07
4.460719628759136e-07	1.462147e-07
2.919546137496972e-07	1.7924970000000002e-07
2.5607093723102776e-07	1.447903e-07
7.054664076201396e-07	1.19658e-07
1.7924965606171944e-07	1.624948e-07
3.170869206852002e-07	3.785777e-07
5.135662348248548e-07	1.452651e-07
1.3593811747308183e-07	3.161373e-07
1.3593811747308183e-07	4.889087e-07
3.022311965452638e-07	1.5411729999999998e-07
2.220864078627573e-07	2.2951429999999998e-07
2.7472495567176207e-07	2.383665e-07
3.073357426367216e-06	3.939082e-07
1.0120287580242671e-05	1.373625e-07
3.1993250213007035e-06	2.1275939999999997e-07
6.016997618428427e-05	9.452573e-08
3.399313442138346e-05	3.2688870000000003e-07
4.786883218680154e-05	1.6107039999999997e-07
3.9411487159775904e-05	1.108058e-07
9.151934493833479e-06	1.3688770000000002e-07
4.1541094102084126e-07	4.362702e-07
1.5873337505764e-06	2.216116e-07
1.2988144743505837e-05	1.12705e-07
5.4737917414666006e-05	2.886311e-07
1.1783661764944806e-05	1.452651e-07
2.289951437470941e-06	4.395937e-07
1.1168722669719802e-05	5.1688970000000004e-08
2.167919470562596e-06	1.9600449999999997e-07
7.047373547855771e-06	6.796906e-08
2.5513631379377052e-05	3.245148e-07
2.289170590427369e-06	4.791069e-07
1.2185578556573945e-06	2.500674e-07
3.0532790475636826e-06	2.0438199999999998e-07
1.1548618780092512e-06	2.151333e-07
3.328922184003361e-07	4.0181090000000006e-07
4.907435104954277e-06	1.354633e-07
3.3889572010750514e-07	1.0100400000000001e-07
3.286191373119385e-07	1.7782529999999997e-07
3.151877735348013e-07	2.0580629999999999e-07
1.7229658077935097e-08	1.452651e-07
1.7229658077935097e-08	4.135118e-07
1.6012085083338541e-07	1.206076e-07
1.3878683819868024e-07	6.796906e-08
6.101598345417244e-08	1.280355e-07
3.0033204939486485e-07	1.4573990000000001e-07
1.2013281975794595e-07	7.777085e-08
1.9047581243248552e-07	1.294598e-07
1.1033102374997905e-07	1.285103e-07
1.0195358810481137e-07	2.7330059999999995e-07
1.51268628400618e-07	4.2046490000000003e-07
7.63464943817086e-08	3.505967e-07
9.500051282244289e-08	2.067559e-07
2.1655769294318804e-07	2.285647e-07
1.466894870562482e-07	1.019536e-07
1.7134700720415151e-07	4.889087e-07
6.749427194894119e-08	1.80674e-07
6.796905873654092e-08	2.634988e-07
1.2708589504031442e-07	1.359381e-07
4.161917880644132e-07	2.993825e-07
1.0242837489241113e-07	2.570205e-07
2.476935015858601e-07	2.4169e-07
7.587170759410887e-08	1.876271e-07
1.1918324618274647e-07	2.756745e-07
1.3736247783588104e-07	5.099367e-07
6.006640987897298e-08	4.060839e-07
2.5891965795662616e-07	1.108058e-07
9.452572603484317e-08	2.309386e-07
1.7182179399175123e-07	2.998573e-07
1.108058105375788e-07	5.98765e-07
8.567350360207576e-08	1.1823369999999998e-07
1.2013281975794595e-07	4.4607199999999997e-07
5.168897423380529e-08	2.5607089999999997e-07
9.452572603484317e-08	2.751997e-07
1.0195358810481137e-07	3.14713e-07
2.812032441665308e-07	1.8810189999999998e-07
1.7924965606171944e-07	9.262658e-08
1.6944786005375257e-07	2.8958070000000003e-07
1.4291120468934134e-06	2.20662e-07
1.4140875962218496e-06	1.10331e-07
2.0334057134523136e-06	1.8019920000000002e-07
1.777978289540513e-06	4.1809090000000004e-07
2.42653306826325e-06	4.5539900000000004e-07
1.5364256233861666e-07	5.712586999999999e-07
3.864803397845403e-07	6.531339e-07
2.0266150861401163e-05	8.063016999999999e-07
5.488970398515672e-06	1.197055e-06
3.008068361824646e-07	2.457944e-07
3.6972546849420496e-07	2.9795809999999994e-07
8.519871681447601e-08	6.564574e-07
1.9000102564488577e-07	6.909166999999999e-07
3.022311965452638e-07	6.939341999999999e-08
1.8897273950918346e-05	7.777085e-08
5.8339634014383445e-05	3.101338e-07
3.093741865426722e-06	2.8910590000000003e-07
6.357100317438823e-06	1.12705e-07
1.1008464485162073e-05	7.541379000000001e-07
3.5831253668912726e-06	3.7762809999999996e-07
1.815796034765428e-05	1.378373e-07
7.5228508987555856e-06	3.151878e-07
4.283675180103788e-08	3.334282e-06
1.7229658077935097e-08	8.688506999999999e-06
1.7229658077935097e-08	1.722966e-08
1.7229658077935097e-08	1.722966e-08
1.7229658077935097e-08	1.722966e-08
1.7229658077935097e-08	1.722966e-08
1.7229658077935097e-08	1.722966e-08
1.7087222041655177e-07	1.722966e-08
1.9695410092725427e-07	1.722966e-08
4.067454940223855e-06	1.722966e-08
8.670147580970524e-06	1.722966e-08
5.038488020827017e-06	1.722966e-08
1.6447201662614022e-06	1.722966e-08
1.3834265743667773e-06	1.722966e-08
3.603984592738378e-07	1.722966e-08
1.960045273520548e-07	1.722966e-08
2.8310239131692974e-07	1.722966e-08
2.1228461185479044e-07	1.722966e-08
1.5364256233861666e-07	1.722966e-08
2.5891965795662616e-07	1.722966e-08
1.960045273520548e-07	1.722966e-08
1.6992264684135229e-07	1.722966e-08
1.7039743362895203e-07	1.722966e-08
4.5255025137068234e-07	1.722966e-08
2.146585457927891e-07	1.722966e-08
1.2851025540311362e-07	1.722966e-08
1.7830008248651998e-07	1.722966e-08
1.6107042440858487e-07	1.722966e-08
1.8810187849448686e-07	1.722966e-08
2.1370897221758964e-07	1.722966e-08
1.7182179399175123e-07	1.722966e-08
8.519871681447601e-08	1.722966e-08
1.960045273520548e-07	1.722966e-08
2.4721871479826037e-07	1.722966e-08
2.5654572401862753e-07	1.722966e-08
1.4621470026864845e-07	1.722966e-08
4.759521376874139e-07	1.722966e-08
1.0242837489241113e-07	1.722966e-08
2.3646734521509401e-07	1.722966e-08
2.9985726260726514e-07	1.722966e-08
2.76624102822161e-07	1.722966e-08
2.2256119465035708e-07	1.722966e-08
6.238972585748338e-07	1.722966e-08
3.268887166931671e-07	1.722966e-08
1.9647931413965453e-07	1.722966e-08
1.5316777555101695e-07	1.722966e-08
2.723510217337634e-07	1.722966e-08
1.196580329703462e-07	1.722966e-08
1.5459213591381612e-07	1.722966e-08
2.3046384350792498e-07	1.722966e-08
1.1128059732517854e-07	1.722966e-08
9.262657888444423e-08	1.722966e-08
5.216376102140502e-08	1.722966e-08
9.262657888444423e-08	1.722966e-08
3.4964708969067145e-07	1.722966e-08
1.2945982897831308e-07	1.722966e-08
1.1918324618274647e-07	1.722966e-08
2.3093863029552475e-07	1.722966e-08
1.2613632146511496e-07	1.722966e-08
1.6439393192178302e-07	1.722966e-08
1.9552974056445507e-07	1.722966e-08
2.3979085272829214e-07	1.722966e-08
9.405093924724343e-08	1.722966e-08
2.407404263034916e-07	1.722966e-08
1.9647931413965453e-07	1.722966e-08
4.1208743350764314e-07	1.722966e-08
1.1128059732517854e-07	1.722966e-08
1.6201999798378436e-07	1.722966e-08
1.8810187849448686e-07	1.722966e-08
1.7972444284931919e-07	1.722966e-08
3.2451478275516843e-07	1.722966e-08
2.3789170557789322e-07	1.722966e-08
1.7039743362895203e-07	1.722966e-08
1.0337794846761058e-07	1.722966e-08
2.2113683428755788e-07	1.722966e-08
1.9647931413965453e-07	1.722966e-08
5.415472624859562e-07	1.722966e-08
1.8667751813168765e-07	1.722966e-08
1.7039743362895203e-07	1.722966e-08
1.0242837489241113e-07	1.722966e-08
3.8095162486497104e-07	1.722966e-08
9.500051282244289e-08	1.722966e-08
1.2803546861551388e-07	1.722966e-08
1.3641290426068158e-07	1.722966e-08
3.4269401440830303e-07	1.722966e-08
1.0100401452961191e-07	1.722966e-08
7.587170759410887e-08	1.722966e-08
2.924294005372969e-07	1.722966e-08
2.3979085272829214e-07	1.722966e-08
1.6849828647855308e-07	1.722966e-08
1.5364256233861666e-07	1.722966e-08
2.206620474999581e-07	1.722966e-08
1.0985623696237932e-07	1.722966e-08
2.653979464513949e-07	1.722966e-08
2.7967333235450552e-06	1.722966e-08
2.4121521309109134e-07	1.722966e-08
1.7419572792974992e-07	1.722966e-08
3.61822819636637e-07	1.722966e-08
2.333125642335234e-07	1.722966e-08
3.61822819636637e-07	1.722966e-08
2.6587273323899463e-07	1.722966e-08
2.388412791530927e-07	1.722966e-08
6.095163212224971e-07	1.722966e-08
3.060232122846051e-06	1.722966e-08
7.674625706751085e-06	1.722966e-08
1.0752868334718644e-05	1.722966e-08
6.1737463068203335e-06	1.722966e-08
4.3611399745923225e-06	1.722966e-08
5.519325360114772e-06	1.722966e-08
1.0328130384477436e-05	1.722966e-08
1.3006936095670915e-05	1.722966e-08
7.98696475956029e-06	1.722966e-08
1.9921726426374085e-05	1.722966e-08
2.5395197587430592e-05	1.722966e-08
1.6450325050788308e-05	1.722966e-08
1.4389275762738149e-05	1.722966e-08
1.6646298185333081e-06	1.722966e-08
4.302666651607777e-07	1.722966e-08
7.245952128484736e-07	1.722966e-08
2.015226481799179e-06	1.722966e-08
0.00011580308636476662	1.722966e-08
1.5908259846212257e-06	1.722966e-08
3.583806941047076e-05	1.722966e-08
3.2870663985848057e-06	1.722966e-08
2.1624613855364064e-05	1.722966e-08
2.0684273189423253e-05	1.722966e-08
1.7801866362276124e-05	1.722966e-08
1.7477520306052585e-05	1.722966e-08
1.947046320164186e-05	1.722966e-08
1.7202457897317565e-05	1.722966e-08
1.695110343515525e-05	1.722966e-08
8.059956353621516e-07	1.722966e-08
4.5397461173348154e-07	2.560709e-08
7.547814479159461e-07	3.0918429999999995e-07
1.5003846012092616e-05	1.373625e-07
1.1647829588388787e-05	6.006641e-08
2.9185965639217724e-06	1.4573990000000001e-07
3.0887660219991095e-05	1.108058e-07
5.9505722048763465e-05	1.7182179999999998e-07
9.582138373379692e-07	1.969541e-07
5.281344975740816e-05	3.008068e-07
1.987078690637657e-05	1.2661110000000001e-07
3.089637510869951e-05	2.7882929999999996e-07
4.265107487960074e-05	1.6202000000000002e-07
4.135440871613558e-05	2.472187e-07
3.383152642457271e-05	3.4269399999999996e-07
3.7936795581272916e-06	8.067765e-07
1.3782039197031802e-06	6.102972e-07
2.320781185857641e-06	1.564913e-07
6.597809350935031e-07	1.722966e-08
1.2390297972634422e-05	1.722966e-08
1.1133513899327643e-05	1.722966e-08
1.1220580370485236e-05	1.722966e-08
2.155396480243355e-05	1.722966e-08
1.0115064925579074e-05	1.722966e-08
1.904935481916982e-05	1.722966e-08
9.33844328543354e-06	1.722966e-08
1.789341779635624e-06	1.722966e-08
1.1022233302002466e-06	1.722966e-08
1.072343155388746e-06	1.722966e-08
8.050460617869521e-07	1.722966e-08
9.940975138566386e-07	1.722966e-08
7.305987145556425e-07	1.722966e-08
6.901358966926033e-07	1.722966e-08
4.848043601201813e-07	1.722966e-08
4.362701668679467e-07	1.722966e-08
3.1397333982093302e-06	1.722966e-08
7.775398209134505e-07	1.722966e-08
7.147934168405067e-07	1.722966e-08
7.16523837459278e-07	1.722966e-08
5.377489681851584e-07	1.4384079999999999e-07
1.023977688668139e-06	1.9458020000000002e-07
8.241748670152863e-07	1.722966e-08
8.222757198648873e-07	1.722966e-08
7.658388777550846e-07	1.722966e-08
9.354554643404647e-07	8.424914e-08
1.1780950377943554e-06	1.545921e-07
1.2874764879691348e-06	4.62352e-07
7.464040122707783e-07	1.6107039999999997e-07
7.626840967735141e-07	3.9580729999999994e-07
6.174189700800652e-07	2.989077e-07
8.208513595020881e-07	1.210824e-07
5.987649516393307e-07	6.006641e-08
6.672087971634714e-07	1.122302e-07
5.805857199861962e-07	1.689731e-07
8.05520848574552e-07	3.575497e-07
4.908078618273504e-07	3.00332e-07
2.639735860885957e-07	2.658727e-07
3.6640196098100684e-07	6.749427000000001e-08
2.691962407521928e-07	1.1823369999999998e-07
3.2878786384356604e-07	1.0147880000000001e-07
1.0419881937896458e-06	1.6202000000000002e-07
2.2113683428755788e-07	2.6539790000000004e-07
3.170869206852002e-07	1.522182e-07
3.3336700518793587e-07	2.318882e-07
2.4721871479826037e-07	1.447903e-07
2.476935015858601e-07	4.092387e-07
3.6877589491900553e-07	1.19658e-07
4.465467496635133e-07	2.239856e-07
5.571014334348578e-06	2.9053029999999997e-07
7.911536445946496e-06	1.974289e-07
4.379319206245458e-06	3.599237e-07
3.499182283907968e-06	1.531678e-07
2.2679739115170086e-06	1.285103e-07
5.662047826338595e-07	1.447903e-07
5.396481153355572e-07	1.373625e-07
6.552017937491334e-07	8.424914e-08
4.302666651607777e-07	6.844385000000001e-08
2.9042156265694355e-06	1.093815e-07
4.533917620720731e-05	1.550669e-07
1.5572730788920446e-05	4.1066309999999997e-07
6.260985820039803e-05	2.1323420000000003e-07
6.40015876623002e-05	8.519872e-08
2.5589789516915066e-06	6.749427000000001e-08
4.755216902978459e-06	1.373625e-07
9.141014397718685e-06	4.051344e-07
4.423105531621695e-06	1.0985619999999999e-07
2.889191175897872e-06	1.033779e-07
1.0328299111009063e-06	1.280355e-07
7.217464921228751e-07	6.749427000000001e-08
1.3810526404287786e-06	2.649232e-07
1.1929507619342918e-06	1.7924970000000002e-07
6.202676908056635e-07	1.443156e-07
6.77485379959038e-07	9.405094000000001e-08
1.3978075117191138e-06	1.10331e-07
3.893290605101387e-07	2.91005e-07
8.344514498108528e-07	1.0985619999999999e-07
2.736023400346855e-06	1.6296960000000001e-07
2.7821424595437873e-05	1.280355e-07
3.2763793803335616e-05	6.749427000000001e-08
2.2089002383617454e-05	3.0918429999999995e-07
3.7376394181007316e-05	2.0628109999999998e-07
2.6533916714661454e-05	1.447903e-07
3.5480994458710115e-05	6.05412e-08
2.0079779403525445e-05	1.0242839999999999e-07
1.8201409219967263e-05	2.4169e-07
1.7985020253555704e-05	3.6782629999999995e-07
2.485415650453952e-05	1.2756069999999998e-07
1.7243195382629296e-05	1.10331e-07
2.0861898365783266e-05	1.6059560000000002e-07
3.3342786436427394e-05	9.310136999999999e-08
4.9328754351769587e-05	3.4316879999999996e-07
2.0908195958821846e-05	1.387868e-07
3.156656996031293e-05	2.658727e-07
2.0678819022613463e-05	5.1214190000000006e-08
2.3497361145580823e-05	1.462147e-07
1.1731129158052864e-05	1.536426e-07
8.359370222248465e-06	1.6154520000000002e-07
5.403940408232824e-06	2.919546e-07
9.452741330015943e-06	1.1870850000000001e-07
9.259722857113833e-06	2.505422e-07
9.335457230983596e-06	3.589741e-07
7.301239277680428e-07	9.405094000000001e-08
2.791639371545303e-05	3.94383e-07
0.00033171653281934585	3.142382e-07
3.304602116918713e-06	1.3498849999999998e-07
1.1546931514776236e-06	1.1128060000000002e-07
3.975377696236789e-07	1.6107039999999997e-07
4.851104203761536e-07	1.624948e-07
9.253476080765256e-07	1.019536e-07
5.228932440452219e-07	2.211368e-07
7.332787087496134e-07	2.589197e-07
9.088987970421624e-07	2.309386e-07
4.6330162095384865e-07	1.787749e-07
8.949926464774256e-07	2.8910590000000003e-07
3.846012045680324e-06	1.114874e-06
1.1355737640914745e-05	3.5107149999999997e-07
9.767148256507173e-06	2.5607089999999997e-07
7.552562347035458e-07	6.169441999999999e-07
1.1915264015714926e-06	1.454244e-06
4.754773508998142e-07	7.021429000000001e-07
3.9533256221730774e-07	1.749829e-06
3.6706980176437478e-06	5.197385e-07
3.6618457952109803e-06	1.461029e-06
2.6065635713685418e-06	7.935138000000001e-07
1.016516081291845e-05	9.522103e-07
2.7206991679807753e-05	1.1164360000000002e-06
2.240578324404668e-05	2.976626e-06
2.0231416877796602e-05	5.932362e-07
1.7736883357989527e-05	6.703636000000001e-07
1.7223222944742823e-06	8.715908e-07
1.193594275253519e-06	9.310136999999999e-08
8.930934993270266e-07	2.807285e-07
3.2641392990556735e-07	1.0985619999999999e-07
4.0923871278204473e-07	6.803341e-07
6.743305989774674e-07	1.191832e-07
9.596381977007682e-07	1.80674e-07
2.240805123706762e-06	1.19658e-07
3.287948481547354e-05	2.955842e-07
4.196015813586456e-05	1.9552970000000003e-07
3.590311520037192e-05	4.2361969999999996e-08
3.1113270254705955e-05	3.491723e-07
1.7038370025651756e-06	6.951898e-07
5.755317918542266e-07	1.694479e-07
1.4257885393802153e-06	1.476391e-07
2.5318101638812596e-06	4.64726e-07
2.757694866044815e-06	5.843840000000001e-07
1.94772475503926e-05	4.0228559999999996e-07
1.9497906656900795e-05	1.531678e-07
1.674451626475166e-05	1.048023e-07
1.4443950791421896e-05	1.0242839999999999e-07
2.107164031716843e-05	1.964793e-07
7.51020038202202e-06	3.063356e-07
7.560496388700309e-06	2.1180979999999998e-07
1.3104647995494613e-05	2.8310240000000006e-07
2.1234609888727412e-05	3.180365e-07
1.237337437481246e-05	2.407404e-07
1.3618520290575438e-05	1.225511e-06
2.29517095285381e-05	1.181587e-06
5.650178156648602e-06	1.9600449999999997e-07
1.8472029821082257e-06	2.374169e-07
7.818129020018481e-07	2.1228460000000003e-07
8.987846622167668e-06	1.7182179999999998e-07
1.359084532317031e-05	1.876271e-07
1.3023216180173652e-05	2.216116e-07
1.059400311771643e-05	2.658727e-07
1.3817985659165037e-05	2.2351079999999998e-07
1.538446018389433e-05	1.7087220000000003e-07
1.8171254377707076e-05	2.039072e-07
1.0672386092972882e-05	1.1775889999999998e-07
2.6560473381959755e-06	3.8553080000000003e-07
1.3589283629083166e-05	2.6539790000000004e-07
2.2550742310484158e-05	2.220864e-07
1.5414371751513113e-05	1.354633e-07
1.1522199446518555e-05	1.8019920000000002e-07
1.3362249234005501e-05	3.991108e-06
1.1520743693348472e-05	3.3574090000000005e-07
8.219327750218614e-06	1.6296960000000001e-07
7.650749033646754e-06	2.13709e-07
9.411772332558022e-06	3.170869e-07
1.8465920378458024e-05	1.699226e-07
3.8723387743958044e-05	2.481683e-07
1.707679636264005e-05	1.373625e-07
5.4004132526321514e-05	2.7330059999999995e-07
9.159293689041276e-05	3.584993e-07
1.1335047141599268e-05	9.357614999999999e-08
1.3296073381502297e-05	9.310136999999999e-08
1.2061816169046828e-05	1.969541e-07
2.0632246762126196e-05	9.405094000000001e-08
1.2222749259731069e-05	3.249896e-07
6.679409892787621e-06	1.694479e-07
8.804186551293208e-06	3.622976e-07
1.289758603830342e-05	2.807285e-07
3.1192116254254797e-06	1.8810189999999998e-07
5.670931441578645e-06	2.9480329999999997e-07
7.502603793420425e-06	1.210824e-07
4.305346645801748e-06	1.6202000000000002e-07
3.6917259700224804e-06	1.0147880000000001e-07
5.258675281539375e-06	8.472392999999998e-08
2.2139423961524873e-06	1.462147e-07
3.0450703384501426e-06	1.639191e-07
1.6296957155898382e-07	2.397909e-07
3.1516344607066064e-06	1.7134699999999998e-07
2.192376871371589e-07	1.7039739999999998e-07
2.812032441665308e-07	2.388413e-07
3.022311965452638e-07	1.0385270000000001e-07
3.082346982524328e-07	1.1128060000000002e-07
4.87959141101752e-07	1.206076e-07
3.790524777145721e-07	3.860055999999999e-07
2.653979464513949e-07	1.550669e-07
2.3456074325371717e-06	6.939341999999999e-08
2.685544544296668e-05	3.874299e-07
4.048220583546294e-05	2.0027760000000002e-07
4.545537339894011e-05	4.209397e-07
2.6334788799135112e-05	1.6296960000000001e-07
2.6825427934430836e-05	2.141838e-07
1.0772640653266205e-05	1.0242839999999999e-07
1.0607434481493567e-05	1.7087220000000003e-07
8.877652932142035e-06	1.797244e-07
1.3823039587297006e-05	4.991853e-07
1.3637955156059746e-05	5.779056999999999e-07
1.421776002900237e-05	3.4221920000000007e-07
1.425079498479544e-05	1.624948e-07
1.7574388573218142e-05	9.262658e-08
1.4266737616234922e-05	2.472187e-07
1.7681839483435243e-05	1.5411729999999998e-07
1.250337177619294e-06	2.574953e-07
5.918118763569622e-07	1.9790370000000002e-07
1.466894870562482e-07	1.8810189999999998e-07
7.803885416390489e-07	4.1161259999999997e-07
3.9248384149170934e-07	4.195153e-07
6.77485379959038e-07	1.10331e-07
4.80056492244184e-07	1.354633e-07
1.1175538411277826e-07	3.589741e-07
2.0723068372282089e-07	2.039072e-07
2.0628111014762143e-07	2.2303599999999999e-07
2.3093863029552475e-07	2.0343239999999999e-07
8.679611923915235e-07	9.452573e-08
2.064541522094986e-06	4.092387e-07
4.785571864577559e-06	2.9053029999999997e-07
4.908078618273504e-07	1.359381e-07
4.018108507120765e-07	1.1870850000000001e-07
6.346486281580002e-07	6.891863000000001e-07
3.012816229700643e-07	1.7134699999999998e-07
9.279189115405421e-06	2.374169e-07
3.4516290570382164e-06	1.462147e-07
3.283130770559663e-07	5.278585e-06
3.1463804132357264e-06	5.963529999999999e-06
5.953390319576348e-06	2.532254e-06
4.3911888759354507e-07	3.941931e-06
5.186127081458464e-06	5.8860329999999995e-06
1.9923900240973176e-05	5.975643e-06
2.7910221487214236e-05	1.452651e-07
8.723873036079073e-06	3.52021e-07
4.996600842601178e-07	8.519872e-08
8.335018762356534e-07	2.1180979999999998e-07
2.0160705039251526e-05	1.974289e-07
1.8204795513095028e-05	1.191832e-07
1.7054006596835264e-05	6.533026e-07
1.3387106873492314e-05	5.303210999999999e-07
3.13764316009437e-05	5.401229e-07
2.1573568394449486e-05	3.3842089999999996e-07
6.984015023270882e-06	2.74725e-07
9.773426425663032e-07	1.462147e-07
4.54924185308681e-07	5.959162e-08
2.9890768903206565e-07	1.964793e-07
5.764813654294262e-07	1.280355e-07
7.17642137566105e-07	1.680235e-07
4.199900823652111e-07	3.366905e-07
6.090415344348973e-07	7.634649e-08
3.9295862827930905e-07	9.357614999999999e-08
3.75728970201374e-07	1.093815e-07
6.9025832079499216e-06	1.1775889999999998e-07
7.82240210110688e-06	2.20662e-07
6.852012533822944e-06	4.1256219999999997e-07
7.450777485462275e-06	1.787749e-07
5.73635783984556e-06	1.0242839999999999e-07
3.872706046702972e-06	1.8857670000000003e-07
2.907845194338606e-06	3.9580729999999994e-07
3.089162724082352e-06	3.170869e-07
3.6245377583295116e-06	1.452989e-06
3.6585222876977818e-06	3.534454e-07
4.968757148664421e-06	3.398453e-08
4.08468459830179e-06	3.296531e-06
4.683618276472748e-06	2.307656e-06
4.146481428799534e-06	4.158857e-07
8.758332352234942e-06	2.81678e-07
2.1145000757100196e-06	3.683011e-07
9.509547017996284e-07	3.49341e-08
4.27892731222779e-07	3.087095e-07
9.280276022704966e-07	2.574953e-07
2.733649466408856e-06	1.373625e-07
1.0197046075797414e-06	4.070335e-07
4.3721974044314615e-07	7.078403e-07
4.1904050879001155e-07	1.722966e-07
2.663475200265944e-07	3.6039850000000004e-07
2.812032441665308e-07	3.860055999999999e-07
2.4579435443546117e-07	2.756745e-07
2.333125642335234e-07	4.642512e-07
1.1918324618274647e-07	2.383665e-07
1.6897307326615283e-07	1.122302e-07
3.328922184003361e-07	4.2646840000000005e-07
1.8067401642451864e-07	2.216116e-07
3.766785437765735e-07	3.924838e-07
4.27892731222779e-07	2.2303599999999999e-07
1.45265126693449e-07	1.536426e-07
6.593061483059035e-07	1.9600449999999997e-07
6.498461208914412e-06	5.877075e-07
6.13314615523295e-07	2.570205e-07
2.1513333258038884e-07	5.829597e-07
1.787748692741197e-07	1.531678e-07
1.7229658077935097e-08	1.354633e-07
1.7229658077935097e-08	2.476935e-07
5.360185475663869e-07	2.998573e-07
5.094618802680847e-07	2.0343239999999999e-07
1.45265126693449e-07	2.170325e-07
2.644483728761955e-07	1.443156e-07
2.0628111014762143e-07	1.639191e-07
1.4621470026864845e-07	2.0485670000000002e-07
1.7229658077935097e-08	2.812032e-07
1.7229658077935097e-08	1.0290319999999999e-07
1.7229658077935097e-08	1.560165e-07
1.7229658077935097e-08	2.391124e-06
1.7229658077935097e-08	4.376945e-07
2.416899998786911e-07	2.13709e-07
5.312706796903896e-07	1.364129e-07
3.0839714622260376e-06	2.1323420000000003e-07
1.7972444284931919e-07	1.8905149999999998e-07
5.867579482249928e-07	1.019536e-07
2.5363893052256297e-06	4.3721969999999996e-07
4.195152955776113e-07	1.108058e-07
1.9552974056445507e-07	3.879047e-07
2.9985726260726514e-07	2.0485670000000002e-07
7.655328174991125e-07	8.519872e-08
3.6925068170660524e-07	4.5349980000000005e-07
2.835771781045295e-07	1.811488e-07
1.7229658077935097e-08	5.2163760000000006e-08
1.7229658077935097e-08	9.262658e-08
1.4621470026864845e-07	1.722966e-08
3.804768380773713e-07	1.722966e-08
2.622537595615305e-06	1.722966e-08
2.3236299065832392e-07	1.722966e-08
1.45265126693449e-07	1.722966e-08
3.6830110813140576e-07	1.722966e-08
6.640540161819008e-07	9.405094000000001e-08
3.61822819636637e-07	1.560165e-07
3.9295862827930905e-07	1.9552970000000003e-07
4.735782037494153e-07	3.1661209999999997e-07
5.111923008868561e-07	1.359381e-07
2.220864078627573e-07	2.8310240000000006e-07
2.630240125133963e-07	1.2708589999999999e-07
7.207969185476756e-07	1.4716429999999998e-07
4.781573450937851e-07	6.891863e-08
4.5539897209628074e-07	9.405094000000001e-08
4.051343582252746e-07	9.405094000000001e-08
2.5939444474422593e-07	1.114874e-06
3.8268204548374246e-07	1.722966e-08
1.0775658100523432e-06	9.310136999999999e-08
3.087094850400326e-07	3.2546440000000003e-07
8.665368320287244e-07	7.682128e-08
7.10520335752109e-07	3.250539e-06
5.743004854871956e-06	3.971948e-06
1.839585205323218e-05	3.966588e-06
1.2883142315336516e-05	2.434098e-06
6.460003479118834e-06	2.476323e-06
1.3935344306307164e-06	1.653878e-06
3.15662560322401e-07	1.840556e-06
1.8810187849448686e-07	9.703896e-07
3.338417919755356e-07	1.064915e-06
2.649231596637952e-07	1.189627e-06
5.312706796903896e-07	1.71442e-06
3.082346982524328e-07	1.465777e-06
3.022311965452638e-07	8.38081e-07
2.8310239131692974e-07	2.0343549999999998e-06
1.885766652820866e-07	1.272146e-06
9.0906752357379e-07	1.211436e-06
2.2256119465035708e-07	1.918327e-06
1.9790367450245373e-07	6.021391e-06
2.4721871479826037e-07	1.201328e-06
1.7972444284931919e-07	1.550026e-06
2.2998905672032526e-07	5.671544e-07
3.9438298864210826e-07	6.578818000000001e-07
1.7087222041655177e-07	8.935683e-07
1.1175538411277826e-07	1.127662e-06
1.555417094890156e-07	5.47076e-07
6.05411966665727e-08	1.5002359999999998e-06
4.180909352148121e-07	8.842413e-07
3.343165787631353e-07	1.316238e-06
3.09659058615232e-07	7.77065e-07
1.7229658077935095e-07	1.1984789999999999e-06
2.1323418542998992e-07	1.6895930000000001e-06
4.855852071637534e-07	3.885357e-06
3.431688011959027e-07	1.238942e-06
8.930934993270266e-07	5.98765e-07
5.932362367197615e-07	1.3665029999999998e-06
1.3933970969063715e-06	1.22741e-06
2.0485674978482225e-07	1.088148e-06
2.0390717620962274e-07	1.3851570000000002e-06
2.230359814379568e-07	1.364298e-06
2.3093863029552475e-07	1.1779259999999999e-06
6.27220766088032e-07	7.361274e-07
4.577729060342794e-07	1.189152e-06
2.3789170557789322e-07	1.628271e-06
2.653979464513949e-07	7.18423e-07
2.7092666137096424e-07	1.3573449999999999e-06
2.5464657686822856e-07	2.075768e-06
3.738298230509751e-07	2.453196e-07
2.895806798116985e-07	2.6444840000000003e-07
3.254643563303679e-07	1.447903e-07
2.0628111014762143e-07	2.812032e-07
1.3761674388284366e-06	2.6444840000000003e-07
2.51491795886658e-07	9.310136999999999e-08
1.45265126693449e-07	2.579701e-07
3.893290605101387e-07	8.567349999999999e-08
3.1756170747279996e-07	1.4336600000000001e-07
1.4573991348104873e-07	2.0485670000000002e-07
8.57684609595957e-07	1.536426e-07
2.4959264873625906e-07	6.300695e-07
4.944374295965207e-07	3.8458120000000003e-07
4.5539897209628074e-07	1.3688770000000002e-07
3.381898184875621e-06	3.766785e-07
5.453255448528631e-06	5.918119e-07
4.763594338623626e-06	1.522182e-07
7.833628257477645e-06	1.065084e-06
5.831527079199631e-06	2.481683e-07
6.764439883070469e-06	2.0438199999999998e-07
5.1641495555045315e-06	9.256537000000001e-07
4.488088535908293e-06	9.038449e-07
5.67154356209059e-07	6.140955000000001e-07
3.654523874058074e-07	1.863177e-06
2.5844487116902645e-07	9.959967e-07
1.306130506409869e-06	6.612053e-07
1.572416814385269e-05	4.283675e-07
1.2120183551114313e-05	1.085943e-06
1.1202907318426983e-05	1.1422110000000001e-06
7.3088358662820235e-06	9.168014000000001e-07
1.306130506409869e-06	4.829052e-07
1.3638229823508435e-06	2.81178e-05
1.4825314417459902e-06	1.391214e-05
1.4219902450794176e-06	5.549786e-07
1.4925019642855846e-06	1.19658e-07
3.866702544995802e-06	1.0290319999999999e-07
2.7924602424566574e-06	2.5654569999999997e-07
1.927347770790732e-06	2.2303599999999999e-07
1.3131510723048888e-05	2.0580629999999999e-07
4.76709402747943e-05	1.004849e-06
1.9888385410325043e-06	2.91005e-07
1.089266753210709e-06	1.797244e-07
1.0503656294348136e-06	1.215572e-07
4.4006532188801625e-06	4.5397459999999994e-07
7.1902961334185044e-06	1.0989e-06
1.3248151308762007e-05	2.570205e-07
1.2533663952177473e-05	1.443156e-07
2.3291586215028083e-06	1.8136930000000001e-06
3.460956066258583e-06	6.561514e-07
8.756127144828573e-06	4.2694320000000005e-07
1.902357899891509e-05	9.310136999999999e-08
1.1431946801572109e-05	6.635791999999999e-07
1.6442728462186713e-05	4.2236400000000004e-07
2.5444512627726403e-05	1.8620270000000001e-07
2.7220760496648146e-05	1.848796e-06
1.4505272835132041e-05	2.314134e-07
9.949383967018837e-06	2.239856e-07
2.7062844853221128e-05	1.481138e-07
3.055449333414207e-05	2.658727e-07
1.2755138239528286e-05	1.7830010000000002e-07
2.245632252536638e-05	1.7039739999999998e-07
1.5665494701529236e-05	2.835772e-07
2.2897371952917605e-05	2.053315e-07
2.2617455735389527e-05	3.049112e-07
2.743338256156619e-05	1.0985619999999999e-07
4.182919939841367e-05	6.635791999999999e-07
1.3386600693897432e-05	2.495926e-07
3.983849310303805e-06	2.8452679999999995e-07
4.893835014645512e-07	5.262168000000001e-07
1.885766652820866e-07	3.82682e-07
2.4121521309109134e-07	2.110702e-06
1.09147196061708e-06	4.628268e-07
9.545842695687989e-07	2.570205e-07
2.807284573789311e-07	1.1870850000000001e-07
4.0763409079629474e-05	2.649232e-07
0.00010206641871218863	2.1750729999999997e-07
3.560339527148899e-05	9.962953e-06
2.4181556326180825e-06	1.3928820000000001e-05
2.6729709360179384e-07	4.573119e-06
1.4267381129554148e-06	1.641871e-06
7.770713126873073e-06	1.53154e-06
1.7899990263272857e-05	4.697799000000001e-07
3.0387419408026313e-05	2.6539790000000004e-07
1.8281585401457053e-05	4.135118e-07
8.941380302597461e-06	1.9458020000000002e-07
1.6693133350773828e-05	9.500050999999999e-08
2.3045823253399906e-05	1.8810189999999998e-07
6.212561104299209e-05	6.048116e-06
3.383016484982448e-05	1.593031e-06
1.008172390953003e-06	3.501219e-07
2.1937258968429238e-05	1.9458020000000002e-07
2.0330596293285592e-05	1.9600449999999997e-07
2.3716018105013323e-05	2.7330059999999995e-07
1.0763450977770183e-05	2.0248279999999996e-07
9.36769054101752e-05	1.7039739999999998e-07
1.1830371359156422e-05	2.761493e-07
8.67706926344561e-06	4.283675e-07
1.3554349526139696e-05	2.239856e-07
2.79966444450526e-05	2.067559e-07
4.692844049774139e-05	6.672088000000001e-07
3.247974183844349e-05	5.540291e-07
5.587835909469878e-05	3.7572899999999996e-07
7.806934256454998e-06	3.8885429999999997e-07
3.771533305641732e-07	5.32695e-07
6.960750470678497e-06	5.992396999999999e-07
5.6651994680394376e-05	8.227504999999999e-07
7.543066611283464e-07	1.136039e-06
2.0343238942202302e-07	2.0036940000000002e-06
5.073940065860582e-08	1.9896190000000003e-06
1.7229658077935097e-08	7.407066000000001e-07
7.872042831970728e-08	1.364129e-07
7.785400124481382e-06	1.2756069999999998e-07
3.92327672082995e-06	2.8262759999999996e-07
7.337062918397425e-05	5.807544e-07
1.2886328489125371e-05	1.760411e-06
8.781902965083303e-06	1.904758e-07
5.452780661741031e-06	5.628813e-07
2.9996909261794784e-06	1.876271e-07
7.936225358901684e-06	1.7134699999999998e-07
2.2293415739421958e-05	1.354633e-07
3.282637148087693e-05	1.7087220000000003e-07
3.035099815910548e-06	1.6059560000000002e-07
4.1018828635724416e-07	8.246497e-07
5.075627331176857e-07	1.4573990000000001e-07
4.484458968139122e-07	1.0290319999999999e-07
1.7134700720415151e-07	7.2775e-07
3.515462368410704e-07	1.7924970000000002e-07
5.67154356209059e-07	1.859685e-06
4.776825583061854e-07	1.4384389999999999e-06
5.736326447038277e-07	1.1589660000000002e-06
8.339766630232531e-07	1.107277e-06
3.338417919755356e-07	8.68436e-07
3.338417919755356e-07	5.583021e-07
4.046595714376749e-07	8.78069e-07
4.3484580650514746e-07	1.660832e-06
2.751997424593618e-07	4.903331e-07
2.723510217337634e-07	1.378373e-07
2.220864078627573e-07	2.8262759999999996e-07
2.2157340288224534e-05	1.7182179999999998e-07
5.9041502247041705e-05	1.10331e-07
2.3932607190763794e-05	4.0828910000000003e-07
1.1962742694474899e-06	1.359381e-07
8.758638412490915e-07	1.19658e-07
5.085123066928853e-07	7.693311e-07
4.54924185308681e-07	7.729607000000001e-08
5.5827152775069435e-06	3.4174440000000007e-07
6.221636986753341e-06	1.354633e-07
5.629044263352807e-06	2.1323420000000003e-07
5.219468097507508e-06	2.491179e-07
4.791575366284728e-06	1.9600449999999997e-07
5.518375786539573e-06	3.170869e-07
6.62375389772139e-06	1.624948e-07
6.1819550159338736e-06	7.729607000000001e-08
1.9539044380890344e-06	2.426396e-07
5.439211964239548e-07	1.722966e-07
2.505422223114585e-07	2.8262759999999996e-07
6.337429234810238e-05	1.624948e-07
5.187636981336598e-05	3.6186720000000003e-06
2.7977409698907206e-05	1.531678e-07
4.5459983933091754e-05	9.452573e-08
4.8158330450686605e-05	1.8019920000000002e-07
2.5157886609557364e-05	1.9505500000000002e-07
1.6173363494902895e-05	1.7924970000000002e-07
4.863005266258812e-06	1.6296960000000001e-07
2.313353323787673e-06	1.816236e-07
8.586341831711564e-07	9.262658e-08
4.3532059329274723e-07	1.536426e-07
6.585253012623315e-07	4.36745e-07
3.142381999596018e-07	1.19658e-07
2.649231596637952e-07	5.066132000000001e-07
2.407404263034916e-07	1.1823369999999998e-07
1.6391914513418328e-07	1.359381e-07
1.7830008248651998e-07	7.268004e-07
2.421647866662908e-07	1.536426e-07
1.541173491262164e-07	2.742502e-07
1.9695410092725427e-07	2.156081e-07
2.462691412230609e-07	2.20662e-07
2.505422223114585e-07	1.359381e-07
2.835771781045295e-07	1.6154520000000002e-07
1.6154521119618462e-07	1.8019920000000002e-07
3.2593914311796764e-07	2.5607089999999997e-07
8.437784590312199e-07	1.699226e-07
2.388412791530927e-07	4.0133609999999995e-07
9.405093924724343e-08	9.310136999999999e-08
1.108058105375788e-07	1.4302299999999999e-06
1.2708589504031442e-07	1.373625e-07
1.6344435834658356e-07	9.405094000000001e-08
1.108058105375788e-07	2.627117e-06
1.438407663306498e-07	2.258847e-07
1.6296957155898382e-07	6.891863e-08
4.3484580650514746e-07	5.1214190000000006e-08
2.9985726260726514e-07	8.335019e-07
5.867579482249928e-07	1.52693e-07
1.653878448950142e-06	1.876271e-07
8.883456314510292e-07	2.639736e-07
2.1584551276178844e-06	3.328922e-07
2.1126009285596206e-06	2.314134e-07
1.1532687911148244e-06	1.2756069999999998e-07
2.1513333258038884e-07	2.2903949999999998e-07
1.811488032121184e-07	4.795817e-07
1.6296957155898382e-07	1.639191e-07
1.885766652820866e-07	6.336991e-07
2.118098250671907e-07	2.318882e-07
2.7472495567176207e-07	4.391189e-07
3.8695512657214007e-07	5.0739400000000004e-08
1.9647931413965453e-07	2.9795809999999994e-07
1.9505495377685532e-07	2.495926e-07
2.3046384350792498e-07	1.163071e-06
3.613480328490373e-07	2.0438199999999998e-07
3.5107145005347065e-07	1.737209e-07
8.424914323927654e-08	1.0290319999999999e-07
2.0770547051042063e-07	2.067559e-07
2.3645675112338783e-06	3.7162459999999995e-07
1.5154839973044544e-05	2.141838e-07
2.223270581622376e-05	4.879591e-07
2.4259907908629997e-05	2.2256120000000004e-07
7.4710245907974355e-06	4.5492420000000004e-07
5.317454664779893e-07	2.220864e-07
1.1467905026200557e-06	1.387868e-07
6.966141851873721e-07	5.410725e-07
3.8553076620934087e-07	3.9580729999999994e-07
5.013493047615858e-06	6.458748e-07
1.4958435207014667e-05	3.362157e-07
1.1555065675779999e-05	1.5411729999999998e-07
1.2171841132540835e-05	3.324174e-07
1.3353597130911645e-05	6.137894e-07
1.2233500629314235e-05	4.781573e-07
1.3630358567458148e-05	1.7924970000000002e-07
2.1064212455098463e-05	2.0628109999999998e-07
1.7585277276525655e-05	2.51017e-07
3.287554918744839e-05	1.816236e-07
4.062359811974581e-05	3.1661209999999997e-07
7.409365094024037e-06	4.7625820000000004e-07
2.927770543014153e-05	1.443156e-07
3.3431202719838e-05	2.462691e-07
5.4227199900566756e-05	3.771533e-07
4.729799723970396e-05	1.019873e-06
3.315898903182858e-05	2.919546e-07
3.1410078677248716e-05	2.393161e-07
2.6625456386246357e-05	2.658727e-07
3.682371494057244e-05	3.781029e-07
2.7884445666959506e-05	3.175617e-07
2.6532460961491372e-05	3.1566259999999996e-07
1.3165758157370634e-06	2.407404e-07
7.655328174991125e-07	3.110834e-07
3.8837948693493927e-07	3.948578e-07
4.283675180103787e-07	2.821528e-07
3.3669051270113394e-07	2.658727e-07
4.758825282564217e-05	4.209397e-07
1.3515923189151402e-05	2.722117e-06
5.656825171674998e-06	3.249896e-07
4.5089477617553985e-06	3.343166e-07
4.387084521378681e-06	3.652688e-06
4.167203320922294e-06	3.692507e-07
2.978356913544773e-06	1.3498849999999998e-07
4.013698092308022e-06	1.8715229999999998e-07
6.921880739709884e-06	2.505422e-07
5.585701331956887e-06	3.9770650000000004e-07
3.2608157915424755e-06	3.2356520000000004e-07
3.864803397845403e-07	3.0775990000000006e-07
4.362701668679467e-07	1.8019920000000002e-07
3.5249581041626985e-07	3.450679e-07
1.1933780700431315e-05	2.5607089999999997e-07
9.585493273700173e-06	2.3646729999999997e-07
2.5988296490426014e-06	2.146585e-07
2.919546137496972e-07	3.649776e-07
1.1167729940842107e-06	4.4054320000000007e-07
2.812032441665308e-07	3.7762809999999996e-07
1.6992264684135229e-07	3.771533e-07
2.6587273323899463e-07	2.756745e-07
2.5797008438142673e-07	6.025632e-07
3.2783829026836655e-07	5.298969e-06
1.7972444284931919e-07	5.662048000000001e-07
2.333125642335234e-07	6.9051260000000005e-06
4.3674495365554643e-07	1.210824e-07
2.0675589693522117e-07	2.6539790000000004e-07
2.653979464513949e-07	2.2998910000000003e-07
2.7425016888416236e-07	2.8310240000000006e-07
6.095163212224971e-07	1.1870850000000001e-07
3.4032008047030434e-07	1.639191e-07
1.7134700720415151e-07	1.7087220000000003e-07
4.6615034167944705e-07	1.2708589999999999e-07
1.1128059732517854e-07	1.8620270000000001e-07
1.7039743362895203e-07	2.2351079999999998e-07
3.4221922762070326e-07	1.452651e-07
2.644483728761955e-07	1.6296960000000001e-07
1.0290316168001084e-07	2.141838e-07
2.5844487116902645e-07	3.2736350000000003e-07
1.6992264684135229e-07	2.053315e-07
2.3979085272829214e-07	3.4316879999999996e-07
3.431688011959027e-07	2.318882e-07
2.1418375900518935e-07	3.697255e-07
1.058827428345795e-05	1.555417e-07
1.5875742832509283e-05	6.05412e-08
5.326950400531888e-07	1.443156e-07
4.274179444351793e-07	2.141838e-07
6.449252109535667e-07	2.1275939999999997e-07
7.581049554291442e-07	2.32363e-07
1.1850481130767238e-06	1.383121e-07
7.686875984806831e-07	3.5154620000000003e-07
2.5680842639217152e-05	5.889631999999999e-07
3.007175684770391e-05	2.421648e-07
6.748465858823706e-06	1.9600449999999997e-07
1.222179968615587e-05	4.5349980000000005e-07
2.035101212515238e-05	2.211368e-07
3.0502435514037726e-05	1.699226e-07
4.051470321885385e-05	1.6296960000000001e-07
5.230063297681959e-05	3.0775990000000006e-07
1.6724743946204097e-05	4.7262859999999997e-07
9.312361404922836e-06	1.4573990000000001e-07
1.1825180097300106e-05	3.110834e-07
1.0912683125296058e-05	2.393161e-07
1.2163463696895668e-05	1.694479e-07
8.245409630729315e-06	9.579077999999999e-07
1.3529692005991793e-05	3.338418e-07
1.082002515360433e-05	5.541978e-07
1.084454534002789e-05	3.9580729999999994e-07
1.0425642164962222e-05	1.522182e-07
9.834642528456114e-06	1.466895e-07
1.9623430857853964e-05	8.708099e-07
1.533846865111172e-05	4.149362e-07
1.3293836781288643e-05	1.9552970000000003e-07
2.2684475220550874e-05	3.283130999999999e-07
1.2626765317849517e-05	1.10331e-07
2.0455645707451165e-05	6.566261999999998e-07
1.881045075440216e-05	1.037103e-06
3.30086071913886e-05	1.7924970000000002e-07
9.863404403160788e-06	4.879591e-07
9.737130747971328e-07	4.829052e-07
1.7282127899212476e-05	1.182843e-06
1.3892939185991229e-05	3.8553080000000003e-07
1.6577442338635908e-05	2.8262759999999996e-07
1.5088707275843837e-05	4.051344e-07
1.389361409211774e-05	3.697255e-07
1.5669493115168943e-05	3.388957e-07
1.8505739683001837e-05	2.151333e-07
7.334474352812409e-07	1.7087220000000003e-07
2.256135634634298e-06	2.2446030000000002e-07
5.350689739911874e-07	4.814809e-07
2.673920509593138e-06	5.774309e-07
4.570744592253143e-06	1.545921e-07
3.064336477402821e-06	9.591634e-07
2.0147516950115793e-06	8.344514000000001e-07
8.335018762356534e-07	2.807285e-07
4.02760424287276e-07	2.593944e-07
3.8095162486497104e-07	1.447903e-07
2.653979464513949e-07	4.996601e-07
4.824304261821827e-07	2.9147980000000003e-07
4.93962642808921e-07	1.033779e-07
5.88182308587792e-07	3.017564e-07
5.657299958462598e-07	1.466895e-07
5.888407315289749e-06	1.841843e-06
1.0042516725498163e-05	2.220864e-07
1.0195347047985925e-05	4.3026670000000005e-07
1.1607366770525747e-05	2.1323420000000003e-07
1.0598413532529172e-05	3.2688870000000003e-07
1.3316595154286147e-05	3.948578e-07
1.3960402065132888e-05	4.829052e-07
5.922866631445621e-07	2.649232e-07
1.1314599916925196e-06	2.491179e-07
1.0797710174587143e-06	4.968114e-07
1.282897346624765e-06	5.349219e-05
1.8998415299172306e-06	1.0147880000000001e-07
2.6554038248767485e-06	3.5154620000000003e-07
8.871818156966492e-06	9.357614999999999e-08
4.672054667038727e-06	3.2641390000000003e-07
1.0007445288830348e-06	2.9147980000000003e-07
3.6877589491900553e-07	1.531678e-07
3.8695512657214007e-07	1.191526e-06
1.258538431921856e-05	3.7240820000000006e-05
1.0810729537191247e-05	2.529268e-06
4.1593999449524965e-05	9.476312e-07
2.257916673212558e-05	4.829052e-07
3.301844038020385e-05	4.884339e-07
4.38370097806381e-05	2.211368e-07
5.920830150570877e-06	5.214689e-07
1.5138359769202897e-06	5.513490999999999e-07
5.238428176204213e-07	5.44396e-07
5.764813654294262e-07	4.893835e-07
5.518238452815228e-07	1.7182179999999998e-07
2.486430751610596e-07	2.5654569999999997e-07
1.9000102564488577e-07	4.3532059999999996e-07
1.9047581243248552e-07	2.0580629999999999e-07
1.4573991348104873e-07	2.476935e-07
1.7229658077935095e-07	1.0290319999999999e-07
1.3736247783588104e-07	2.314134e-07
3.180364942603997e-07	1.6849829999999998e-07
1.368876910482813e-07	1.443156e-07
1.8067401642451864e-07	5.121419e-07
1.4417625636269788e-06	2.337874e-07
2.703157171085411e-06	1.3688770000000002e-07
5.777601504752171e-06	1.969541e-07
5.117989296190295e-06	1.0242839999999999e-07
6.0572430548315576e-06	1.6202000000000002e-07
1.2051570979058546e-05	1.0325239999999999e-06
4.95976759250731e-06	2.639736e-07
2.5654572401862753e-07	7.212716999999999e-07
5.537229924319218e-07	6.710070999999999e-07
2.1971247392475865e-07	1.536426e-07
2.476935015858601e-07	1.536426e-07
1.5316777555101695e-07	2.728258e-07
2.6872145396459304e-07	2.13709e-07
3.347913655507351e-07	1.857279e-07
1.1025187963645125e-05	1.8715229999999998e-07
3.388365879278684e-05	1.2708589999999999e-07
2.8234092756650177e-05	1.699226e-07
2.6593371004028485e-05	2.8958070000000003e-07
2.540092642168907e-05	2.2351079999999998e-07
2.5366773165789178e-05	4.135118e-07
2.1509503570930804e-05	1.699226e-07
1.9708186180688124e-05	2.8958070000000003e-07
1.8016999694856513e-05	1.8715229999999998e-07
1.3098000980468216e-05	1.364129e-07
1.012992064971901e-05	2.0295760000000001e-07
4.551478453300464e-06	3.771533e-07
3.469670954967006e-07	1.536426e-07
2.220864078627573e-07	8.866152e-07
8.399801647304222e-07	1.2661110000000001e-07
6.085667476472977e-07	2.835772e-07
1.8052714644843556e-05	1.7134699999999998e-07
1.0817988672729587e-05	2.574953e-07
1.2142129684260963e-05	1.624948e-07
3.46229723960509e-05	4.386441e-07
2.1078487451533738e-05	1.285103e-07
1.421728524221477e-05	5.149906e-07
2.5175010326718236e-05	2.658727e-07
3.163070933194139e-05	3.52021e-07
8.494021313083092e-06	3.245148e-07
5.5057252698060075e-06	4.190405e-07
2.898380851393894e-06	1.294598e-07
8.926187125394269e-07	2.574953e-07
4.203699117952908e-06	2.807285e-07
1.9734036549052634e-05	2.318882e-07
5.223951105244836e-05	2.91005e-07
5.422822402225173e-05	2.7330059999999995e-07
3.055646702940225e-05	1.383121e-07
6.23269441659248e-06	4.604529e-07
1.1137555468269847e-06	2.802537e-07
4.335901726739758e-07	1.10331e-07
1.4267381129554148e-06	1.191832e-07
2.334381276166406e-06	3.608732e-07
2.1600168217050283e-06	4.977609000000001e-07
1.8895649471216639e-06	3.2309040000000004e-07
5.5049444227624355e-06	1.364129e-07
8.331726647650619e-06	1.4573990000000001e-07
2.67928049798108e-06	1.624948e-07
0.00012956831966738874	1.876271e-07
3.1454308396605266e-06	4.5492420000000004e-07
1.0928963209798794e-06	1.866775e-07
5.042392256044877e-07	8.251243999999999e-07
9.737130747971328e-07	1.6107039999999997e-07
6.188433304428643e-07	1.0290319999999999e-07
1.925295593512347e-05	1.447903e-07
0.0001420816698339381	2.467439e-07
1.9218433833353036e-05	1.191832e-07
2.076265616467971e-05	6.844385000000001e-08
2.5418293413491352e-05	2.63024e-07
3.427240712559231e-05	1.9600449999999997e-07
2.5653030338087677e-05	3.2546440000000003e-07
5.510947924469604e-06	1.536426e-07
2.6993588767846137e-06	1.797244e-07
9.708643540715344e-07	3.204104e-07
3.328922184003361e-07	9.310136999999999e-08
5.266915383460197e-07	1.969541e-07
4.5682333245907995e-07	3.8458120000000003e-07
1.1087016186950153e-06	1.545921e-07
5.467137271629227e-05	7.777085e-08
3.429933263876115e-05	1.28985e-07
1.6693776864093054e-06	1.969541e-07
2.171411704607422e-06	1.964793e-07
1.0943206813426784e-06	2.1323420000000003e-07
2.3990268273897485e-06	1.6154520000000002e-07
3.005694427886647e-06	3.407949e-07
3.891360065143706e-06	1.876271e-07
1.428162473318214e-06	1.7039739999999998e-07
3.4649230870910087e-07	2.3789170000000002e-07
6.640540161819008e-07	3.749481e-07
4.3532059329274723e-07	1.560165e-07
4.13986580658042e-07	1.191832e-07
1.7229658077935095e-07	1.0242839999999999e-07
5.597264941390907e-07	4.5444940000000004e-07
7.772337606574782e-07	2.72351e-07
4.032352110748757e-07	1.5411729999999998e-07
4.791069186689846e-07	1.7924970000000002e-07
1.6201999798378436e-07	1.294598e-07
9.131718781305601e-07	1.787749e-07
1.1701923889367873e-06	2.388413e-07
1.4267381129554148e-06	2.039072e-07
1.55239964763293e-06	1.082145e-06
4.7522308485285165e-06	3.2309040000000004e-07
2.1127696550912484e-06	1.8019920000000002e-07
3.856119901944263e-06	2.634988e-07
6.60255721881103e-07	1.0242839999999999e-07
2.4552949429679237e-06	1.6154520000000002e-07
2.7682775090963537e-06	1.4336600000000001e-07
1.1068024715446162e-06	2.886311e-07
3.75728970201374e-07	2.0628109999999998e-07
6.872871759670049e-07	3.831568e-07
6.066676004968987e-07	1.230565e-06
7.231708524856743e-07	8.674864000000001e-07
1.7603793961242042e-05	4.5444940000000004e-07
3.773631785349356e-05	2.314134e-07
1.4394160964338492e-05	5.698344e-07
1.9467826362750382e-06	2.84052e-07
4.575323733597512e-06	5.16415e-07
3.0873754069426354e-05	2.714014e-07
3.770956106685635e-05	1.9600449999999997e-07
2.7002134930022928e-05	4.1161259999999997e-07
1.9794165744546174e-05	1.6849829999999998e-07
2.072409249396707e-05	3.063356e-07
2.428476554811681e-05	3.608732e-07
3.6477709181146156e-06	1.988532e-07
4.893835014645512e-07	5.815353e-07
6.273632021243118e-06	4.996601e-07
8.663943959924444e-06	4.190405e-07
1.7134700720415151e-07	4.0181090000000006e-07
6.480799919351374e-07	3.455427e-07
1.3593811747308183e-07	1.969541e-07
1.9552974056445507e-07	4.0371e-07
8.674864056039238e-07	2.2998910000000003e-07
6.844384552414065e-08	1.8905149999999998e-07
2.3093863029552475e-07	2.402656e-07
2.235107682255565e-07	3.996056e-07
1.7039743362895203e-07	6.454000000000001e-07
1.6201999798378436e-07	3.505967e-07
4.3674495365554643e-07	2.6824670000000003e-07
1.9000102564488577e-07	2.7938850000000003e-06
2.500674355238588e-07	4.3026670000000005e-07
6.901358966926033e-07	2.146585e-07
1.4747300288073988e-05	4.4654670000000003e-07
3.538630000614364e-05	4.2931709999999994e-07
6.7124448485806914e-06	2.0343239999999999e-07
5.67154356209059e-07	6.444504000000001e-07
2.2270363068663697e-06	1.1775889999999998e-07
6.403735363540659e-06	2.5654569999999997e-07
1.8501191934464752e-05	4.288423e-07
5.886202107883379e-06	1.2756069999999998e-07
9.9172357991864e-07	2.2256120000000004e-07
1.2765171547682446e-05	4.381693e-07
2.4492914412607546e-06	5.480256e-07
8.252362706011684e-06	1.7924970000000002e-07
7.232489371900315e-06	1.876271e-07
5.0843108270779975e-06	4.4149279999999996e-07
5.8193513492536645e-06	1.7830010000000002e-07
5.080375199052854e-07	3.4174440000000007e-07
1.3898636627442425e-05	1.7182179999999998e-07
1.3165495252417158e-05	2.570205e-07
8.246496538028859e-07	1.816236e-07
8.810864959126885e-07	1.191832e-07
3.766785437765735e-07	2.81678e-07
2.835771781045295e-07	1.7087220000000003e-07
3.6640196098100684e-07	1.624948e-07
2.9290418732489667e-07	1.3688770000000002e-07
2.7567452924696156e-07	2.649232e-07
3.7857769092697235e-07	2.2256120000000004e-07
3.874299133597398e-07	1.4573990000000001e-07
3.4411837477110223e-07	2.8310240000000006e-07
2.910050401744977e-07	2.388413e-07
1.4308181400480443e-05	1.3040939999999998e-07
2.6976359109768198e-05	1.560165e-07
2.0735793437125433e-05	5.304898000000001e-07
2.9844247665838647e-05	3.049112e-07
1.2818696883452083e-05	3.4364359999999996e-07
2.8800591837044794e-05	1.9600449999999997e-07
4.4006846116874455e-07	4.1066309999999997e-07
4.7167905659901637e-07	2.72351e-07
4.02807902966036e-06	2.491179e-07
3.5994054513940086e-06	2.5654569999999997e-07
1.149639223345654e-06	3.2356520000000004e-07
5.066131595424863e-07	5.028149e-07
3.8695512657214007e-07	3.692507e-07
4.563485456714802e-07	1.7087220000000003e-07
4.13986580658042e-07	2.835772e-07
3.695524264323278e-06	3.180365e-07
8.533091163390616e-06	4.7262859999999997e-07
1.0435812806840726e-06	2.388413e-07
5.91055356777531e-06	6.272208000000001e-07
1.7895105061672515e-06	3.1566259999999996e-07
2.7567452924696156e-07	3.0728509999999995e-07
1.6169078651319281e-06	4.991853e-07
1.612343633409514e-05	3.6782629999999995e-07
1.574868833027625e-05	2.421648e-07
2.2184509076034782e-05	2.388413e-07
3.859274682925834e-06	1.964793e-07
5.2157011960139925e-06	2.584449e-07
3.0175640975766406e-07	2.668223e-07
2.1275939864239015e-07	2.8262759999999996e-07
6.803341006846365e-07	1.047686e-06
8.55785462445558e-07	2.929042e-07
3.348082382038978e-06	5.360185e-07
2.8028961339416665e-05	1.0832630000000001e-06
2.592127700526467e-05	2.2998910000000003e-07
1.3991569266582843e-05	1.3688770000000002e-07
5.6016753562036505e-06	2.802537e-07
2.9807308474827714e-06	2.756745e-07
8.859030306508582e-06	2.141838e-07
6.303206135798647e-06	2.6254920000000004e-07
1.395602304312743e-06	3.879047e-07
1.6311200759526372e-06	7.715363000000001e-07
2.925549639204141e-06	2.32363e-07
7.222212789104748e-07	1.7039739999999998e-07
5.508742717063233e-07	2.2951429999999998e-07
1.2572902529016624e-06	3.194609e-07
5.217379035642068e-05	7.777085e-07
3.37708478941818e-05	3.2356520000000004e-07
3.990619925682112e-05	3.9675690000000004e-07
3.0498162432949325e-05	2.397909e-07
2.079901462798598e-05	2.2303599999999999e-07
5.485815617534102e-06	2.802537e-07
7.496769018244882e-06	1.705414e-05
1.1920686789717434e-05	3.584993e-07
6.71624314288149e-06	2.393161e-07
3.3102183343848244e-05	6.504539e-07
1.2071986810925333e-05	9.595008999999999e-08
3.649235302345197e-05	3.4964709999999997e-07
5.167561741813793e-05	1.8019920000000002e-07
3.180364942603997e-07	1.3926160000000002e-07
6.286451264508312e-07	2.943285e-07
1.4929767510731845e-06	4.455972e-07
7.128942696901077e-07	2.672971e-07
4.3769452723074586e-07	1.8810189999999998e-07
1.4477660653341477e-06	3.151878e-07
1.0694944346631476e-06	2.481683e-07
1.5695100208892045e-05	1.787749e-07
2.6836010577482373e-05	1.536426e-07
2.675234216194776e-05	2.2351079999999998e-07
6.718923137075461e-06	2.141838e-07
1.0244524754557386e-06	1.2613630000000001e-07
4.436399561674487e-06	3.151878e-07
7.966686261417845e-07	1.8857670000000003e-07
3.3409605802249817e-06	3.0728509999999995e-07
2.420360840024454e-06	1.2756069999999998e-07
2.9400993030881047e-06	4.996601e-07
2.417986906086455e-06	1.6154520000000002e-07
1.906116170324525e-05	1.6059560000000002e-07
1.1338676709368438e-05	8.023661e-07
7.627041087074051e-06	2.2998910000000003e-07
1.422158971611045e-06	8.614828999999999e-08
2.4375830432914108e-05	6.844385000000001e-08
1.556991346100213e-05	1.0290319999999999e-07
1.1261549367943156e-05	1.10331e-07
1.8627908983634527e-05	2.412152e-07
1.551120862587139e-05	2.1180979999999998e-07
8.749142676738921e-07	1.969541e-07
4.96750151483325e-06	2.472187e-07
2.56560477853449e-05	9.500050999999999e-08
3.1924151091668454e-05	1.522182e-07
2.399979540245676e-05	5.513490999999999e-07
3.3632535842770714e-05	1.1823369999999998e-07
3.879047001473395e-07	2.8262759999999996e-07
4.908890858124358e-06	3.7952729999999996e-07
1.3312628133453721e-06	1.0242839999999999e-07
4.1493615423324154e-07	2.285647e-07
7.701119588434822e-07	3.632472e-07
2.6890822939890468e-06	1.6296960000000001e-07
6.280922549588742e-06	1.280355e-07
3.441489807966994e-06	1.6296960000000001e-07
1.9335580598661037e-05	2.5417179999999997e-07
1.1138873887715586e-05	2.1275939999999997e-07
9.596919549409849e-06	1.4573990000000001e-07
3.484031093603766e-05	1.545921e-07
4.698474000612684e-06	1.596461e-07
6.4049909973718305e-06	1.8620270000000001e-07
4.678012653098343e-05	1.108058e-07
6.640371435287381e-06	1.201328e-07
1.5547735815709287e-06	4.987105e-07
1.2413699858951155e-05	1.7087220000000003e-07
2.0773238807731246e-05	1.285103e-07
1.6422175296595578e-05	1.122302e-07
1.8415118192184852e-05	8.519872e-08
1.5755441286219708e-05	1.4336600000000001e-07
1.2360417797822923e-05	4.0465959999999995e-07
1.6725662126972015e-05	2.393161e-07
1.3494420449985068e-06	2.1323420000000003e-07
8.246496538028859e-07	7.729607000000001e-08
3.2736350348076684e-07	2.2351079999999998e-07
1.1469592291516833e-06	2.156081e-07
2.50050562870696e-06	2.32363e-07
1.324340344088601e-05	2.151333e-07
2.849701082824651e-05	1.462147e-07
1.3203309468893508e-05	1.5411729999999998e-07
2.4860160006246692e-05	1.9600449999999997e-07
1.4841457168238293e-05	7.682128e-08
8.945178596898258e-07	5.564030000000001e-07
7.034110910610262e-06	1.5411729999999998e-07
6.0436429645227934e-06	1.2756069999999998e-07
6.274412868286691e-06	4.209397e-07
2.0143918775153905e-05	9.405094000000001e-08
1.5638800700506588e-05	8.662307999999999e-08
1.7591280778232822e-05	5.621004e-07
3.1220077651603825e-05	3.766785e-07
3.291065201692349e-05	2.9005549999999997e-07
2.9840417978730565e-05	1.4384079999999999e-07
0.00048617777667600396	2.3046379999999998e-07
0.00020187621524046014	2.1228460000000003e-07
4.897045515898506e-05	1.364129e-07
2.1642761694209917e-05	1.378373e-07
9.257764460943445e-05	9.405094000000001e-08
6.697420397909127e-06	1.7924970000000002e-07
1.5924920539080745e-05	1.28985e-07
5.667900260948985e-05	2.0295760000000001e-07
1.2131821708658113e-05	2.53697e-07
2.1413553484533162e-05	2.314134e-07
1.6748757953032775e-05	1.9600449999999997e-07
4.8361425387045375e-06	1.3688770000000002e-07
8.252883008446837e-05	3.455427e-07
5.921074998775655e-05	2.1923770000000002e-07
6.5358751867129425e-06	5.135662e-07
4.2283880309080944e-07	5.214689e-07
1.0579622180364093e-06	2.2256120000000004e-07
4.6425119452904813e-07	1.876271e-07
4.1493615423324154e-07	1.383121e-07
3.5044049385715657e-06	1.8019920000000002e-07
6.404516210584231e-06	9.310136999999999e-08
7.195962182062418e-06	1.285103e-07
6.939416458043791e-06	5.959162e-08
5.442366745221119e-06	1.9552970000000003e-07
4.939214426916176e-06	8.614828999999999e-08
4.854796557145272e-06	2.500674e-07
4.822879901459027e-06	2.491179e-07
5.268477077547341e-06	3.0223120000000004e-07
8.897931430284478e-06	9.357614999999999e-08
7.616120990959257e-06	3.151878e-07
8.715970387221505e-06	1.8857670000000003e-07
6.108457242277764e-06	2.579701e-07
5.424205562470669e-05	1.866775e-07
6.688825580804052e-05	1.466895e-07
5.6877212344248275e-05	1.6296960000000001e-07
1.3116486272377323e-05	1.0625409999999999e-06
1.4334094554459518e-05	1.4336600000000001e-07
4.068235787267426e-06	1.364129e-07
3.1202985327250235e-06	4.283675e-07
3.4062496447675522e-06	1.6344439999999999e-07
2.9462715313269016e-06	1.2661110000000001e-07
3.3610389590285154e-06	1.876271e-07
4.9586178995932e-07	1.564913e-07
2.919546137496972e-07	2.151333e-07
2.620744389381968e-07	4.2504399999999995e-07
3.4506794834630166e-07	1.12705e-07
1.1128059732517854e-07	1.8857670000000003e-07
2.6872145396459304e-07	2.0485670000000002e-07
1.0985623696237932e-07	1.5411729999999998e-07
1.9552974056445507e-07	5.14041e-07
1.4621470026864845e-07	1.9505500000000002e-07
2.146585457927891e-07	3.5297059999999997e-07
7.63464943817086e-08	2.053315e-07
1.7229658077935097e-08	2.584449e-07
1.7229658077935097e-08	1.443156e-07
1.7229658077935097e-08	3.7620379999999996e-07
1.7229658077935097e-08	6.006641e-08
1.7229658077935097e-08	2.2256120000000004e-07
1.7229658077935097e-08	7.587171e-08
1.7229658077935097e-08	8.614828999999999e-08
1.2803546861551388e-07	1.732462e-07
3.431688011959027e-07	9.357614999999999e-08
3.072851246772333e-07	1.1175539999999999e-07
3.9818128294290615e-07	9.310136999999999e-08
4.776825583061854e-07	1.1870850000000001e-07
2.644483728761955e-07	1.7134699999999998e-07
3.240399959675687e-07	1.058268e-06
5.643056354834606e-07	4.19912e-06
1.922431176383107e-06	0.00023906279999999998
8.567350360207576e-08	0.0001160943
1.2851025540311362e-07	4.2361969999999996e-08
9.405093924724343e-08	1.555417e-07
9.35761524596437e-08	2.663475e-07
1.7039743362895203e-07	1.19658e-07
1.4479033990584925e-07	1.191832e-07
1.0195358810481137e-07	2.333126e-07
1.7039743362895203e-07	1.969541e-07
1.466894870562482e-07	1.443156e-07
1.383120514110805e-07	3.8410640000000003e-07
1.7039743362895203e-07	2.2714029999999998e-07
1.4621470026864845e-07	6.05412e-08
1.2060760654554567e-07	1.09259e-06
1.3641290426068158e-07	1.1775889999999998e-07
1.9552974056445507e-07	2.8310240000000006e-07
1.1918324618274647e-07	1.285103e-07
2.491178619486593e-07	3.692507e-07
9.405093924724343e-08	1.354633e-07
3.1756170747279996e-07	1.364129e-07
1.97428887714854e-07	1.033779e-07
2.500674355238588e-07	1.0100400000000001e-07
1.3783726462348078e-07	2.751997e-07
2.481682883734598e-07	1.373625e-07
1.7830008248651998e-07	1.1823369999999998e-07
1.9695410092725427e-07	3.7952729999999996e-07
7.729606795690806e-08	1.2708589999999999e-07
2.462691412230609e-07	1.8715229999999998e-07
8.424914323927654e-08	1.2756069999999998e-07
1.368876910482813e-07	2.388413e-07
1.526929887634172e-07	8.301784000000001e-07
1.787748692741197e-07	2.141838e-07
6.796905873654092e-08	1.5174339999999998e-07
1.45265126693449e-07	2.32363e-07
2.536970032930291e-07	9.452573e-08
1.7924965606171944e-07	9.357614999999999e-08
3.254643563303679e-07	8.472392999999998e-08
2.933789741124964e-07	5.959162e-08
1.8667751813168765e-07	1.462147e-07
2.8167803095413054e-07	7.682128e-08
1.4621470026864845e-07	4.572981e-07
8.709786396487496e-08	1.6154520000000002e-07
1.471642738438479e-07	2.2303599999999999e-07
4.889087146769514e-07	1.6107039999999997e-07
5.959162309137323e-08	1.19658e-07
1.2851025540311362e-07	9.357614999999999e-08
1.6107042440858487e-07	1.7134699999999998e-07
2.7092666137096424e-07	1.3498849999999998e-07
4.1113785993244365e-07	1.694479e-07
2.812032441665308e-07	9.969462e-07
2.9200209242845714e-06	1.722966e-08
5.867579482249928e-07	1.364129e-07
1.5364256233861666e-07	2.0438199999999998e-07
4.340649594615755e-07	1.447903e-07
3.7162461564460393e-07	8.519872e-08
3.151877735348013e-07	1.191832e-07
3.1060863219043144e-07	2.2256120000000004e-07
2.5607093723102776e-07	3.398453e-08
1.851950849984223e-06	1.797244e-07
5.929513646472017e-06	1.210824e-07
1.6858264974436686e-06	2.0628109999999998e-07
3.0090548199868988e-05	2.993825e-07
2.3566785957487448e-05	1.6202000000000002e-07
2.786616049438931e-05	2.2256120000000004e-07
2.728099563305874e-05	2.3789170000000002e-07
2.6499182731056894e-05	1.974289e-07
7.87333769504198e-05	3.697255e-07
9.552106742003576e-05	1.0147880000000001e-07
7.10520335752109e-07	2.0438199999999998e-07
6.439756373783673e-07	2.505422e-07
7.674319646495114e-07	1.9552970000000003e-07
7.399257237760097e-07	1.9552970000000003e-07
1.7792339233716846e-06	8.519872e-08
1.3415393961409388e-06	2.9053029999999997e-07
4.5255025137068234e-07	1.522182e-07
7.729606795690806e-07	1.0385270000000001e-07
5.499246981311239e-07	1.383121e-07
1.0472277211064058e-05	2.5654569999999997e-07
2.481203781416749e-05	1.0147880000000001e-07
3.1005250379279415e-05	1.191832e-07
7.678698668500573e-06	1.373625e-07
6.04981519276159e-06	2.989077e-07
6.428698943944534e-06	6.006641e-08
4.592078604887848e-06	6.891863e-08
5.741074314914274e-07	2.0343239999999999e-07
4.0957420281409285e-06	1.378373e-07
2.9661811835988075e-06	4.283675e-07
1.811488032121184e-07	8.614828999999999e-08
2.393160659406924e-07	2.053315e-07
2.3694213200269373e-07	1.466895e-07
2.761493160345613e-07	5.578273000000001e-07
2.761493160345613e-07	2.728258e-07
8.371314440048238e-07	1.624948e-07
5.410724756983564e-07	4.0181090000000006e-07
1.1123311864641857e-06	1.6202000000000002e-07
8.90281663188482e-06	1.3498849999999998e-07
1.0223296682839744e-05	2.649232e-07
7.60478889367143e-07	3.659272e-07
5.168897423380529e-07	2.220864e-07
3.185112810479994e-07	1.364129e-07
7.95719052566585e-07	2.20662e-07
2.5476154615963955e-06	2.211368e-07
2.2871027167453426e-06	1.19658e-07
1.7381275921894182e-06	8.292288000000001e-07
1.0187550340045418e-06	2.6539790000000004e-07
4.4101803474394404e-07	6.724315e-07
6.439756373783673e-07	1.280355e-07
5.597264941390907e-07	1.443156e-07
1.1847420528207516e-06	1.9505500000000002e-07
1.8617020280327017e-05	3.7572899999999996e-07
4.8890353525605045e-05	4.7262859999999997e-07
2.3451432398412783e-05	2.8958070000000003e-07
1.0317116109940793e-06	1.285103e-07
8.894639315578564e-07	2.5512139999999997e-07
7.054832802733022e-06	1.0290319999999999e-07
6.956949823878656e-05	1.9790370000000002e-07
4.0164581342375576e-05	2.0343239999999999e-07
4.3217079542895684e-05	1.2756069999999998e-07
2.793881463538728e-05	4.735782e-07
2.112604067840349e-05	8.472392999999998e-08
4.0062184360290445e-05	1.462147e-07
2.0952488463792965e-05	1.452651e-07
1.705465011015449e-05	2.3046379999999998e-07
2.9930458741842886e-05	1.364129e-07
1.733995770887779e-05	1.373625e-07
8.139412900118927e-05	2.486431e-07
6.589769368353119e-06	3.939082e-07
8.409297383056215e-07	9.54753e-08
9.897082872273087e-06	4.0086129999999996e-07
2.7078587365321698e-05	6.844416e-06
3.23248436422737e-05	1.364129e-07
2.1592191020082936e-05	6.803341e-07
2.0350093944384464e-05	2.2351079999999998e-07
1.9534265120207065e-05	1.52693e-07
4.441728157255146e-07	1.969541e-07
2.8262760452933003e-07	1.8810189999999998e-07
4.1303700708284257e-07	3.4411840000000006e-07
1.02207854151774e-06	7.188978e-07
7.753346135070793e-07	2.570205e-07
6.547270069615337e-07	1.294598e-07
1.4798514475520194e-06	2.220864e-07
5.324913919657145e-06	9.357614999999999e-08
9.144981418551112e-06	2.84052e-07
6.9770305551812314e-06	1.215572e-07
6.674324571848368e-06	1.6344439999999999e-07
2.7203499445762925e-05	2.2446030000000002e-07
4.9388514701392586e-05	2.0628109999999998e-07
3.1947184132114643e-05	2.2998910000000003e-07
2.9492564095273234e-05	1.10331e-07
1.5241125597158564e-06	2.13709e-07
8.967230670961971e-07	2.141838e-07
3.923614173893205e-06	3.2783830000000003e-07
7.763453991334733e-06	1.969541e-07
4.270150822000337e-05	2.3046379999999998e-07
5.4024379631656673e-05	6.262712e-07
3.20962475531089e-05	2.472187e-07
2.3524592719005638e-05	1.373625e-07
5.039406201594933e-06	6.006641e-08
1.8826118718392955e-06	1.1175539999999999e-07
4.199119976608539e-06	2.0485670000000002e-07
2.438540071677588e-06	6.006641e-08
1.5683061812670426e-05	1.364129e-07
1.4112314206852732e-05	1.1175539999999999e-07
1.3706367608776604e-05	1.201328e-07
3.251243934117331e-05	8.519872e-08
5.1870535038190445e-05	2.579701e-07
1.2401861582068445e-05	1.2756069999999998e-07
4.446476025131144e-07	5.350690000000001e-07
7.091771993743953e-06	2.5607089999999997e-07
5.581903037656089e-06	2.309386e-07
8.511113637436684e-06	1.876271e-07
1.1892537035524704e-05	1.8810189999999998e-07
1.3037322450077299e-05	3.501219e-07
6.239647491874849e-06	1.624948e-07
3.4964708969067145e-07	3.031808e-07
3.8695512657214007e-07	1.354633e-07
3.6782632134380604e-07	1.191832e-07
4.471333664617957e-06	1.019536e-07
8.684359791791233e-07	2.7660719999999997e-06
5.069623829469688e-06	2.743926e-06
3.9688998050558706e-05	3.453972e-06
3.433810819130792e-05	1.9352500000000002e-06
2.151299580497563e-05	1.213335e-06
1.1122562410405566e-05	9.801914e-07
6.945113899494988e-06	1.250168e-06
9.251176694937036e-06	9.550591e-07
3.012816229700643e-07	3.874299e-07
1.1776202510067558e-06	4.2188920000000004e-07
5.159876474416134e-06	4.283675e-07
2.774755797591123e-06	4.609277e-07
1.4479033990584925e-07	6.020885e-07
1.9695410092725427e-07	5.28422e-07
1.6296957155898382e-07	1.876271e-07
2.0580632336002168e-07	4.0181090000000006e-07
1.9410538020165587e-07	7.832373e-07
1.9695410092725427e-07	1.536426e-07
8.662307717727522e-08	2.570205e-07
1.7324615435455043e-07	1.7924970000000002e-07
5.34119400415988e-07	1.171311e-06
1.1918324618274647e-07	2.2951429999999998e-07
8.614829038967547e-08	1.7087220000000003e-07
2.8452675167972895e-07	1.797244e-07
8.662307717727522e-08	2.2303599999999999e-07
1.787748692741197e-07	9.310136999999999e-08
8.614829038967547e-08	2.220864e-07
2.3141341708312446e-07	1.201328e-07
1.0242837489241113e-07	2.835772e-07
1.5221820197581746e-07	1.545921e-07
1.0985623696237932e-07	9.500050999999999e-08
2.1513333258038884e-07	2.2303599999999999e-07
2.216116210751576e-07	2.2351079999999998e-07
1.526929887634172e-07	2.584449e-07
1.871523049192874e-07	1.280355e-07
9.405093924724343e-08	1.191832e-07
6.749427194894119e-08	1.6154520000000002e-07
7.729606795690806e-08	1.122302e-07
9.35761524596437e-08	2.211368e-07
7.63464943817086e-08	1.0290319999999999e-07
8.045712749993524e-07	2.3789170000000002e-07
4.018108507120765e-07	8.519872e-08
7.138438432653072e-07	1.876271e-07
1.2708589504031442e-07	8.424914e-08
1.7782529569892024e-07	2.20662e-07
1.1823367260754701e-07	2.393161e-07
1.4431555311824953e-07	1.452651e-07
1.2756068182791416e-07	2.1750729999999997e-07
2.4721871479826037e-07	1.019536e-07
2.653979464513949e-07	1.722966e-07
5.959162309137323e-08	8.519872e-08
1.3498854389788238e-07	1.7087220000000003e-07
2.146585457927891e-07	1.108058e-07
5.263854780900476e-08	1.359381e-07
6.844384552414065e-08	3.063356e-07
1.960045273520548e-07	1.191832e-07
1.7134700720415151e-07	2.634988e-07
1.4431555311824953e-07	1.6154520000000002e-07
1.1033102374997905e-07	1.108058e-07
1.2756068182791416e-07	4.865348e-07
2.2998905672032526e-07	1.373625e-07
3.0033204939486485e-07	8.662307999999999e-08
3.850559794217411e-07	2.397909e-07
1.5364256233861666e-07	1.2756069999999998e-07
6.169441832924653e-07	1.4336600000000001e-07
1.811488032121184e-07	1.364129e-07
2.3188820387072418e-07	1.1175539999999999e-07
1.4431555311824953e-07	4.800565e-07
1.0290316168001084e-07	1.969541e-07
2.1370897221758964e-07	6.796906e-08
3.240399959675687e-07	1.1870850000000001e-07
8.964170068402248e-07	1.550669e-07
2.0060681991104392e-06	1.1128060000000002e-07
1.2203196690834487e-07	1.983785e-07
1.2945982897831308e-07	2.2998910000000003e-07
2.3236299065832392e-07	1.861584e-06
5.135662348248548e-07	1.443156e-07
5.587769205638913e-07	3.161373e-07
1.5187674809498706e-05	4.027604e-07
1.3042957105913929e-05	4.731034e-07
4.977609371097189e-07	1.52693e-07
1.8667751813168765e-07	1.787749e-07
2.5559615044342804e-07	3.403201e-07
4.097134995696445e-07	3.8458120000000003e-07
6.0688066642655786e-06	3.692507e-07
7.63382543582479e-06	8.695543e-07
5.3422809114594234e-06	4.5160070000000005e-07
9.186699870245321e-06	3.4822270000000003e-07
1.1445852952136845e-06	4.53025e-07
4.922322221901496e-07	1.462147e-07
2.4664736206599298e-05	3.347914e-07
1.5736787267778976e-05	1.108058e-07
5.738563047251931e-06	3.101338e-07
2.1370897221758964e-07	2.8262759999999996e-07
2.3062315219736766e-06	2.067559e-07
0.00011939377692745221	2.574953e-07
1.1742967434935575e-06	1.9600449999999997e-07
7.272752070424444e-07	5.516551e-07
1.391804010011945e-06	2.9147980000000003e-07
7.632538409186337e-06	1.6296960000000001e-07
1.2556222205836067e-05	1.7735050000000002e-07
1.1940258988926084e-05	1.1775889999999998e-07
1.0179541750270789e-05	1.485886e-07
1.2748659951033516e-05	2.584449e-07
1.0947142441451928e-05	1.787749e-07
8.378330300945171e-06	3.2214079999999994e-07
7.656415082290668e-06	1.2756069999999998e-07
1.15839962770163e-05	1.019536e-07
1.0311850299974701e-05	1.852532e-07
6.452269556792894e-06	1.797244e-07
6.000806212721755e-06	7.634649e-08
6.457154758393236e-06	1.8810189999999998e-07
1.7313232315047863e-05	1.9552970000000003e-07
2.356994073846902e-05	1.7182179999999998e-07
3.5793839691114195e-05	2.6444840000000003e-07
4.594452538825846e-06	6.197929e-07
2.1297419078414925e-05	2.1323420000000003e-07
1.8744549569347646e-05	3.8553080000000003e-07
1.1762496478841729e-05	2.239856e-07
2.5702051080622725e-07	2.2446030000000002e-07
5.573525602010921e-07	1.639191e-07
1.8342464051186882e-06	1.1128060000000002e-07
1.7123262682210258e-05	2.835772e-07
2.7586950575795025e-05	5.243176e-07
1.5072964763743267e-05	3.170869e-07
1.043106493896473e-06	3.180365e-07
3.203292042133129e-06	1.866775e-07
3.1444812660853273e-06	6.844385000000001e-08
2.064541522094986e-06	1.6296960000000001e-07
3.838246730547101e-06	6.798593000000001e-07
1.3530166792779393e-05	1.1870850000000001e-07
8.677100656252893e-06	1.19658e-07
1.3890902705116485e-05	2.2951429999999998e-07
1.4299603845496364e-05	9.177509999999999e-07
1.257019114201537e-05	4.027604e-07
2.0692481898536796e-05	1.9600449999999997e-07
9.268881139802571e-06	3.2593910000000004e-07
8.101062684803783e-06	3.031808e-07
1.1972681824207211e-05	2.2998910000000003e-07
8.251075679373229e-06	7.824564e-08
2.307600948846738e-05	3.771533e-07
4.417745543233753e-06	1.768757e-07
9.270780286952971e-07	2.500674e-07
2.2495223649142273e-05	1.8952619999999998e-07
5.8165363738343925e-05	3.910595e-07
6.241951582701153e-05	1.1870850000000001e-07
1.2866956409255628e-06	1.0290319999999999e-07
3.1421442167343826e-05	2.467439e-07
4.885979844466704e-05	2.039072e-07
3.656090280989317e-05	7.682128e-08
3.6423803237010766e-05	1.452651e-07
3.379207596589944e-05	7.995173e-07
2.8286794090073746e-05	2.314134e-07
2.292738946145345e-05	1.6107039999999997e-07
2.0314685054653394e-05	1.364129e-07
2.9545339976806584e-05	1.019536e-07
1.3797769946637158e-05	2.93379e-07
7.505483906953306e-06	4.5349980000000005e-07
3.4285332309774565e-06	1.359381e-07
1.2980885607967495e-05	2.2493510000000001e-07
2.7567452924696156e-07	2.919546e-07
5.238428176204213e-07	1.8019920000000002e-07
2.1418375900518935e-07	2.886311e-07
1.9647931413965453e-07	1.8019920000000002e-07
1.541173491262164e-07	9.452573e-08
4.479711100263125e-07	2.2256120000000004e-07
1.9000102564488577e-07	1.14333e-06
3.347913655507351e-07	1.108058e-07
1.7972444284931919e-07	2.3694210000000002e-07
6.71481878251869e-07	1.0985619999999999e-07
2.5417179008062884e-07	9.452573e-08
5.709526505098569e-07	7.634649e-08
2.0533153657242197e-07	1.108058e-07
1.945801669892556e-07	1.8905149999999998e-07
3.087094850400326e-07	1.7134699999999998e-07
1.0385273525521031e-07	2.72351e-07
2.90530253386898e-07	1.191832e-07
4.297918783731779e-07	2.9147980000000003e-07
1.7972444284931919e-07	1.0100400000000001e-07
9.452572603484317e-08	2.9005549999999997e-07
1.7782529569892024e-07	1.8857670000000003e-07
1.1918324618274647e-07	3.8458120000000003e-07
1.6897307326615283e-07	2.91005e-07
1.3593811747308183e-07	1.7924970000000002e-07
2.5654572401862753e-07	1.52693e-07
1.7039743362895203e-07	9.500050999999999e-08
1.9837846129005347e-07	1.033779e-07
3.0775991146483304e-07	3.2404000000000003e-07
1.1128059732517854e-07	4.62352e-07
1.0242837489241113e-07	7.385014e-07
9.093735838297623e-07	1.689731e-07
3.072851246772333e-07	1.359381e-07
1.787748692741197e-07	1.0147880000000001e-07
1.5221820197581746e-07	3.352662e-07
1.108058105375788e-07	1.4573990000000001e-07
2.481682883734598e-07	4.34371e-07
4.474963232387128e-07	1.0242839999999999e-07
1.9837846129005347e-07	1.7924970000000002e-07
2.0343238942202302e-07	3.80901e-06
1.1128059732517854e-07	1.476391e-07
1.8762709170688714e-07	2.821528e-07
2.2998905672032526e-07	2.11335e-07
3.319426448251366e-07	7.777085e-08
1.5364256233861666e-07	4.898583e-07
1.3736247783588104e-07	5.135662e-07
7.049916208325397e-07	3.4411840000000006e-07
2.497825634512989e-06	1.0242839999999999e-07
3.8074169821604015e-06	1.639191e-07
1.0323551243133066e-06	2.1228460000000003e-07
1.2786242655363675e-06	3.697255e-07
2.248165495164079e-05	1.5411729999999998e-07
1.5368148706584314e-05	4.3311539999999997e-08
5.2567761343889756e-06	4.800565e-07
2.350197167973248e-05	1.90001e-07
1.4692287806326986e-05	1.122302e-07
2.9159777817789957e-05	1.732462e-07
3.2119755380342687e-06	1.19658e-07
2.4959264873625906e-07	3.94383e-07
1.8762709170688714e-07	9.500050999999999e-08
5.178393159132523e-07	2.2951429999999998e-07
2.691836057357125e-05	4.1161259999999997e-07
2.9447047349278223e-05	2.1323420000000003e-07
6.030380327277283e-07	8.176966e-07
8.842412768942592e-07	3.524958e-07
2.835771781045295e-07	5.722083e-07
1.1017485434126467e-06	7.007185e-07
3.6100069301299166e-05	1.639191e-07
1.7798036675168044e-05	1.0290319999999999e-07
2.0466228350502702e-05	1.531678e-07
1.801096480034206e-05	3.366905e-07
7.60268962718212e-06	3.501219e-07
2.4841505987805957e-05	3.9580729999999994e-07
1.8942959423444983e-05	9.099908000000001e-06
6.801747919951938e-06	1.201328e-07
2.4578175915036587e-05	4.199901e-07
2.5862803682280124e-05	1.359381e-07
1.560274829745629e-05	7.682128e-08
3.462945068454567e-05	1.466895e-07
1.7452493940034145e-06	1.3688770000000002e-07
4.3216581231117665e-07	1.9600449999999997e-07
4.3864410080594535e-07	1.0242839999999999e-07
3.022311965452638e-07	1.83048e-07
1.9647931413965453e-07	4.400685e-07
1.6201999798378436e-07	1.90001e-07
2.481682883734598e-07	2.407404e-07
1.8667751813168765e-07	3.1661209999999997e-07
1.368876910482813e-07	1.8857670000000003e-07
1.8810187849448686e-07	1.531678e-07
4.3864410080594535e-07	1.175897e-05
1.466894870562482e-07	2.481683e-07
3.2356520917996895e-07	3.804768e-07
1.5459213591381612e-07	2.13709e-07
2.3789170557789322e-07	3.087095e-07
1.5459213591381612e-07	1.038833e-06
1.2803546861551388e-07	4.181416e-06
1.6059563762098516e-07	3.834617e-06
1.1128059732517854e-07	4.330004e-06
1.7182179399175123e-07	3.2269999999999998e-06
1.2060760654554567e-07	4.04246e-06
1.8667751813168765e-07	2.518685e-06
2.3141341708312446e-07	1.507358e-06
2.5702051080622725e-07	1.328414e-06
4.065587185880738e-07	9.443077e-07
1.2756068182791416e-07	1.126881e-06
9.417964191108889e-07	1.2070260000000001e-06
1.4431555311824953e-07	1.187422e-06
2.812032441665308e-07	6.370225999999999e-07
3.9580734900490746e-07	1.123251e-06
1.0859432456975108e-06	6.942403e-07
2.3979085272829214e-07	6.080919999999999e-07
3.0033204939486485e-07	3.412697e-07
8.856656372570584e-07	2.9385379999999997e-07
3.1155820576563093e-07	1.1556430000000001e-06
1.7087222041655177e-07	3.584993e-07
6.662592235882719e-07	6.648349e-07
1.0195358810481137e-07	3.4269399999999996e-07
2.0675589693522117e-07	5.913371e-07
5.587769205638913e-07	2.067559e-07
5.683075778717328e-06	2.5607089999999997e-07
1.5147380718167293e-05	2.802537e-07
3.313148279095508e-06	2.574953e-07
2.758475713088387e-06	3.2593910000000004e-07
1.2745199109795973e-06	9.917236e-07
1.1431609348508853e-06	9.839897e-07
1.151538370496053e-06	1.6202000000000002e-07
2.5871487178181264e-05	1.2661110000000001e-07
4.891928412684135e-05	4.7120429999999997e-07
2.567958700538598e-05	2.039072e-07
1.8263574896335545e-05	1.206076e-07
1.7191675134927116e-06	1.8952619999999998e-07
3.343165787631353e-07	6.006641e-08
9.291976965863331e-06	2.6444840000000003e-07
9.662483281401107e-06	3.00332e-07
1.3250356516168377e-05	1.280355e-07
1.471630181315566e-05	6.05412e-08
1.806007972129896e-05	8.519872e-08
1.4325885845345978e-05	1.1175539999999999e-07
1.130815302123771e-05	1.9790370000000002e-07
1.3453788905590402e-05	4.185657e-07
1.138480557587539e-05	3.4316879999999996e-07
7.389761502008102e-06	9.310136999999999e-08
1.2984008996141783e-05	2.0248279999999996e-07
1.0592441423629287e-05	1.0242839999999999e-07
1.9558816699437907e-05	1.8857670000000003e-07
1.7183466425813576e-05	1.7087220000000003e-07
3.529990844111256e-05	9.560085999999999e-07
4.390093727043243e-05	1.624948e-07
1.935976333202134e-05	1.560165e-07
2.1519642820002023e-05	4.283675e-07
3.1331052188673036e-05	2.462691e-07
3.3953452450564e-05	2.728258e-07
4.61863527218615e-06	2.486431e-07
[truncated: 149,826 more rows]

[truncated: 5 more sheets: Figure 5c, Figure 6a-b, Suppl. Figure 3, Suppl. Figure 4, Suppl. Figure 5]
